# Supplementary material for: The Evolutionary Basis of Translational Accuracy in Plants
Source: G3 (Bethesda). 2017 May 22;7(7):2363–73. doi: 10.1534/g3.117.040626 (PMC5499143; doi:10.1534/g3.117.040626)
Supplement: Supplementary file 17 [file 2363FileS2.txt]

Brassicaceae
862858	AT5G24630.5
896005	AT1G79930.1
474285	AT1G51690.1
903345	AT2G40520.4
330308	AT5G37740.1
486495	AT3G60250.1
358820	AT5G67390.2
474651	AT1G55860.1
492629	AT4G22350.1
346489	AT2G46780.1
874832	AT2G20250.1
485002	AT3G46210.6
358300	AT5G60930.1
919764	AT5G64460.8
471093	AT1G09840.6
478051	AT3G07300.2
474123	AT1G49950.3
495701	AT5G56150.2
483406	AT2G43040.1
482448	AT2G34860.2
897690	AT3G14230.2
897865	AT3G15650.1
492615	AT4G22540.1
491763	AT4G29930.1
493675	AT5G36790.3
888959	AT1G15690.1
482660	AT2G36800.1
864807	AT2G03480.1
321394	AT2G36895.2
482617	AT2G36410.1
494297	AT5G46800.1
483418	AT2G43160.3
903738	AT2G43490.3
888497	AT1G11840.6
470907	AT1G08465.1
313543	AT1G28395.3
880980	AT1G25211.1
485852	AT3G54500.1
474592	AT1G55340.1
488696	AT5G18240.4
321345	AT2G36360.2
491315	AT4G33650.1
493346	AT4G15430.1
913383	AT4G30890.3
492389	AT4G24540.1
484044	AT2G01320.4
864560	AT2G01450.4
330172	AT5G35180.2
919450	AT5G62000.3
496474	AT5G62890.3
904858	AT3G26660.1
886731	AT5G64520.1
486254	AT3G58030.4
470177	AT1G01060.3
334098	AT1G08090.1
473072	AT1G28520.2
472939	AT1G27370.4
890257	AT1G27360.4
473550	AT1G33970.5
470930	AT1G08630.4
470711	AT1G06890.2
879379	AT1G11360.4
470975	AT1G08970.4
906747	AT3G53570.4
473872	AT1G47230.2
892123	AT1G51510.1
860050	AT5G41010.1
488825	AT5G19390.2
488052	AT5G12080.3
487116	AT5G03415.1
861669	AT5G12840.3
489000	AT5G20920.3
482874	AT2G38650.2
477396	AT3G01310.1
908346	AT5G04590.1
477362	AT3G01540.4
479444	AT3G19290.1
318646	AT3G18850.4
477371	AT3G01500.2
872815	AT3G14020.1
475199	AT1G61240.4
491144	AT4G35090.1
491014	AT4G36195.3
492328	AT4G25080.5
333087	AT4G12720.3
911957	AT4G02570.4
490180	AT4G05330.1
900861	AT2G23760.3
494434	AT5G45500.2
484683	AT3G29160.2
486320	AT3G58670.3
473146	AT1G29370.1
470937	AT1G08680.1
471331	AT1G11860.3
311338	AT1G02280.2
472467	AT1G22280.1
471648	AT1G14685.3
485747	AT3G53610.3
473785	AT1G43890.3
487684	AT5G08450.3
495218	AT5G51460.3
483355	AT2G42590.3
478733	AT3G13460.1
477961	AT3G06550.1
478672	AT3G13040.2
478351	AT3G10250.2
479726	AT3G22110.1
479738	AT3G22260.1
477903	AT3G06040.3
896641	AT3G05560.3
478905	AT3G14870.3
914749	AT4G19120.2
914627	AT4G20320.2
328593	AT4G31300.2
476019	AT1G68910.1
334832	AT1G15460.1
470852	AT1G08010.2
909715	AT5G17230.2
478146	AT3G08040.2
470256	AT1G02880.3
887762	AT1G05710.5
917259	AT5G43810.2
917700	AT5G48150.2
474553	AT1G54217.3
495379	AT5G53120.5
482066	AT2G31370.6
476586	AT1G74510.2
478784	AT3G13810.1
900384	AT2G20340.1
483710	AT2G45740.3
486954	AT5G01230.1
476859	AT1G76990.5
477830	AT3G05420.2
491495	AT4G32330.3
490685	AT4G39140.5
906838	AT3G54300.2
487745	AT5G09330.4
480799	AT2G16365.2
900716	AT2G22670.4
494432	AT5G45510.1
320377	AT2G25850.1
332615	AT5G63970.2
485553	AT3G51950.2
496189	AT5G60410.5
488284	AT5G14420.4
488319	AT5G14740.2
483215	AT2G41430.5
317971	AT3G11910.1
491044	AT4G35920.3
483789	AT2G46370.4
489481	AT5G26667.3
488375	AT5G15270.2
495882	AT5G57860.3
480524	AT2G19480.3
876046	AT1G59406.1
894485	AT1G67480.2
491730	AT4G30200.2
479500	AT3G19820.3
492658	AT4G22120.6
486125	AT3G56860.5
487470	AT5G06600.1
482564	AT2G35940.3
497121	AT4G12790.5
491187	AT4G34680.2
911052	AT4G08980.5
487414	AT5G06120.4
496070	AT5G59430.2
918632	AT5G54930.1
491117	AT4G35300.4
481915	AT2G30050.1
482201	AT2G32700.5
490690	AT4G39200.2
484471	AT3G26890.5
477517	AT3G02750.2
492432	AT4G24230.1
491537	AT4G31990.2
895089	AT1G72370.1
886806	AT5G65210.5
321902	AT2G42210.2
472158	AT1G19350.3
478095	AT3G07650.4
475338	AT1G59750.3
489753	AT4G08460.3
474468	AT1G53380.3
903766	AT2G43680.1
481634	AT2G27350.2
492575	AT4G22890.3
492770	AT4G21160.4
492829	AT4G20380.7
473757	AT1G43170.9
470824	AT1G07890.8
901975	AT2G30000.1
353319	AT4G35110.4
867757	AT3G62840.1
491411	AT4G32850.6
481200	AT2G23290.1
484682	AT3G29152.1
332860	AT5G67120.1
919255	AT5G60130.2
486956	AT5G01225.1
324794	AT5G01881.1
472689	AT1G27135.1
910206	AT5G22170.1
476139	AT1G70140.1
906062	AT3G48208.1
480330	AT2G14070.1
319526	AT2G16810.1
857358	AT4G32380.1
356455	AT5G45520.1
483558	AT2G44330.1
343233	AT2G19670.1
874843	AT2G20142.1
485048	AT3G46780.1
905664	AT3G45160.1
319165	AT3G24600.1
899301	AT2G04910.1
898938	AT3G24250.1
484989	AT3G46080.1
319343	AT2G06020.1
494786	AT5G42490.1
496979	AT5G66270.1
494989	AT5G49280.1
496648	AT5G64400.1
489199	AT5G23380.1
867238	AT3G58020.1
348938	AT3G58720.1
907167	AT3G57080.1
473589	AT1G34355.1
471776	AT1G15780.1
879428	AT1G11820.2
471862	AT1G16630.1
311987	AT1G09440.1
472499	AT1G22600.1
472549	AT1G22985.1
475894	AT1G67856.1
887569	AT1G04070.1
888182	AT1G09400.1
890070	AT1G26680.1
335602	AT1G23640.1
470319	AT1G03445.1
485137	AT3G47750.1
866365	AT3G49970.1
485973	AT3G55460.1
485404	AT3G50570.1
473910	AT1G47655.1
892417	AT1G53670.1
882356	AT1G48405.1
882503	AT1G49420.1
320330	AT2G25295.1
495389	AT5G53170.1
487743	AT5G09320.1
909558	AT5G15820.1
487079	AT5G03060.1
496006	AT5G58787.1
918010	AT5G50040.1
861892	AT5G14995.1
859859	AT3G29410.1
357414	AT5G51770.1
870241	AT2G38410.1
482518	AT2G35605.1
483214	AT2G41420.1
909131	AT2G34123.1
901946	AT4G09466.1
487125	AT5G03490.1
895976	AT1G80180.1
479447	AT3G19320.1
896877	AT3G07195.1
318477	AT3G17140.1
318431	AT3G16600.1
480713	AT2G18080.1
900055	AT2G17180.1
330259	AT4G00930.1
875440	AT1G64460.1
353556	AT4G32710.1
491882	AT4G28750.1
912710	AT4G36570.1
493552	AT3G24100.1
492081	AT4G27140.1
914208	AT4G23885.1
912802	AT4G35690.1
354975	AT4G17780.1
328110	AT4G36590.1
356074	AT5G39310.1
494121	AT5G38560.1
490425	AT4G01510.1
490143	AT4G04980.1
490355	AT4G02170.1
320274	AT2G24690.1
867921	AT2G21640.1
883311	AT1G54620.1
916986	AT5G45240.1
483586	AT2G44570.1
481600	AT2G27130.1
917400	AT5G42980.1
905014	AT3G27630.1
496306	AT5G61470.1
331341	AT5G49260.1
919589	AT5G63070.1
484576	AT3G27860.1
907143	AT3G56920.1
486818	AT3G63160.1
313049	AT1G21580.1
878570	AT1G04150.1
312610	AT1G16330.1
880803	AT1G27080.1
887739	AT1G05530.1
333489	AT1G01660.1
470746	AT1G07290.1
472750	AT1G26590.1
312387	AT1G13820.1
472914	AT1G24310.1
888850	AT1G14680.1
473362	AT1G31760.1
863469	AT4G08530.1
313572	AT1G29041.1
888825	AT1G14470.1
878317	AT1G01450.1
320322	AT2G25185.1
888292	AT1G10300.1
324082	AT3G55605.1
906697	AT3G53120.1
485609	AT3G52420.1
485679	AT3G53040.1
912151	AT4G00872.1
336753	AT1G43810.1
891389	AT1G44224.1
357817	AT5G55820.1
495230	AT5G51600.1
918499	AT5G53930.1
909604	AT5G16240.1
487659	AT5G08270.1
495806	AT5G57120.1
326186	AT5G17570.1
918250	AT5G52070.1
909883	AT5G18690.1
908957	AT5G10040.1
349549	AT5G02520.1
496047	AT5G59100.1
487210	AT5G04290.1
908281	AT5G04030.1
495629	AT5G55460.1
856242	AT2G40995.1
481718	AT2G27880.1
902613	AT2G35160.1
344921	AT2G31580.1
902160	AT2G31305.1
856280	AT2G33000.1
891522	AT1G47390.1
316620	AT1G77030.1
894342	AT1G66660.2
339633	AT1G74400.1
476928	AT1G77640.1
316979	AT1G79780.1
477281	AT1G79850.1
894643	AT1G68700.1
476654	AT1G75150.1
478343	AT3G10180.1
318448	AT3G16840.1
478832	AT3G14180.1
897532	AT3G13150.1
479112	AT3G16510.1
478063	AT3G07430.1
479015	AT3G15630.1
477923	AT3G06230.1
318289	AT3G15130.1
897097	AT3G09390.1
338601	AT1G65090.3
319696	AT2G17470.1
874648	AT2G14255.1
485072	AT3G46950.1
475219	AT1G61070.1
893327	AT1G61750.1
338156	AT1G62260.1
354992	AT4G17616.1
490964	AT4G36700.1
327981	AT4G37920.1
332986	AT4G13360.1
355191	AT4G15765.1
491032	AT4G36020.1
490609	AT4G38490.1
490696	AT4G39235.1
491077	AT4G35710.1
881903	AT1G35537.1
493465	AT4G14368.1
328109	AT4G36600.1
491913	AT4G28520.1
912335	AT4G38850.1
913046	AT4G33666.1
914087	AT4G24972.1
913623	AT4G12950.1
329280	AT4G23770.1
916116	AT5G41020.1
911963	AT4G02510.1
327738	AT4G00340.1
863501	AT4G08840.1
490109	AT4G04710.1
490289	AT4G02690.1
489760	AT4G08555.1
885040	AT5G49680.2
901219	AT2G25660.1
868418	AT2G25140.1
481113	AT2G22530.1
481115	AT2G22560.1
868152	AT2G23460.1
481220	AT2G23520.1
481013	AT2G21480.1
481279	AT2G24230.1
343817	AT2G22660.2
320078	AT2G22400.1
481070	AT2G22070.1
343889	AT2G23300.1
481031	AT2G21630.1
320206	AT2G23980.1
481234	AT2G23700.1
901180	AT2G25420.1
901017	AT2G24630.1
900816	AT2G23350.1
481272	AT2G24170.1
900883	AT2G23950.1
901198	AT2G25580.1
481036	AT2G21710.1
481406	AT2G25560.1
481400	AT2G25490.1
481239	AT2G23770.1
887507	AT1G03540.1
868068	AT2G22830.1
481188	AT2G23170.1
481404	AT2G25530.1
481078	AT2G22140.1
900875	AT2G23890.1
901077	AT2G24820.1
481097	AT2G22330.1
867888	AT2G21370.1
481147	AT2G22840.1
481048	AT2G21860.1
320107	AT2G22730.1
344050	AT2G24700.1
481190	AT2G23180.1
481343	AT2G24830.1
481291	AT2G24350.1
343993	AT2G24280.1
900877	AT2G23900.1
900513	AT2G21050.1
481314	AT2G24580.1
900693	AT2G22450.1
344110	AT2G25130.1
481363	AT2G25090.1
867909	AT2G21550.1
481267	AT2G24100.1
481420	AT2G25680.1
481152	AT2G22900.1
481182	AT2G23093.1
481099	AT2G22360.1
900937	AT2G24240.1
900957	AT2G24330.1
900772	AT2G23060.1
483287	AT2G42005.1
480950	AT2G20980.1
481413	AT2G25620.1
481073	AT2G22100.1
481381	AT2G25260.1
481085	AT2G22190.1
900542	AT2G21280.1
901160	AT2G25300.1
481174	AT2G23030.1
900864	AT2G23790.1
481378	AT2G25200.1
900627	AT2G21960.1
481111	AT2G22500.1
481313	AT2G24570.1
481207	AT2G23370.1
900523	AT2G21140.1
900728	AT2G22790.1
474772	AT1G54970.1
481339	AT2G24790.1
903544	AT2G41990.1
481248	AT2G23910.1
481091	AT2G22270.1
481264	AT2G24060.1
343891	AT2G23320.1
480941	AT2G20920.1
481270	AT2G24140.1
481142	AT2G22800.1
481245	AT2G23820.2
900707	AT2G22570.1
900671	AT2G22200.1
481106	AT2G22460.1
481377	AT2G25190.1
901118	AT2G25080.1
481240	AT2G23780.1
490786	AT4G39990.1
901122	AT2G25110.1
320077	AT2G22370.1
900546	AT2G21320.1
481052	AT2G21880.1
868455	AT2G25310.1
481062	AT2G21970.1
868491	AT2G25605.1
481213	AT2G23430.1
867902	AT2G21490.1
481295	AT2G24400.1
481360	AT2G25060.1
481233	AT2G23670.1
481204	AT2G23340.1
481335	AT2G24762.1
481266	AT2G24090.1
481350	AT2G24970.1
481346	AT2G24860.1
481294	AT2G24395.1
901230	AT2G25735.1
900507	AT2G20940.1
900742	AT2G22860.1
900533	AT2G21220.1
901094	AT2G24940.1
480969	AT2G21185.1
867867	AT2G21195.1
900518	AT2G21090.1
495327	AT5G52560.1
320242	AT2G24320.1
343930	AT2G23755.1
481137	AT2G22760.1
481340	AT2G24800.1
320173	AT2G23530.1
481262	AT2G24040.1
867931	AT2G21725.1
868213	AT2G24030.1
868228	AT2G24130.1
900701	AT2G22510.1
343922	AT2G23640.1
477320	AT3G01920.1
481043	AT2G21780.1
343837	AT2G22810.1
480960	AT2G21110.1
480981	AT2G21237.1
868471	AT2G25460.1
868204	AT2G23970.1
868008	AT2G22290.1
480959	AT2G21100.1
900619	AT2G21910.1
481251	AT2G23945.1
481121	AT2G22620.1
320010	AT2G21610.1
481010	AT2G21450.1
900668	AT2G22170.1
917093	AT5G44800.1
494278	AT5G47020.1
494279	AT5G47010.1
356368	AT5G46330.1
917015	AT5G45140.1
884085	AT5G45250.1
484020	AT2G01130.1
494332	AT5G46400.1
887492	AT1G03370.1
494436	AT5G45480.1
494276	AT5G47040.1
494463	AT5G45160.1
917123	AT5G44635.1
494429	AT5G45540.1
313748	AT5G45400.1
883789	AT5G47400.1
494419	AT5G45650.1
916754	AT5G46740.1
346618	AT2G01190.1
494350	AT5G46240.1
494504	AT5G44780.1
484030	AT2G01210.1
916858	AT5G45900.1
494326	AT5G46460.1
494508	AT5G44740.2
494402	AT5G45800.1
494329	AT5G46420.1
494320	AT5G46580.1
494424	AT5G45610.1
330836	AT5G45780.1
494244	AT5G47380.1
917019	AT5G45113.1
494374	AT5G46050.1
322482	AT2G01390.1
916646	AT5G47460.1
916947	AT5G45330.1
494545	AT5G44410.1
494338	AT5G46340.1
494517	AT5G44670.1
494293	AT5G46840.1
494356	AT5G46180.1
484013	AT2G01070.1
356337	AT5G46600.1
494321	AT5G46570.1
494401	AT5G45810.1
916659	AT5G47360.1
916828	AT5G46100.1
889087	AT1G16930.1
494336	AT5G46370.1
494263	AT5G47160.1
494400	AT5G45820.1
916875	AT5G45790.2
494397	AT5G45850.1
883757	AT5G47660.1
916701	AT5G47770.1
494455	AT5G45280.2
484021	AT2G01140.1
484065	AT2G01470.1
494442	AT5G45370.2
494408	AT5G45760.1
356289	AT5G47790.1
494382	AT5G45960.1
494462	AT5G45170.1
916656	AT5G47390.1
494417	AT5G45670.1
494518	AT5G44660.1
494383	AT5G45950.1
917111	AT5G44680.1
494390	AT5G45890.1
494414	AT5G45710.1
906765	AT3G53690.1
356600	AT5G44720.1
494186	AT5G47760.1
494440	AT5G45390.1
884242	AT5G44520.1
494519	AT5G44650.1
916888	AT5G45700.1
484067	AT2G01490.1
494418	AT5G45660.1
494385	AT5G45940.1
356451	AT5G45550.1
915186	AT4G15950.1
884008	AT5G45680.1
494381	AT5G45970.1
484029	AT2G01200.2
494298	AT5G46795.1
494394	AT5G45880.1
330672	AT5G47635.1
494314	AT5G46620.1
330675	AT5G47600.1
916751	AT5G46770.1
896199	AT3G02330.1
916845	AT5G45980.1
477763	AT3G04900.1
346647	AT2G01510.1
484033	AT2G01240.1
330871	AT5G45310.1
330831	AT5G45830.1
492863	AT4G20080.1
494333	AT5G46390.2
484022	AT2G01150.1
904322	AT2G01300.1
484068	AT2G01500.1
356449	AT5G45580.1
494221	AT5G47510.1
884239	AT5G44540.1
356437	AT5G45690.1
330742	AT5G46873.1
484055	AT2G01410.1
494430	AT5G45530.1
916866	AT5G45860.1
494311	AT5G46680.1
494421	AT5G45630.1
494372	AT5G46060.1
322483	AT2G01400.1
494337	AT5G46350.1
494472	AT5G45100.1
320430	AT2G26420.1
344326	AT2G26460.1
481510	AT2G26510.1
322444	AT2G48060.1
484003	AT2G48110.1
322057	AT2G43900.1
904275	AT2G47980.1
483950	AT2G47680.1
483787	AT2G46340.1
871293	AT2G47500.1
904119	AT2G46520.1
322384	AT2G47390.1
487819	AT5G09950.1
903927	AT2G44900.1
483772	AT2G46240.1
483601	AT2G44710.1
483908	AT2G47330.1
483698	AT2G45620.1
483707	AT2G45700.1
904162	AT2G46915.1
483793	AT2G46380.1
346398	AT2G45880.1
483695	AT2G45590.1
483852	AT2G46850.1
483858	AT2G46900.1
483518	AT2G43990.1
483672	AT2G45350.1
903397	AT2G40940.1
483834	AT2G46700.1
483956	AT2G47750.1
483426	AT2G43200.1
903763	AT2G43650.1
871194	AT2G46570.1
483936	AT2G47550.1
483452	AT2G43420.1
904049	AT2G45970.1
483546	AT2G44230.1
904276	AT2G47990.1
322062	AT2G43970.1
904210	AT2G47350.1
871236	AT2G46950.1
483719	AT2G45810.1
903808	AT2G44020.1
871042	AT2G45220.1
903892	AT2G44660.1
483605	AT2G44760.1
483517	AT2G43980.1
354960	AT4G17910.1
903821	AT2G44140.1
483907	AT2G47310.1
903782	AT2G43790.1
483939	AT2G47590.1
483768	AT2G46210.1
483835	AT2G46710.1
322443	AT2G48030.1
483709	AT2G45730.1
483863	AT2G46930.1
903970	AT2G45310.1
322448	AT2G48080.1
483579	AT2G44520.1
322202	AT2G45480.1
483568	AT2G44440.1
483684	AT2G45470.1
904175	AT2G47020.1
903964	AT2G45240.1
903971	AT2G45320.1
483602	AT2G44730.1
483504	AT2G43870.1
904254	AT2G47790.1
483804	AT2G46495.1
483796	AT2G46420.1
483953	AT2G47700.1
904148	AT2G46770.1
483782	AT2G46320.1
483635	AT2G45040.1
903863	AT2G44420.1
322281	AT2G46270.1
483456	AT2G43480.1
871004	AT2G44850.2
480560	AT2G16760.1
483929	AT2G47490.1
483978	AT2G47890.1
904159	AT2G46890.1
483592	AT2G44600.1
903875	AT2G44510.1
483474	AT2G43630.1
904005	AT2G45600.1
483444	AT2G43370.1
483781	AT2G46310.1
483794	AT2G46400.1
904161	AT2G46910.1
870854	AT2G43570.1
903941	AT2G45060.1
871255	AT2G47140.1
483701	AT2G45650.1
483982	AT2G47910.1
904069	AT2G46170.1
483631	AT2G45010.1
483938	AT2G47580.1
483757	AT2G46100.1
346362	AT2G45520.1
322132	AT2G44690.1
904253	AT2G47780.1
483510	AT2G43940.1
483467	AT2G43560.1
483604	AT2G44745.1
483519	AT2G44000.1
483819	AT2G46580.1
483714	AT2G45760.1
483960	AT2G47770.1
483435	AT2G43280.1
322456	AT2G48130.1
483935	AT2G47540.1
483813	AT2G46535.1
483580	AT2G44525.1
484007	AT2G48150.1
483465	AT2G43540.1
483486	AT2G43720.1
483928	AT2G47485.1
903848	AT2G44310.1
483562	AT2G44360.1
483654	AT2G45180.1
904223	AT2G47480.1
322199	AT2G45450.1
903747	AT2G43550.1
483464	AT2G43520.1
322367	AT2G47200.1
483788	AT2G46360.1
346509	AT2G46990.1
483750	AT2G46050.1
483588	AT2G44580.1
483801	AT2G46470.1
871018	AT2G44990.1
483559	AT2G44340.1
483520	AT2G44010.1
483760	AT2G46150.1
903921	AT2G44840.1
903987	AT2G45430.1
322019	AT2G43465.1
483437	AT2G43310.1
483697	AT2G45610.1
322142	AT2G44810.1
483572	AT2G44470.3
487623	AT5G07900.1
871063	AT2G45410.1
483567	AT2G44430.1
903726	AT2G43390.1
483934	AT2G47530.1
322360	AT2G47115.1
903961	AT2G45210.1
870890	AT2G43860.1
484008	AT2G48140.1
483433	AT2G43250.1
473691	AT1G35660.1
473680	AT1G35510.1
473605	AT1G34580.1
473608	AT1G34670.1
881872	AT1G35330.1
473651	AT1G34780.1
473679	AT1G35490.1
473698	AT1G35780.1
473693	AT1G35680.1
473674	AT1G35430.1
473606	AT1G34640.1
313998	AT1G34770.1
473675	AT1G35440.1
891153	AT1G35210.1
473652	AT1G34790.1
481564	AT2G26890.1
899844	AT2G20190.1
481566	AT2G26910.1
901554	AT2G27060.1
481432	AT2G25800.1
481491	AT2G26330.1
901241	AT2G25790.1
480500	AT2G19710.1
901479	AT2G26790.1
480470	AT2G20000.1
319541	AT2G20240.1
480467	AT2G20020.1
900383	AT2G20330.1
355947	AT5G40405.1
320434	AT2G26450.1
480448	AT2G20210.1
901259	AT2G25870.1
899919	AT2G19600.1
481586	AT2G27050.1
480917	AT2G20800.1
899888	AT2G19900.1
901450	AT2G26690.1
481476	AT2G26200.1
481483	AT2G26260.1
480918	AT2G20810.1
481615	AT2G27200.1
481427	AT2G25740.1
875367	AT2G20635.1
900412	AT2G20540.1
481472	AT2G26170.1
489063	AT5G22110.1
481562	AT2G26870.1
326581	AT5G22860.1
481450	AT2G25940.1
480906	AT2G20710.1
319921	AT2G20720.1
481490	AT2G26310.1
344480	AT2G27240.1
319935	AT2G20830.2
472944	AT1G27410.1
901343	AT2G26180.1
320417	AT2G26270.1
481516	AT2G26560.1
481568	AT2G26930.1
320428	AT2G26360.1
343234	AT2G19640.2
868812	AT2G26960.1
900465	AT2G20860.1
901308	AT2G26100.1
480488	AT2G19810.1
481629	AT2G27300.1
901303	AT2G26060.1
481640	AT2G27420.1
480886	AT2G20560.1
900444	AT2G20760.1
320374	AT2G25830.1
899862	AT2G20060.1
481533	AT2G26680.1
481627	AT2G27285.1
900441	AT2G20725.1
480901	AT2G20670.1
480515	AT2G19570.1
480877	AT2G20495.1
493583	AT5G35080.1
480911	AT2G20750.1
480903	AT2G20690.1
480447	AT2G20230.1
901244	AT2G25810.1
481464	AT2G26070.1
481601	AT2G27140.1
480909	AT2G20740.1
901284	AT2G25950.1
480866	AT2G20390.1
481582	AT2G27030.3
480476	AT2G19970.1
480473	AT2G19980.1
900466	AT2G20870.1
480880	AT2G20515.1
901629	AT2G27330.1
480501	AT2G19690.1
480864	AT2G20362.1
900467	AT2G20875.1
875358	AT2G20562.1
901265	AT2G25890.1
471317	AT1G11765.1
901300	AT2G26040.1
481569	AT2G26940.1
900468	AT2G20880.1
320520	AT2G27270.1
343604	AT2G20430.1
900407	AT2G20500.1
481488	AT2G26290.1
480484	AT2G19870.1
480462	AT2G20080.1
481471	AT2G26150.1
481467	AT2G26110.1
915614	AT5G32470.1
323060	AT3G42180.1
342596	AT3G24340.1
479946	AT3G24320.1
479903	AT3G24240.1
480072	AT2G04235.1
874222	AT3G25500.1
480186	AT2G05710.1
323063	AT3G42640.1
323079	AT3G43210.1
480131	AT2G05170.1
905878	AT3G46740.1
319345	AT2G06040.1
899224	AT2G04160.1
484793	AT3G43240.1
898924	AT3G23790.1
899293	AT2G04860.1
342635	AT3G24630.1
905690	AT3G45330.1
479968	AT3G24560.2
905886	AT3G46790.1
479967	AT3G24550.1
323059	AT3G42170.1
319286	AT2G04842.1
479953	AT3G24440.1
905765	AT3G45890.1
479907	AT3G24210.1
479889	AT3G23740.1
874185	AT3G25430.1
884594	AT3G25060.1
905858	AT3G46600.1
480002	AT3G24840.1
898946	AT3G24220.1
479940	AT3G23920.1
480104	AT2G04740.1
323231	AT3G45650.1
484951	AT3G45680.1
484895	AT3G45010.1
905628	AT3G44880.1
905425	AT3G43270.1
480192	AT2G05760.1
893809	AT1G64860.1
475487	AT1G64880.1
479960	AT3G24503.1
484867	AT3G44550.1
905397	AT3G42950.1
483169	AT2G41020.1
342616	AT3G24530.1
484792	AT3G43230.1
479931	AT3G24040.1
484930	AT3G45400.1
480193	AT2G05790.1
899389	AT2G05940.1
480093	AT2G04540.1
480096	AT2G04560.1
323150	AT3G44610.1
480040	AT3G25410.1
480143	AT2G05320.1
899299	AT2G04890.1
905848	AT3G46550.1
319217	AT3G25250.1
479886	AT3G23700.1
480117	AT2G04850.1
865933	AT3G46280.1
484970	AT3G45900.1
480086	AT2G04400.1
899142	AT3G25210.1
485035	AT3G46620.1
485044	AT3G46750.1
887729	AT1G05440.1
484802	AT3G43540.1
480197	AT2G05830.1
479898	AT3G23880.1
484948	AT3G45640.1
480191	AT2G05755.1
480016	AT3G25110.1
884742	AT3G24070.1
480092	AT2G04530.1
899264	AT2G04570.1
342776	AT2G04360.1
479930	AT3G24050.1
905722	AT3G45600.1
479887	AT3G23710.1
480071	AT2G04220.1
905847	AT3G46540.1
479972	AT3G24590.1
480225	AT2G06850.1
480175	AT2G05590.2
899104	AT3G25050.1
480213	AT2G06025.1
479932	AT3G24030.1
325490	AT5G09380.1
482092	AT2G31670.1
865808	AT3G45280.1
480218	AT2G06200.1
347705	AT3G46130.1
479934	AT3G24010.1
480028	AT3G25190.1
480115	AT2G04845.1
319189	AT3G24810.1
480058	AT2G04039.1
484801	AT3G43520.1
874400	AT2G05910.1
479891	AT3G23760.1
899143	AT3G25220.1
480017	AT3G25120.1
485028	AT3G46580.1
480000	AT3G24820.1
899238	AT2G04340.1
342651	AT3G24750.1
484787	AT3G43120.1
899432	AT2G06925.1
479992	AT3G24730.1
479959	AT3G24500.1
479954	AT3G24450.1
484896	AT3G45020.1
480039	AT3G25400.1
480184	AT2G05620.1
899300	AT2G04900.1
874110	AT3G24770.1
484875	AT3G44718.1
314652	AT1G53282.1
479933	AT3G24020.1
478184	AT3G08820.1
479948	AT3G24330.1
480003	AT3G24860.1
485045	AT3G46760.1
319187	AT3G24790.1
899026	AT3G24490.1
479958	AT3G24495.1
872261	AT3G09110.1
484889	AT3G44900.1
905826	AT3G46300.1
484913	AT3G45230.1
484892	AT3G44940.1
873977	AT3G24130.1
899148	AT3G25240.1
480014	AT3G25070.1
480089	AT2G04480.1
480090	AT2G04515.1
319280	AT2G04750.1
898941	AT3G24225.1
478278	AT3G09580.1
865878	AT3G45810.1
342926	AT2G07020.1
480035	AT3G25260.1
342636	AT3G24650.1
348799	AT3G57240.1
494724	AT5G42950.1
494576	AT5G44180.1
494795	AT5G42400.1
494796	AT5G42390.1
884422	AT5G43230.1
494728	AT5G42920.2
331112	AT5G42880.1
333107	AT5G43745.1
494701	AT5G43020.1
331106	AT5G42940.1
917551	AT5G42340.1
884445	AT5G43100.1
494638	AT5G43710.1
494605	AT5G43950.1
494624	AT5G43820.1
494587	AT5G44090.1
494611	AT5G43920.1
494777	AT5G42650.1
917217	AT5G44070.1
494626	AT5G43790.1
884614	AT5G42370.1
917391	AT5G43060.1
494739	AT5G42810.1
917435	AT5G42830.1
884270	AT5G44330.1
494762	AT5G42720.1
917204	AT5G44160.1
494596	AT5G44000.1
917509	AT5G42470.1
884297	AT5G44150.1
917377	AT5G43080.1
917531	AT5G42420.1
494588	AT5G44080.1
884318	AT5G43980.1
494585	AT5G44110.1
494654	AT5G43430.1
494773	AT5G42630.1
494675	AT5G43280.1
917372	AT5G43140.1
326734	AT5G24410.1
494623	AT5G43830.1
494686	AT5G43180.1
917203	AT5G44170.1
494776	AT5G42570.1
855849	AT5G43750.1
487109	AT5G03370.1
494639	AT5G43700.1
494683	AT5G43210.1
497403	AT5G43460.1
494590	AT5G44060.1
917392	AT5G43050.1
917343	AT5G43250.1
917426	AT5G42890.1
884285	AT5G44265.1
917362	AT5G43185.1
494592	AT5G44040.1
917374	AT5G43120.1
494550	AT5G44360.1
917307	AT5G43410.1
356702	AT5G43840.1
494614	AT5G43910.2
494744	AT5G42765.1
494703	AT5G43000.1
494559	AT5G44310.2
884485	AT5G42910.1
494656	AT5G43420.1
917195	AT5G44230.1
494743	AT5G42785.1
917170	AT5G44370.1
494760	AT5G42750.1
494595	AT5G44010.1
494628	AT5G43770.1
330970	AT5G44300.1
917538	AT5G42380.1
494572	AT5G44210.1
493610	AT5G35430.1
493599	AT5G35220.1
493582	AT5G34940.2
915673	AT5G35460.1
915619	AT5G33370.1
493616	AT5G35550.1
330190	AT5G35520.1
493600	AT5G35320.1
473706	AT1G36060.1
489168	AT5G23110.1
484555	AT3G27670.1
862809	AT5G24280.1
331330	AT5G49160.1
865208	AT3G28030.1
496650	AT5G64420.1
919879	AT5G65460.1
484577	AT3G27870.1
497029	AT5G65950.1
489225	AT5G23630.1
496418	AT5G62410.1
493633	AT5G35750.1
332465	AT5G62310.1
484121	AT2G01980.1
484119	AT2G01950.1
917829	AT5G48940.1
905027	AT3G27730.1
331225	AT5G48120.1
493637	AT5G35840.1
496587	AT5G63950.1
489601	AT5G27240.1
496305	AT5G61460.1
494857	AT5G48060.1
489600	AT5G27270.1
496307	AT5G61480.1
497001	AT5G66150.1
496813	AT5G65750.1
484445	AT3G26720.1
484148	AT2G02220.1
496372	AT5G61990.1
496414	AT5G62370.1
863208	AT5G27220.1
919542	AT5G62670.1
493645	AT5G35970.1
886414	AT5G61730.1
882012	AT1G42540.1
489519	AT5G26860.1
496584	AT5G63920.1
919683	AT5G63840.1
919956	AT5G67470.1
484347	AT3G25840.1
358545	AT5G63420.1
489660	AT5G28740.1
484543	AT3G27530.1
484521	AT3G27330.1
355577	AT5G35910.1
877868	AT1G77550.1
496671	AT5G64580.1
891304	AT1G42550.1
919378	AT5G61350.1
489259	AT5G24010.1
494887	AT5G48360.1
496910	AT5G66900.1
919944	AT5G67570.1
919898	AT5G65620.1
494980	AT5G49190.1
332767	AT5G65500.1
886632	AT5G63630.1
886961	AT5G66960.1
884694	AT5G47940.1
484658	AT3G28880.1
484500	AT3G27170.1
910621	AT5G25590.1
484139	AT2G02150.1
484134	AT2G02090.1
484446	AT3G26730.1
496864	AT5G67360.1
496963	AT5G66420.2
331197	AT5G47850.1
496872	AT5G67280.1
910452	AT5G24260.1
322589	AT2G02780.1
919677	AT5G63810.1
332761	AT5G65450.1
489246	AT5G23880.1
859721	AT5G36210.1
489211	AT5G23490.1
495017	AT5G49570.1
496649	AT5G64410.1
489200	AT5G23390.1
489158	AT5G23050.1
496790	AT5G65570.1
326902	AT5G26760.2
484508	AT3G27260.1
496915	AT5G66850.1
496564	AT5G63770.1
484096	AT2G01810.1
919470	AT5G62170.1
496704	AT5G64840.1
496919	AT5G66810.1
484140	AT2G02160.1
495012	AT5G49530.1
484728	AT3G30300.1
496879	AT5G67200.1
496442	AT5G62620.1
496527	AT5G63410.1
904909	AT3G27020.1
886846	AT5G65600.1
900447	AT2G20790.1
326812	AT5G25430.1
484454	AT3G26782.1
494988	AT5G49270.1
496505	AT5G63200.1
489303	AT5G24380.1
917746	AT5G48460.1
493618	AT5G35570.1
496949	AT5G66560.1
347079	AT3G27120.1
496782	AT5G65490.1
484301	AT2G03890.1
494959	AT5G48960.1
905150	AT3G28730.1
489377	AT5G25270.1
494955	AT5G48910.1
484401	AT3G26380.1
906018	AT3G47840.1
917811	AT5G48800.1
489218	AT5G23570.1
484755	AT3G32940.1
489620	AT5G27950.1
496254	AT5G61000.1
496818	AT5G65820.1
904499	AT2G02750.1
484424	AT3G26600.1
919976	AT5G67320.1
919763	AT5G64440.1
494914	AT5G48520.1
489266	AT5G24100.1
484275	AT2G03667.1
886980	AT5G66790.1
489647	AT5G28300.1
887000	AT5G66620.1
484212	AT2G02980.1
496860	AT5G67385.1
322664	AT2G03670.1
884826	AT5G48450.1
496842	AT5G67530.1
496788	AT5G65540.1
347295	AT3G29230.1
489514	AT5G26820.1
496739	AT5G65160.1
919899	AT5G65630.1
496494	AT5G63120.2
496258	AT5G61040.1
862880	AT5G24830.1
891266	AT1G36370.1
473732	AT1G38131.1
484127	AT2G02040.1
910487	AT5G24470.1
489282	AT5G24240.1
496559	AT5G63710.1
905257	AT3G29390.1
496706	AT5G64860.1
484456	AT3G26810.1
494919	AT5G48570.1
489231	AT5G23700.1
496712	AT5G64930.1
332502	AT5G62730.1
494979	AT5G49180.1
484400	AT3G26370.1
496297	AT5G61380.1
904734	AT3G25680.1
484227	AT2G03220.1
904382	AT2G01740.1
496826	AT5G65900.1
864961	AT3G26130.1
496432	AT5G62530.1
496745	AT5G65200.1
904902	AT3G26950.1
919743	AT5G64280.1
904563	AT2G02970.1
484402	AT3G26400.1
910396	AT5G23850.1
496448	AT5G62650.1
910306	AT5G23010.1
489304	AT5G24390.1
905233	AT3G29310.1
489474	AT5G26340.1
484700	AT3G29290.1
919627	AT5G63380.1
496956	AT5G66500.1
496814	AT5G65760.1
480914	AT2G20780.1
919396	AT5G61520.1
484450	AT3G26750.1
351368	AT5G23480.1
332886	AT5G66820.1
484217	AT2G03070.1
910517	AT5G24750.1
496249	AT5G60960.1
484483	AT3G26990.1
494938	AT5G48730.1
494918	AT5G48560.1
496866	AT5G67330.1
489298	AT5G24340.1
910656	AT5G25900.1
358554	AT5G63520.1
489176	AT5G23210.1
496927	AT5G66730.1
913321	AT4G31500.1
859722	AT5G36220.1
358769	AT5G65687.1
496876	AT5G67230.1
496296	AT5G61370.1
347231	AT3G28670.1
904423	AT2G02020.1
903565	AT2G42160.1
886974	AT5G66840.1
919768	AT5G64500.1
496298	AT5G61390.1
496675	AT5G64630.2
919431	AT5G61810.1
484189	AT2G02820.2
496512	AT5G63290.1
358854	AT5G67050.1
862902	AT5G25110.1
484545	AT3G27550.1
489382	AT5G25310.1
919932	AT5G65890.1
484411	AT3G26500.1
496583	AT5G63910.1
864903	AT3G25670.1
332532	AT5G63080.1
484425	AT3G26610.1
919653	AT5G63610.1
496832	AT5G67630.1
484080	AT2G01650.1
473764	AT1G43580.1
484511	AT3G27290.1
494971	AT5G49070.1
496285	AT5G61290.1
910342	AT5G23300.1
919916	AT5G65720.1
496244	AT5G60920.1
484201	AT2G02910.1
489254	AT5G23930.1
494898	AT5G48440.1
865414	AT3G29635.1
484204	AT2G02950.1
484429	AT3G26630.1
919498	AT5G62390.1
489579	AT5G27470.1
493662	AT5G36250.1
910617	AT5G25550.1
355547	AT5G35580.1
496236	AT5G60870.1
473747	AT1G42970.1
358942	AT5G66120.2
496884	AT5G67160.1
496605	AT5G64090.1
489651	AT5G28500.1
919997	AT5G67150.1
494835	AT5G47900.1
493625	AT5G35670.1
489562	AT5G27660.1
484581	AT3G27925.1
358729	AT5G65280.1
905031	AT3G27770.1
904938	AT3G27220.1
494828	AT5G47860.1
886730	AT5G64510.1
919824	AT5G64970.1
496246	AT5G60940.1
484108	AT2G01900.1
493655	AT5G36160.1
496887	AT5G67130.1
494985	AT5G49220.1
496680	AT5G64660.1
496352	AT5G61840.1
489418	AT5G25580.1
484498	AT3G27150.1
489527	AT5G26960.1
489345	AT5G24820.1
473719	AT1G36320.1
496591	AT5G63980.1
358455	AT5G62550.1
917876	AT5G49100.1
915756	AT5G36230.1
496871	AT5G67290.1
496646	AT5G64380.1
332601	AT5G63830.1
314088	AT1G43020.1
489169	AT5G23120.1
910364	AT5G23520.1
489330	AT5G24680.1
920139	AT5G65960.1
489184	AT5G23250.1
489170	AT5G23130.1
904877	AT3G26780.1
489672	AT5G29000.2
489175	AT5G23200.1
493632	AT5G35735.1
494908	AT5G48470.1
484361	AT3G25990.1
910842	AT5G27420.1
494865	AT5G48140.1
496381	AT5G62070.1
489159	AT5G23060.1
496849	AT5G67460.1
496995	AT5G66180.1
494873	AT5G48220.1
484732	AT3G29770.1
496263	AT5G61120.1
484486	AT3G27010.1
496702	AT5G64830.1
489406	AT5G25480.1
484583	AT3G27950.1
904389	AT2G01760.1
496612	AT5G64150.1
496593	AT5G63990.1
473769	AT1G43630.1
485696	AT3G53210.1
484398	AT3G26350.1
496250	AT5G60970.1
919983	AT5G67260.1
489384	AT5G25330.1
358371	AT5G61680.1
489559	AT5G27690.1
358332	AT5G61270.1
917949	AT5G49610.1
917648	AT5G48020.1
496317	AT5G61540.1
484260	AT2G03510.1
919659	AT5G63650.1
484546	AT3G27560.1
919794	AT5G64700.1
332471	AT5G62380.1
904770	AT3G25910.1
484422	AT3G26580.1
489312	AT5G24490.1
496601	AT5G64060.1
489657	AT5G28650.1
920093	AT5G66350.1
920005	AT5G67080.1
919464	AT5G62130.1
891344	AT1G43650.1
496698	AT5G64813.1
326855	AT5G26010.1
358511	AT5G63010.1
910694	AT5G26200.1
910860	AT5G27290.1
484344	AT3G25805.1
489173	AT5G23170.1
489571	AT5G27560.1
484149	AT2G02230.1
358710	AT5G65120.1
496302	AT5G61430.1
910823	AT5G27620.1
484107	AT2G01890.1
484188	AT2G02810.1
919715	AT5G64110.1
496476	AT5G62910.1
327025	AT5G28830.1
496310	AT5G61510.1
904615	AT2G03390.1
489305	AT5G24400.1
484356	AT3G25900.1
484662	AT3G28920.1
489290	AT5G24310.1
484158	AT2G02400.1
496810	AT5G65740.2
904548	AT2G02880.1
494947	AT5G48840.1
496754	AT5G65230.1
358443	AT5G62420.1
496878	AT5G67210.1
494942	AT5G48790.1
919433	AT5G61830.1
905108	AT3G28460.1
473749	AT1G42990.1
496856	AT5G67410.1
484166	AT2G02540.1
864677	AT2G02500.1
905190	AT3G29020.2
919507	AT5G62430.1
887025	AT5G66380.1
484159	AT2G02410.1
496422	AT5G62460.1
489607	AT5G27210.1
322778	AT3G26430.1
919363	AT5G61210.1
919978	AT5G67300.1
919797	AT5G64730.1
484451	AT3G26760.1
919324	AT5G60850.1
347039	AT3G26770.1
919451	AT5G62020.1
496843	AT5G67520.1
919556	AT5G62820.1
332511	AT5G62840.1
496809	AT5G65730.1
917605	AT5G47840.1
347271	AT3G28970.1
496511	AT5G63280.1
497011	AT5G66060.1
484952	AT5G23660.1
489643	AT5G28150.1
484082	AT2G01660.1
887019	AT5G66450.1
493585	AT5G35100.1
484214	AT2G03050.1
496795	AT5G65640.1
332390	AT5G61490.1
496441	AT5G62610.1
910314	AT5G23070.1
910318	AT5G23100.1
358841	AT5G67180.1
494997	AT5G49400.1
496756	AT5G65250.1
496623	AT5G64230.1
496819	AT5G65840.1
358733	AT5G65320.1
496303	AT5G61440.1
484310	AT3G25545.1
489156	AT5G23030.1
496486	AT5G63060.1
332371	AT5G61280.1
886649	AT5G63790.1
489157	AT5G23040.1
919327	AT5G60880.1
910480	AT5G24420.1
484340	AT3G25780.1
496854	AT5G67420.1
904774	AT3G25950.1
910356	AT5G23420.1
904954	AT3G27310.1
920032	AT5G66860.1
332462	AT5G62280.1
484754	AT3G32930.1
496478	AT5G62930.1
484369	AT3G26070.1
496390	AT5G62140.1
863323	AT5G29560.1
351499	AT5G24790.1
496595	AT5G64010.1
496515	AT5G63310.1
484701	AT3G29300.1
332565	AT5G63440.2
910408	AT5G23920.1
896908	AT3G07440.1
346793	AT2G02990.1
494931	AT5G48657.2
919487	AT5G62320.1
496886	AT5G67140.1
919858	AT5G65270.1
886463	AT5G62210.1
912285	AT4G38370.1
494853	AT5G47960.1
484614	AT3G28370.1
910696	AT5G26220.1
496889	AT5G67110.1
494932	AT5G48660.1
484617	AT3G28420.1
910561	AT5G25170.1
489362	AT5G25080.1
484122	AT2G01990.1
489372	AT5G25210.1
920124	AT5G66090.1
910943	AT5G28640.1
483969	AT2G47840.1
494829	AT5G47870.1
484492	AT3G27080.1
332525	AT5G63000.1
496413	AT5G62360.1
351825	AT5G28690.1
484575	AT3G27850.1
496477	AT5G62920.1
484572	AT3G27830.1
496659	AT5G64480.1
484531	AT3G27415.1
904624	AT2G03440.1
347189	AT3G28210.1
489363	AT5G25090.1
904917	AT3G27050.1
473742	AT1G42480.1
904604	AT2G03310.1
910614	AT5G25540.1
484308	AT2G04038.1
493654	AT5G36120.1
484503	AT3G27200.1
496276	AT5G61230.1
496694	AT5G64780.1
919853	AT5G65220.1
904622	AT2G03420.1
473746	AT1G42960.1
489201	AT5G23395.1
346658	AT2G01590.1
904630	AT2G03505.1
905180	AT3G28950.1
489277	AT5G24170.1
917748	AT5G48480.1
496475	AT5G62900.1
484322	AT3G25597.1
494958	AT5G48950.1
494871	AT5G48170.1
910676	AT5G26060.1
358798	AT5G67590.1
332808	AT5G67640.1
489352	AT5G24920.1
351774	AT5G27200.1
489490	AT5G26720.1
895626	AT1G77370.1
314063	AT1G36980.1
490565	AT4G01710.1
864733	AT2G02850.1
904981	AT3G27410.1
862945	AT5G25450.1
905208	AT3G29170.1
915703	AT5G35740.1
905307	AT3G29780.1
919663	AT5G63670.1
910661	AT5G25940.1
496726	AT5G65040.1
331361	AT5G49540.1
351661	AT5G26690.1
489488	AT5G26731.1
864859	AT2G04025.1
919953	AT5G67490.1
484128	AT2G02050.1
863107	AT5G26930.1
484661	AT3G28917.1
886574	AT5G63085.1
496693	AT5G64770.1
904442	AT2G02140.1
484164	AT2G02510.1
919638	AT5G63500.1
496330	AT5G61620.1
489182	AT5G23240.1
332543	AT5G63170.1
489270	AT5G24130.1
484074	AT2G01580.1
351658	AT5G26730.1
865335	AT3G29010.1
863051	AT5G26594.1
322516	AT2G01730.1
496634	AT5G64320.1
489310	AT5G24460.1
496768	AT5G65330.1
489513	AT5G26810.1
496783	AT5G65495.1
919839	AT5G65130.1
496329	AT5G61610.1
904949	AT3G27270.1
496957	AT5G66490.1
919458	AT5G62065.1
910383	AT5G23710.1
886798	AT5G65158.1
917912	AT5G49320.1
919891	AT5G65560.1
919466	AT5G62150.1
484367	AT3G26050.1
496976	AT5G66300.1
497503	AT5G61650.1
887037	AT5G66260.1
919796	AT5G64720.1
489583	AT5G27440.1
494838	AT5G47920.1
919438	AT5G61890.1
905328	AT3G30530.1
496639	AT5G64340.1
496581	AT5G63900.1
484375	AT3G26110.1
917882	AT5G49150.1
484241	AT3G11810.1
919377	AT5G61340.1
484261	AT2G03520.1
489637	AT5G28040.1
332756	AT5G65400.1
489205	AT5G23440.1
910380	AT5G23680.1
489454	AT5G26090.1
332561	AT5G63390.1
489292	AT5G24313.1
332733	AT5G65165.1
484749	AT3G30725.1
484622	AT3G28470.1
910925	AT5G28210.1
907771	AT5G26100.1
326742	AT5G24500.1
864941	AT3G25970.1
489543	AT5G27880.1
920076	AT5G66520.1
886837	AT5G65510.1
910887	AT5G27110.1
484300	AT2G03880.1
496732	AT5G65100.1
322661	AT2G03630.1
484226	AT2G03210.1
484366	AT3G26040.1
496327	AT5G61600.1
920092	AT5G66360.2
919872	AT5G65410.1
863027	AT5G26150.1
862693	AT5G23270.1
889749	AT5G49525.1
919476	AT5G62220.1
332437	AT5G62040.1
496427	AT5G62490.1
484095	AT2G01770.1
920064	AT5G66631.1
323049	AT3G30580.1
919982	AT5G67265.1
917650	AT5G48040.1
886426	AT5G61850.1
351641	AT5G26250.1
496493	AT5G63110.1
484753	AT3G30842.1
332898	AT5G66700.1
496629	AT5G64270.1
865142	AT3G27440.1
358814	AT5G67430.1
496617	AT5G64190.1
496261	AT5G61090.1
332722	AT5G65030.1
496355	AT5G61865.1
496892	AT5G67090.1
915644	AT5G35110.1
496492	AT5G63100.1
315571	AT1G65352.1
496711	AT5G64920.1
917855	AT5G49050.1
920022	AT5G66940.1
493584	AT5G35090.1
496685	AT5G64690.1
910748	AT5G26805.1
496620	AT5G64210.1
496808	AT5G65710.1
859673	AT5G35770.1
322531	AT2G01905.1
484379	AT3G26125.1
493638	AT5G35870.1
910418	AT5G24020.1
904621	AT2G03410.1
496460	AT5G62770.1
494916	AT5G48540.1
489558	AT5G27710.1
486560	AT3G60860.1
486216	AT3G57660.1
907845	AT3G62700.1
486382	AT3G59140.1
486811	AT3G63070.1
486740	AT3G62360.1
324617	AT3G61780.1
486176	AT3G57330.1
486605	AT3G61300.1
486186	AT3G57410.1
885241	AT5G51350.1
907557	AT3G60350.1
486409	AT3G59420.1
486188	AT3G57430.1
324546	AT3G61150.1
907796	AT3G62240.1
907112	AT3G56640.1
907029	AT3G55950.1
907221	AT3G57520.1
486728	AT3G62200.1
486055	AT3G56140.1
907560	AT3G60380.1
486142	AT3G56990.1
324194	AT3G56870.1
486733	AT3G62270.1
867538	AT3G60840.1
486314	AT3G58620.1
486422	AT3G59550.1
324619	AT3G61800.1
907485	AT3G59700.1
486162	AT3G57180.1
486237	AT3G57830.1
867418	AT3G59780.1
486817	AT3G63150.1
486759	AT3G62590.1
907046	AT3G56080.1
907337	AT3G58560.1
907600	AT3G60680.1
348734	AT3G56550.1
486038	AT3G55980.1
907562	AT3G60400.1
486827	AT3G63240.1
486757	AT3G62570.1
867825	AT3G63440.1
486640	AT3G61540.1
907034	AT3G56000.1
324269	AT3G57680.1
907401	AT3G59030.1
486857	AT3G63470.1
486837	AT3G63300.1
867603	AT3G61510.1
907527	AT3G60050.1
324272	AT3G57790.1
486460	AT3G59950.1
324222	AT3G57130.1
867319	AT3G58760.1
486367	AT3G59050.1
486397	AT3G59300.1
486067	AT3G56270.1
907131	AT3G56840.1
486720	AT3G62130.1
486475	AT3G60100.1
907051	AT3G56120.1
486152	AT3G57070.1
907386	AT3G58970.1
867063	AT3G56330.1
907869	AT3G62910.1
486304	AT3G58520.1
486057	AT3G56160.1
324229	AT3G57190.1
486098	AT3G56570.1
486812	AT3G63090.1
486835	AT3G63290.1
486322	AT3G58690.1
486830	AT3G63260.1
486086	AT3G56440.1
867636	AT2G25410.1
486217	AT3G57670.1
907085	AT3G56430.1
486593	AT3G61180.1
486205	AT3G57560.1
486700	AT3G61950.1
486108	AT3G56680.1
486249	AT3G57990.1
907811	AT3G62370.1
486224	AT3G57740.1
486243	AT3G57920.1
314194	AT3G61350.1
907936	AT3G63490.1
907242	AT3G57710.1
867759	AT3G62860.1
486087	AT3G56460.1
486341	AT3G58830.1
907927	AT3G63410.1
486262	AT3G58120.1
486042	AT3G56030.1
907241	AT3G57700.1
486578	AT3G61080.1
486680	AT3G61790.1
486058	AT3G56170.1
907848	AT3G62730.1
486315	AT3G58630.1
907292	AT3G58180.1
486512	AT3G60390.1
907529	AT3G60080.1
486251	AT3G58010.1
486311	AT3G58600.1
486202	AT3G57540.1
907122	AT3G56740.1
907735	AT3G61770.1
324506	AT3G60570.1
486544	AT3G60720.1
907875	AT3G62970.1
324780	AT5G26880.2
907518	AT3G59980.1
486518	AT3G60450.1
907031	AT3G55970.1
486539	AT3G60660.1
486691	AT3G61870.1
324745	AT3G63210.1
486418	AT3G59520.1
486242	AT3G57910.1
348708	AT3G56230.1
907113	AT3G56650.1
486642	AT3G61560.1
486567	AT3G60910.1
349267	AT3G62070.1
324277	AT3G57860.1
907327	AT3G58470.1
486194	AT3G57480.1
486528	AT3G60530.1
486815	AT3G63120.1
486510	AT3G60370.1
486148	AT3G57040.1
486839	AT3G63310.1
486694	AT3G61890.1
486501	AT3G60280.1
486710	AT3G62020.1
486120	AT3G56820.1
907780	AT3G62140.1
486599	AT3G61230.1
486758	AT3G62580.1
486603	AT3G61260.1
907858	AT3G62820.1
486444	AT3G59800.1
486596	AT3G61200.1
907270	AT3G58000.1
867248	AT3G58100.1
907071	AT3G56290.1
324763	AT3G63390.1
907168	AT3G57090.1
486063	AT3G56220.1
486132	AT3G56910.1
486454	AT3G59900.1
867543	AT3G60890.2
907580	AT3G60520.1
486269	AT3G58170.1
324630	AT3G61900.1
486705	AT3G61980.1
486344	AT3G58850.1
907837	AT3G62640.1
486174	AT3G57320.1
867724	AT3G62450.1
324483	AT3G60290.1
907941	AT3G63540.1
486808	AT3G63050.1
486780	AT3G62780.1
486411	AT3G59440.1
486259	AT3G58070.1
486540	AT3G60670.1
486654	AT3G61660.1
486458	AT3G59940.1
486283	AT3G58300.1
486614	AT3G61410.1
907288	AT3G58150.1
486116	AT3G56770.1
486450	AT3G59850.1
486748	AT3G62420.1
486190	AT3G57450.1
907211	AT3G57440.1
324722	AT3G62990.1
486765	AT3G62670.1
324196	AT3G56891.1
486738	AT3G62340.1
349389	AT3G63350.1
486589	AT3G61170.1
486545	AT3G60730.1
907663	AT3G61360.1
486519	AT3G60460.1
324152	AT3G56350.1
324620	AT3G61810.1
867762	AT3G62890.1
486816	AT3G63140.1
907455	AT3G59510.1
486503	AT3G60310.1
324444	AT3G59880.1
907695	AT3G61550.1
486537	AT3G60630.1
907587	AT3G60580.1
486542	AT3G60690.1
486298	AT3G58490.1
889705	AT1G22060.1
313836	AT1G32750.1
470287	AT1G03080.1
473061	AT1G28420.1
887631	AT1G04600.1
[truncated: 475,125 more rows]
