# Supplementary material for: The Evolutionary Basis of Translational Accuracy in Plants
Source: G3 (Bethesda). 2017 May 22;7(7):2363–73. doi: 10.1534/g3.117.040626 (PMC5499143; doi:10.1534/g3.117.040626)
Supplement: Supplementary file 18 [file 2363FileS3.txt]

Brassicaceae
901228	AT2G25730.2	Brara.C02470.1.p	Carubv10025269m	Thhalv10000005m	LOC_Os01g40990.2
868418	AT2G25140.1	Brara.I04445.1.p	Carubv10022572m	Thhalv10000031m	LOC_Os02g08490.1
481208	AT2G23380.1	Brara.D01394.1.p	Carubv10024520m	Thhalv10000037m	LOC_Os06g16390.1
868152	AT2G23460.1	Brara.D01398.1.p	Carubv10022612m	Thhalv10000039m	LOC_Os12g40190.1
481220	AT2G23520.1	Brara.D01400.1.p	Carubv10024724m	Thhalv10000041m	LOC_Os12g40010.2
480993	AT2G21300.1	Brara.I04652.1.p	Carubv10025517m	Thhalv10000043m	LOC_Os02g43130.1
481279	AT2G24230.1	Brara.D01448.1.p	Carubv10024985m	Thhalv10000045m	LOC_Os08g17410.1
343817	AT2G22660.2	Brara.D01349.1.p	Carubv10025635m	Thhalv10000046m	LOC_Os11g40590.3
481186	AT2G23140.1	Brara.I04546.1.p	Carubv10022640m	Thhalv10000047m	LOC_Os08g01900.1
320078	AT2G22400.1	Brara.D01326.1.p	Carubv10024783m	Thhalv10000050m	LOC_Os09g29630.1
481070	AT2G22070.1	Brara.I04605.1.p	Carubv10025197m	Thhalv10000053m	LOC_Os03g56400.1
481385	AT2G25290.1	Brara.C02467.1.p	Carubv10022695m	Thhalv10000057m	LOC_Os08g20020.2
901017	AT2G24630.1	Brara.I04464.1.p	Carubv10022768m	Thhalv10000073m	LOC_Os08g15420.1
908028	AT5G01290.1	Brara.C00038.1.p	Carubv10000411m	Thhalv10000074m	LOC_Os11g11070.1
900816	AT2G23350.1	Brara.D01391.1.p	Carubv10024499m	Thhalv10000075m	LOC_Os08g22354.1
900883	AT2G23950.1	Brara.D01433.1.p	Carubv10024669m	Thhalv10000081m	LOC_Os08g34380.1
315436	AT1G57820.1	Brara.G02568.1.p	Carubv10019928m	Thhalv10000084m	LOC_Os05g01230.1
481036	AT2G21710.1	Brara.I04621.1.p	Carubv10022802m	Thhalv10000085m	LOC_Os07g04230.1
887507	AT1G03540.1	Brara.H03084.1.p	Carubv10011274m	Thhalv10000094m	LOC_Os06g40860.1
481404	AT2G25530.1	Brara.I04424.1.p	Carubv10022877m	Thhalv10000103m	LOC_Os03g63500.1
481078	AT2G22140.1	Brara.I04599.1.p	Carubv10025286m	Thhalv10000104m	LOC_Os04g55500.1
481212	AT2G23420.1	Brara.I04533.1.p	Carubv10022829m	Thhalv10000109m	LOC_Os04g35060.1
900875	AT2G23890.1	Brara.D01427.1.p	Carubv10022933m	Thhalv10000110m	LOC_Os09g25640.1
901077	AT2G24820.1	Brara.C02464.1.p	Carubv10022898m	Thhalv10000113m	LOC_Os02g54980.1
481097	AT2G22330.1	Brara.D01320.1.p	Carubv10025388m	Thhalv10000114m	LOC_Os04g08828.1
481021	AT2G21540.1	Brara.D01269.1.p	Carubv10025149m	Thhalv10000115m	LOC_Os02g24430.1
480951	AT2G20990.3	Brara.I04671.1.p	Carubv10024798m	Thhalv10000116m	LOC_Os09g36770.3
867888	AT2G21370.1	Brara.I04648.1.p	Carubv10023070m	Thhalv10000118m	LOC_Os07g22650.1
481147	AT2G22840.1	Brara.C02492.1.p	Carubv10022975m	Thhalv10000124m	LOC_Os03g51970.1
481048	AT2G21860.1	Brara.D01289.1.p	Carubv10023001m	Thhalv10000126m	LOC_Os01g51860.1
320107	AT2G22730.1	Brara.D01369.1.p	Carubv10025591m	Thhalv10000128m	LOC_Os04g44430.1
480978	AT2G21230.3	Brara.D01253.1.p	Carubv10023063m	Thhalv10000129m	LOC_Os03g03550.1
481343	AT2G24830.1	Brara.I04455.1.p	Carubv10025612m	Thhalv10000137m	LOC_Os02g55000.1
343993	AT2G24280.1	Brara.D01456.1.p	Carubv10023078m	Thhalv10000143m	LOC_Os06g43930.1
480956	AT2G21070.3	Brara.D01244.1.p	Carubv10013352m	Thhalv10000146m	LOC_Os02g02880.1
900513	AT2G21050.1	Brara.I04670.1.p	Carubv10023108m	Thhalv10000149m	LOC_Os03g14080.1
481314	AT2G24580.1	Brara.D01482.1.p	Carubv10023301m	Thhalv10000150m	LOC_Os09g32290.2
481420	AT2G25680.1	Brara.A00737.1.p	Carubv10025513m	Thhalv10000159m	LOC_Os08g01120.1
481152	AT2G22900.1	Brara.I04555.1.p	Carubv10023195m	Thhalv10000162m	LOC_Os11g34390.1
481182	AT2G23093.1	Brara.I04550.1.p	Carubv10023124m	Thhalv10000163m	LOC_Os08g02190.1
481099	AT2G22360.1	Brara.D01321.1.p	Carubv10023192m	Thhalv10000164m	LOC_Os05g26926.1
900937	AT2G24240.1	Brara.I04492.1.p	Carubv10024579m	Thhalv10000165m	LOC_Os04g42310.1
481060	AT2G21950.1	Brara.D01296.1.p	Carubv10024628m	Thhalv10000172m	LOC_Os07g47650.1
900957	AT2G24330.1	Brara.D01460.1.p	Carubv10023309m	Thhalv10000179m	LOC_Os02g41990.2
900772	AT2G23060.1	Brara.D01375.1.p	Carubv10024591m	Thhalv10000180m	LOC_Os03g55530.1
483287	AT2G42005.1	Brara.C02508.1.p	Carubv10023306m	Thhalv10000183m	LOC_Os02g44980.1
480950	AT2G20980.1	Brara.C02502.1.p	Carubv10023368m	Thhalv10000193m	LOC_Os09g36820.1
481413	AT2G25620.1	Brara.I04415.1.p	Carubv10023391m	Thhalv10000194m	LOC_Os06g39600.1
487931	AT5G11010.2	Brara.J02264.1.p	Carubv10001219m	Thhalv10000203m	LOC_Os01g08850.1
904220	AT2G47450.1	Brara.H00375.1.p	Carubv10021283m	Thhalv10000208m	LOC_Os03g03990.1
481085	AT2G22190.1	Brara.D01308.1.p	Carubv10023582m	Thhalv10000217m	LOC_Os02g51680.1
900542	AT2G21280.1	Brara.D01257.1.p	Carubv10023533m	Thhalv10000221m	LOC_Os02g58790.1
901160	AT2G25300.1	Brara.I04431.1.p	Carubv10023545m	Thhalv10000224m	LOC_Os06g07905.1
900864	AT2G23790.1	Brara.I04520.1.p	Carubv10023464m	Thhalv10000226m	LOC_Os10g35770.1
481378	AT2G25200.1	Brara.I04440.1.p	Carubv10023518m	Thhalv10000227m	LOC_Os09g24970.1
900627	AT2G21960.1	Brara.D01297.1.p	Carubv10025652m	Thhalv10000230m	LOC_Os04g54640.1
480961	AT2G21120.1	Brara.D01247.1.p	Carubv10023617m	Thhalv10000235m	LOC_Os01g65310.1
481111	AT2G22500.1	Brara.D01337.1.p	Carubv10025249m	Thhalv10000240m	LOC_Os08g37370.1
900555	AT2G21385.4	Brara.I04646.1.p	Carubv10023511m	Thhalv10000241m	LOC_Os09g36130.1
901221	AT2G25670.1	Brara.I04414.1.p	Carubv10023670m	Thhalv10000247m	LOC_Os01g08410.1
480985	AT2G21250.1	Brara.I04655.1.p	Carubv10023686m	Thhalv10000256m	LOC_Os02g03100.1
481248	AT2G23910.1	Brara.D01429.1.p	Carubv10023711m	Thhalv10000263m	LOC_Os10g42620.1
481264	AT2G24060.1	Brara.D01439.1.p	Carubv10023712m	Thhalv10000269m	LOC_Os02g55120.1
480941	AT2G20920.1	Brara.C02505.1.p	Carubv10023781m	Thhalv10000275m	LOC_Os03g04440.1
900986	AT2G24490.1	Brara.D01477.1.p	Carubv10023731m	Thhalv10000282m	LOC_Os02g58220.1
900707	AT2G22570.1	Brara.I04576.1.p	Carubv10023933m	Thhalv10000301m	LOC_Os02g39400.1
900671	AT2G22200.1	Brara.D01307.1.p	Carubv10025369m	Thhalv10000302m	LOC_Os08g31580.1
901118	AT2G25080.1	Brara.I04448.1.p	Carubv10023973m	Thhalv10000311m	LOC_Os06g08670.1
481240	AT2G23780.1	Brara.D01417.1.p	Carubv10024012m	Thhalv10000313m	LOC_Os03g47500.2
901122	AT2G25110.1	Brara.D01527.1.p	Carubv10024034m	Thhalv10000317m	LOC_Os08g17680.1
320077	AT2G22370.1	Brara.D01324.1.p	Carubv10024037m	Thhalv10000318m	LOC_Os02g10050.1
900546	AT2G21320.1	Brara.I04651.1.p	Carubv10024193m	Thhalv10000319m	LOC_Os09g35880.1
868455	AT2G25310.1	Brara.I04430.1.p	Carubv10023922m	Thhalv10000323m	LOC_Os06g43650.1
481062	AT2G21970.1	Brara.I04611.1.p	Carubv10024075m	Thhalv10000325m	LOC_Os04g54630.1
868491	AT2G25605.1	Brara.D01545.1.p	Carubv10024054m	Thhalv10000330m	LOC_Os05g49910.1
481030	AT2G21620.2	Brara.I04629.1.p	Carubv10025415m	Thhalv10000338m	LOC_Os02g47650.1
481335	AT2G24762.1	Brara.I04458.1.p	Carubv10024232m	Thhalv10000360m	LOC_Os06g44420.1
481350	AT2G24970.1	Brara.I04485.1.p	Carubv10024250m	Thhalv10000363m	LOC_Os01g56090.1
892226	AT1G52220.1	Brara.F00206.1.p	Carubv10011849m	Thhalv10000365m	LOC_Os01g55570.1
481346	AT2G24860.1	Brara.D01510.1.p	Carubv10024166m	Thhalv10000367m	LOC_Os09g25590.1
900507	AT2G20940.1	Brara.D01242.1.p	Carubv10024319m	Thhalv10000376m	LOC_Os09g36982.1
900742	AT2G22860.1	Brara.D01354.1.p	Carubv10024420m	Thhalv10000381m	LOC_Os03g12990.1
901094	AT2G24940.1	Brara.D01511.1.p	Carubv10024390m	Thhalv10000388m	LOC_Os02g55060.1
495327	AT5G52560.1	Brara.I04426.1.p	Carubv10026051m	Thhalv10000457m	LOC_Os06g48760.1
343982	AT2G24220.1	Brara.I04495.1.p	Carubv10023435m	Thhalv10000469m	LOC_Os09g38510.1
868228	AT2G24130.1	Brara.I04501.1.p	Carubv10025233m	Thhalv10000545m	LOC_Os06g08710.1
477320	AT3G01920.1	Brara.A02198.1.p	Carubv10016093m	Thhalv10000573m	LOC_Os08g41910.1
868414	AT2G25100.1	Brara.D01524.1.p	Carubv10023622m	Thhalv10000575m	LOC_Os11g05570.1
868471	AT2G25460.1	Brara.I04427.1.p	Carubv10022942m	Thhalv10000627m	LOC_Os01g09770.1
868053	AT2G22740.2	Brara.D01371.1.p	Carubv10022678m	Thhalv10000700m	LOC_Os04g45990.1
320010	AT2G21610.1	Brara.I04630.1.p	Carubv10025126m	Thhalv10000702m	LOC_Os01g44340.1
494278	AT5G47020.1	Brara.I01966.1.p	Carubv10025746m	Thhalv10000740m	LOC_Os04g10380.1
356368	AT5G46330.1	Brara.I01928.1.p	Carubv10025764m	Thhalv10000746m	LOC_Os04g52780.1
887492	AT1G03370.1	Brara.F03512.1.p	Carubv10008175m	Thhalv10000756m	LOC_Os06g19400.1
322489	AT2G01460.1	Brara.B03046.1.p	Carubv10018910m	Thhalv10000761m	LOC_Os04g21110.1
494507	AT5G44750.2	Brara.F03716.1.p	Carubv10028416m	Thhalv10000766m	LOC_Os06g47580.2
494276	AT5G47040.1	Brara.F03574.1.p	Carubv10025858m	Thhalv10000767m	LOC_Os09g36300.1
494534	AT5G44530.1	Brara.F03735.1.p	Carubv10027793m	Thhalv10000774m	LOC_Os01g56320.1
494463	AT5G45160.1	Brara.F03699.1.p	Carubv10027713m	Thhalv10000778m	LOC_Os12g41170.1
917123	AT5G44635.1	Brara.F03728.1.p	Carubv10025888m	Thhalv10000779m	LOC_Os05g14590.1
883789	AT5G47400.1	Brara.F03549.1.p	Carubv10025911m	Thhalv10000783m	LOC_Os10g41120.1
494419	AT5G45650.1	Brara.I01900.1.p	Carubv10026090m	Thhalv10000784m	LOC_Os01g52750.1
484044	AT2G01320.3	Brara.B03037.1.p	Carubv10016744m	Thhalv10000791m	LOC_Os01g03144.1
494355	AT5G46190.1	Brara.F03636.1.p	Carubv10026340m	Thhalv10000793m	LOC_Os08g10030.1
494427	AT5G45560.1	Brara.I01898.1.p	Carubv10028530m	Thhalv10000794m	LOC_Os10g31770.1
346618	AT2G01190.1	Brara.F03500.1.p	Carubv10016750m	Thhalv10000795m	LOC_Os01g04650.1
484030	AT2G01210.1	Brara.F03498.1.p	Carubv10016748m	Thhalv10000800m	LOC_Os01g33090.1
916858	AT5G45900.1	Brara.B02857.1.p	Carubv10025802m	Thhalv10000804m	LOC_Os01g42850.1
494508	AT5G44740.2	Brara.F03717.1.p	Carubv10025978m	Thhalv10000807m	LOC_Os01g55300.1
494402	AT5G45800.1	Brara.F03658.1.p	Carubv10026038m	Thhalv10000810m	LOC_Os02g14480.1
494320	AT5G46580.1	Brara.F03614.1.p	Carubv10027819m	Thhalv10000815m	LOC_Os03g63910.1
330836	AT5G45780.1	Brara.F03661.1.p	Carubv10026097m	Thhalv10000817m	LOC_Os02g14120.1
494244	AT5G47380.1	Brara.I01990.1.p	Carubv10026127m	Thhalv10000820m	LOC_Os10g41040.1
494374	AT5G46050.1	Brara.I01914.1.p	Carubv10026112m	Thhalv10000830m	LOC_Os10g33210.1
322482	AT2G01390.1	Brara.F03489.1.p	Carubv10018804m	Thhalv10000833m	LOC_Os10g21470.2
494461	AT5G45190.2	Brara.F03697.1.p	Carubv10026148m	Thhalv10000834m	LOC_Os12g30020.2
494453	AT5G45290.2	Brara.F03694.1.p	Carubv10026185m	Thhalv10000852m	LOC_Os05g32350.1
494293	AT5G46840.1	Brara.F03594.1.p	Carubv10026247m	Thhalv10000858m	LOC_Os03g63730.1
883898	AT5G46550.1	Brara.B02908.1.p	Carubv10026072m	Thhalv10000859m	LOC_Os07g32420.1
494356	AT5G46180.1	Brara.F03637.1.p	Carubv10026330m	Thhalv10000861m	LOC_Os03g44150.1
484013	AT2G01070.1	Brara.F03509.1.p	Carubv10017082m	Thhalv10000865m	LOC_Os11g34360.1
494321	AT5G46570.1	Brara.F03615.1.p	Carubv10026296m	Thhalv10000867m	LOC_Os10g42110.1
916659	AT5G47360.1	Brara.F03552.1.p	Carubv10028355m	Thhalv10000870m	LOC_Os03g12430.1
916828	AT5G46100.1	Brara.F03642.1.p	Carubv10026337m	Thhalv10000872m	LOC_Os01g48140.1
494386	AT5G45930.1	Brara.B02858.1.p	Carubv10026479m	Thhalv10000878m	LOC_Os03g36540.1
494400	AT5G45820.1	Brara.B02848.1.p	Carubv10028407m	Thhalv10000893m	LOC_Os01g10890.1
322461	AT2G01120.2	Brara.F03505.1.p	Carubv10019313m	Thhalv10000894m	LOC_Os01g49010.1
916875	AT5G45790.2	Brara.F03659.1.p	Carubv10027985m	Thhalv10000895m	LOC_Os02g26550.1
494196	AT5G47720.2	Brara.I02005.1.p	Carubv10026490m	Thhalv10000897m	LOC_Os01g02020.1
494303	AT5G46750.1	Brara.F03602.1.p	Carubv10026508m	Thhalv10000903m	LOC_Os03g63710.1
484052	AT2G01350.1	Brara.B03039.1.p	Carubv10017548m	Thhalv10000908m	LOC_Os09g38060.2
484032	AT2G01220.2	Brara.F03497.1.p	Carubv10019513m	Thhalv10000909m	LOC_Os01g49670.1
484021	AT2G01140.1	Brara.B03018.1.p	Carubv10017417m	Thhalv10000915m	LOC_Os01g02880.1
494442	AT5G45370.2	Brara.I01889.1.p	Carubv10026586m	Thhalv10000922m	LOC_Os02g47500.1
494408	AT5G45760.1	Brara.I01907.1.p	Carubv10026658m	Thhalv10000923m	LOC_Os01g10790.1
356289	AT5G47790.1	Brara.F03516.1.p	Carubv10027997m	Thhalv10000925m	LOC_Os08g23680.1
494462	AT5G45170.1	Brara.F03698.1.p	Carubv10028211m	Thhalv10000927m	LOC_Os12g43520.1
883802	AT5G47240.1	Brara.F03557.1.p	Carubv10026621m	Thhalv10000934m	LOC_Os04g46280.1
494417	AT5G45670.1	Brara.F03672.1.p	Carubv10026655m	Thhalv10000937m	LOC_Os01g52770.1
494383	AT5G45950.1	Brara.B02860.1.p	Carubv10026665m	Thhalv10000940m	LOC_Os02g01980.1
917111	AT5G44680.1	Brara.B02794.1.p	Carubv10026580m	Thhalv10000945m	LOC_Os01g58550.1
916821	AT5G46150.2	Brara.I01919.1.p	Carubv10026706m	Thhalv10000949m	LOC_Os03g57170.1
494414	AT5G45710.1	Brara.I01903.1.p	Carubv10026722m	Thhalv10000950m	LOC_Os01g54550.1
917128	AT5G44600.1	Brara.H02615.1.p	Carubv10026715m	Thhalv10000954m	LOC_Os03g03470.1
494236	AT5G47435.2	Brara.F03546.1.p	Carubv10028657m	Thhalv10000960m	LOC_Os03g01222.1
906765	AT3G53690.1	Brara.I04393.1.p	Carubv10018580m	Thhalv10000966m	LOC_Os09g25190.1
356600	AT5G44720.1	Brara.F03722.1.p	Carubv10028529m	Thhalv10000970m	LOC_Os09g38772.1
494186	AT5G47760.1	Brara.I02007.1.p	Carubv10028554m	Thhalv10000974m	LOC_Os09g08660.1
883866	AT5G46850.2	Brara.F03593.1.p	Carubv10028232m	Thhalv10000976m	LOC_Os12g40500.1
494440	AT5G45390.1	Brara.F03688.1.p	Carubv10026821m	Thhalv10000978m	LOC_Os10g43050.1
884242	AT5G44520.1	Brara.F03737.1.p	Carubv10026901m	Thhalv10000979m	LOC_Os03g56869.1
494519	AT5G44650.1	Brara.F03727.1.p	Carubv10028282m	Thhalv10000983m	LOC_Os01g58470.1
916888	AT5G45700.1	Brara.F03670.1.p	Carubv10026939m	Thhalv10000984m	LOC_Os05g11570.1
494425	AT5G45600.1	Brara.F03677.1.p	Carubv10026956m	Thhalv10000994m	LOC_Os06g04580.1
494188	AT5G47740.2	Brara.B03003.1.p	Carubv10028591m	Thhalv10001004m	LOC_Os06g18820.1
915186	AT4G15950.1	Brara.B03007.1.p	Carubv10005755m	Thhalv10001026m	LOC_Os02g49150.2
884008	AT5G45680.1	Brara.I01902.1.p	Carubv10027133m	Thhalv10001027m	LOC_Os06g45340.1
494381	AT5G45970.1	Brara.B02862.1.p	Carubv10027157m	Thhalv10001030m	LOC_Os02g20850.1
330673	AT5G47630.1	Brara.B02996.1.p	Carubv10027372m	Thhalv10001034m	LOC_Os03g39860.1
330672	AT5G47635.1	Brara.F03528.1.p	Carubv10027269m	Thhalv10001056m	LOC_Os10g14194.1
493145	AT4G17310.1	Brara.B02984.1.p	Carubv10006046m	Thhalv10001082m	LOC_Os02g44100.1
896199	AT3G02330.1	Brara.A03892.1.p	Carubv10015774m	Thhalv10001098m	LOC_Os10g40920.1
494284	AT5G46940.1	Brara.B02969.1.p	Carubv10028205m	Thhalv10001100m	LOC_Os04g49730.1
330871	AT5G45310.1	Brara.I01879.1.p	Carubv10026683m	Thhalv10001132m	LOC_Os01g73110.1
494333	AT5G46390.2	Brara.I01932.1.p	Carubv10026297m	Thhalv10001155m	LOC_Os01g47450.1
904322	AT2G01300.1	Brara.B03036.1.p	Carubv10019439m	Thhalv10001173m	LOC_Os01g03130.1
356449	AT5G45580.1	Brara.F03679.1.p	Carubv10027834m	Thhalv10001175m	LOC_Os02g47190.1
494221	AT5G47510.1	Brara.F03539.1.p	Carubv10026584m	Thhalv10001176m	LOC_Os07g27310.1
356437	AT5G45690.1	Brara.F03671.1.p	Carubv10028388m	Thhalv10001190m	LOC_Os01g54520.2
484055	AT2G01410.1	Brara.I02015.1.p	Carubv10018601m	Thhalv10001208m	LOC_Os01g42140.1
494430	AT5G45530.1	Brara.F03681.1.p	Carubv10025906m	Thhalv10001216m	LOC_Os07g01520.1
356484	AT5G45300.1	Brara.B02826.1.p	Carubv10025996m	Thhalv10001222m	LOC_Os02g03690.1
494372	AT5G46060.1	Brara.B02871.1.p	Carubv10028502m	Thhalv10001227m	LOC_Os08g28970.1
494472	AT5G45100.1	Brara.B02813.1.p	Carubv10026762m	Thhalv10001241m	LOC_Os03g46570.1
344326	AT2G26460.1	Brara.I04391.1.p	Carubv10022908m	Thhalv10001246m	LOC_Os11g04950.1
481510	AT2G26510.1	Brara.C02460.1.p	Carubv10022938m	Thhalv10001247m	LOC_Os12g39420.5
481950	AT2G30390.2	Brara.I04387.1.p	Carubv10023068m	Thhalv10001248m	LOC_Os05g29760.1
901414	AT2G26500.2	Brara.I04389.1.p	Carubv10024324m	Thhalv10001257m	LOC_Os03g55720.2
483691	AT2G45540.2	Brara.E00513.1.p	Carubv10025209m	Thhalv10001277m	LOC_Os04g46894.1
322444	AT2G48060.1	Brara.K01669.1.p	Carubv10022493m	Thhalv10001278m	LOC_Os01g29230.1
904275	AT2G47980.1	Brara.E00004.1.p	Carubv10022544m	Thhalv10001288m	LOC_Os05g09620.1
904119	AT2G46520.1	Brara.E00127.1.p	Carubv10022574m	Thhalv10001293m	LOC_Os01g13430.1
322384	AT2G47390.1	Brara.E00055.1.p	Carubv10022616m	Thhalv10001294m	LOC_Os03g19410.1
487819	AT5G09950.1	Brara.E00353.1.p	Carubv10000138m	Thhalv10001296m	LOC_Os01g40720.1
483683	AT2G45460.3	Brara.E00508.1.p	Carubv10022606m	Thhalv10001303m	LOC_Os03g03560.1
483451	AT2G43410.2	Brara.E00354.1.p	Carubv10022611m	Thhalv10001307m	LOC_Os09g34070.1
483731	AT2G45910.1	Brara.D02773.1.p	Carubv10022633m	Thhalv10001310m	LOC_Os10g40100.1
483601	AT2G44710.1	Brara.E00453.1.p	Carubv10022661m	Thhalv10001313m	LOC_Os04g45930.3
483090	AT2G40360.1	Brara.C02279.1.p	Carubv10022683m	Thhalv10001320m	LOC_Os07g25440.1
483707	AT2G45700.1	Brara.D02759.1.p	Carubv10022707m	Thhalv10001326m	LOC_Os09g26760.1
322358	AT2G47090.1	Brara.E00078.1.p	Carubv10022713m	Thhalv10001330m	LOC_Os01g14840.1
904162	AT2G46915.1	Brara.E00093.1.p	Carubv10022846m	Thhalv10001331m	LOC_Os06g01460.1
483695	AT2G45590.1	Brara.D02755.1.p	Carubv10022703m	Thhalv10001343m	LOC_Os03g14710.1
483447	AT2G43400.1	Brara.E00352.1.p	Carubv10025025m	Thhalv10001353m	LOC_Os10g37210.1
483852	AT2G46850.1	Brara.C02343.1.p	Carubv10024903m	Thhalv10001355m	LOC_Os10g21090.1
483858	AT2G46900.1	Brara.E00095.1.p	Carubv10022741m	Thhalv10001357m	LOC_Os09g33970.1
483672	AT2G45350.1	Brara.E00498.1.p	Carubv10025235m	Thhalv10001360m	LOC_Os01g68610.1
483834	AT2G46700.1	Brara.D02813.1.p	Carubv10022864m	Thhalv10001366m	LOC_Os06g50030.1
903763	AT2G43650.1	Brara.C02216.1.p	Carubv10022797m	Thhalv10001371m	LOC_Os01g01510.1
483806	AT2G46500.1	Brara.D02798.1.p	Carubv10022902m	Thhalv10001379m	LOC_Os05g51230.1
904049	AT2G45970.1	Brara.E00538.1.p	Carubv10022968m	Thhalv10001389m	LOC_Os02g44654.2
904236	AT2G47600.1	Brara.E00035.1.p	Carubv10022958m	Thhalv10001391m	LOC_Os11g43860.1
904276	AT2G47990.1	Brara.C00238.1.p	Carubv10024956m	Thhalv10001392m	LOC_Os07g12320.1
322062	AT2G43970.1	Brara.E00392.1.p	Carubv10025271m	Thhalv10001395m	LOC_Os11g14300.1
871236	AT2G46950.1	Brara.E00089.1.p	Carubv10022967m	Thhalv10001402m	LOC_Os03g25480.1
483663	AT2G45300.1	Brara.D02732.1.p	Carubv10023012m	Thhalv10001404m	LOC_Os06g04280.1
903808	AT2G44020.1	Brara.E00397.1.p	Carubv10023033m	Thhalv10001406m	LOC_Os02g54200.1
903892	AT2G44660.1	Brara.E00449.1.p	Carubv10023047m	Thhalv10001410m	LOC_Os02g46320.1
483605	AT2G44760.1	Brara.E00459.1.p	Carubv10024795m	Thhalv10001417m	LOC_Os04g46100.1
322350	AT2G47010.1	Brara.E00085.1.p	Carubv10023066m	Thhalv10001420m	LOC_Os05g19000.1
483517	AT2G43980.1	Brara.E00393.1.p	Carubv10025485m	Thhalv10001421m	LOC_Os09g34300.1
903700	AT2G43180.1	Brara.C02190.1.p	Carubv10023119m	Thhalv10001429m	LOC_Os04g42580.1
354960	AT4G17910.1	Brara.C02296.1.p	Carubv10006550m	Thhalv10001430m	LOC_Os03g26090.1
322424	AT2G47830.1	Brara.C02378.1.p	Carubv10025100m	Thhalv10001431m	LOC_Os03g22550.1
903821	AT2G44140.1	Brara.E00404.1.p	Carubv10023148m	Thhalv10001432m	LOC_Os03g27350.1
903782	AT2G43790.1	Brara.E00381.1.p	Carubv10023366m	Thhalv10001439m	LOC_Os06g06090.1
483500	AT2G43840.2	Brara.E00385.1.p	Carubv10025301m	Thhalv10001441m	LOC_Os09g34250.1
483939	AT2G47590.1	Brara.E00036.1.p	Carubv10023025m	Thhalv10001442m	LOC_Os03g22330.1
483768	AT2G46210.1	Brara.E00157.1.p	Carubv10023205m	Thhalv10001443m	LOC_Os09g16920.1
483579	AT2G44520.1	Brara.D02697.1.p	Carubv10025048m	Thhalv10001456m	LOC_Os01g34390.1
904250	AT2G47760.1	Brara.E00015.1.p	Carubv10023173m	Thhalv10001458m	LOC_Os01g07720.4
483660	AT2G45260.1	Brara.C02292.1.p	Carubv10025010m	Thhalv10001462m	LOC_Os10g23220.1
483684	AT2G45470.1	Brara.E00509.1.p	Carubv10025417m	Thhalv10001463m	LOC_Os04g48490.1
483882	AT2G47060.4	Brara.E00081.1.p	Carubv10023336m	Thhalv10001465m	LOC_Os05g04520.1
904175	AT2G47020.1	Brara.E00084.1.p	Carubv10023316m	Thhalv10001468m	LOC_Os05g19630.2
483649	AT2G45150.1	Brara.C02284.1.p	Carubv10025390m	Thhalv10001472m	LOC_Os02g03460.1
322431	AT2G47900.3	Brara.D02855.1.p	Carubv10025079m	Thhalv10001474m	LOC_Os03g22800.1
903964	AT2G45240.1	Brara.E03132.1.p	Carubv10025503m	Thhalv10001475m	LOC_Os10g36470.2
483845	AT2G46800.1	Brara.C02342.1.p	Carubv10023370m	Thhalv10001478m	LOC_Os05g03780.1
903971	AT2G45320.1	Brara.C02295.1.p	Carubv10023386m	Thhalv10001485m	LOC_Os06g37430.1
483815	AT2G46550.1	Brara.E00123.1.p	Carubv10023177m	Thhalv10001490m	LOC_Os09g19890.1
483767	AT2G46200.1	Brara.E00158.1.p	Carubv10023427m	Thhalv10001493m	LOC_Os01g12670.1
904254	AT2G47790.1	Brara.D02852.1.p	Carubv10024773m	Thhalv10001494m	LOC_Os12g19590.1
483796	AT2G46420.1	Brara.E00134.1.p	Carubv10023472m	Thhalv10001501m	LOC_Os01g12080.1
483715	AT2G45770.2	Brara.D02765.1.p	Carubv10023482m	Thhalv10001508m	LOC_Os01g72800.1
483725	AT2G45850.1	Brara.D02771.1.p	Carubv10023431m	Thhalv10001517m	LOC_Os02g57820.1
904217	AT2G47420.1	Brara.C02365.1.p	Carubv10025667m	Thhalv10001522m	LOC_Os10g10434.1
903863	AT2G44420.1	Brara.E00425.1.p	Carubv10023551m	Thhalv10001527m	LOC_Os06g41390.1
483494	AT2G43770.1	Brara.E00379.1.p	Carubv10024571m	Thhalv10001531m	LOC_Os06g44370.1
322281	AT2G46270.1	Brara.E00148.1.p	Carubv10023434m	Thhalv10001533m	LOC_Os05g49420.1
871004	AT2G44850.1	Brara.D02715.1.p	Carubv10025281m	Thhalv10001543m	LOC_Os02g43810.1
480560	AT2G16760.1	Brara.E00056.1.p	Carubv10014157m	Thhalv10001544m	LOC_Os03g19452.1
483929	AT2G47490.1	Brara.E00045.1.p	Carubv10023674m	Thhalv10001547m	LOC_Os05g28870.1
904159	AT2G46890.1	Brara.E00096.1.p	Carubv10023639m	Thhalv10001550m	LOC_Os04g01510.1
903875	AT2G44510.1	Brara.D02696.1.p	Carubv10023636m	Thhalv10001552m	LOC_Os03g63690.1
904005	AT2G45600.1	Brara.E00516.1.p	Carubv10023611m	Thhalv10001557m	LOC_Os08g43430.1
484005	AT2G48120.1	Brara.E00029.1.p	Carubv10023621m	Thhalv10001558m	LOC_Os05g32680.1
483444	AT2G43370.1	Brara.C02200.1.p	Carubv10023588m	Thhalv10001559m	LOC_Os09g33870.1
483781	AT2G46310.1	Brara.E00145.1.p	Carubv10023769m	Thhalv10001561m	LOC_Os06g06540.1
483491	AT2G43760.1	Brara.D02665.1.p	Carubv10025282m	Thhalv10001567m	LOC_Os02g04740.1
483669	AT2G45330.1	Brara.E00490.1.p	Carubv10023776m	Thhalv10001570m	LOC_Os06g04300.1
903941	AT2G45060.1	Brara.C02275.1.p	Carubv10023846m	Thhalv10001582m	LOC_Os02g01450.1
904052	AT2G45990.1	Brara.E00540.1.p	Carubv10024113m	Thhalv10001586m	LOC_Os07g23520.1
871255	AT2G47140.1	Brara.E00077.1.p	Carubv10023080m	Thhalv10001593m	LOC_Os03g61740.1
483701	AT2G45650.1	Brara.E00519.1.p	Carubv10023910m	Thhalv10001597m	LOC_Os02g45770.1
483982	AT2G47910.1	Brara.D02856.1.p	Carubv10023930m	Thhalv10001598m	LOC_Os08g07060.1
483631	AT2G45010.1	Brara.E00476.1.p	Carubv10023936m	Thhalv10001602m	LOC_Os03g01210.1
346362	AT2G45520.1	Brara.D02747.1.p	Carubv10024041m	Thhalv10001611m	LOC_Os06g03920.1
483510	AT2G43940.1	Brara.D02670.1.p	Carubv10024827m	Thhalv10001619m	LOC_Os06g06040.1
483467	AT2G43560.1	Brara.D02645.1.p	Carubv10023993m	Thhalv10001621m	LOC_Os08g42850.4
483621	AT2G44920.2	Brara.E00467.1.p	Carubv10024008m	Thhalv10001625m	LOC_Os01g05080.1
871349	AT2G48070.3	Brara.E00024.1.p	Carubv10023786m	Thhalv10001627m	LOC_Os05g33520.1
483819	AT2G46580.1	Brara.D02804.1.p	Carubv10025480m	Thhalv10001639m	LOC_Os03g02450.1
483714	AT2G45760.1	Brara.E00528.1.p	Carubv10024657m	Thhalv10001640m	LOC_Os09g35780.1
483960	AT2G47770.1	Brara.D02851.1.p	Carubv10024104m	Thhalv10001647m	LOC_Os05g05930.1
484007	AT2G48150.1	Brara.E00003.1.p	Carubv10024182m	Thhalv10001660m	LOC_Os03g24380.1
483465	AT2G43540.1	Brara.D02643.1.p	Carubv10024719m	Thhalv10001662m	LOC_Os04g41800.1
904009	AT2G45640.1	Brara.E00518.1.p	Carubv10024248m	Thhalv10001671m	LOC_Os02g02960.4
483750	AT2G46050.1	Brara.E00543.1.p	Carubv10024588m	Thhalv10001720m	LOC_Os07g15570.1
483588	AT2G44580.1	Brara.E00443.1.p	Carubv10023421m	Thhalv10001723m	LOC_Os05g02810.1
483801	AT2G46470.1	Brara.C02334.1.p	Carubv10023251m	Thhalv10001727m	LOC_Os10g37690.1
871018	AT2G44990.1	Brara.D02722.1.p	Carubv10024760m	Thhalv10001733m	LOC_Os04g46470.1
903701	AT2G43190.1	Brara.E00344.1.p	Carubv10024651m	Thhalv10001741m	LOC_Os05g39530.1
322019	AT2G43465.1	Brara.E00358.1.p	Carubv10023385m	Thhalv10001762m	LOC_Os11g16420.1
470958	AT1G08845.2	Brara.F00560.1.p	Carubv10010378m	Thhalv10001765m	LOC_Os10g41050.1
322142	AT2G44810.1	Brara.E00462.1.p	Carubv10023210m	Thhalv10001768m	LOC_Os11g04940.1
484008	AT2G48140.1	Brara.K01520.1.p	Carubv10024086m	Thhalv10001800m	LOC_Os03g57980.1
483433	AT2G43250.1	Brara.D02621.1.p	Carubv10022819m	Thhalv10001801m	LOC_Os04g41330.1
473691	AT1G35660.1	Brara.F00237.1.p	Carubv10008091m	Thhalv10001809m	LOC_Os01g65320.1
473680	AT1G35510.1	Brara.I02387.1.p	Carubv10011867m	Thhalv10001813m	LOC_Os12g07540.1
881897	AT1G35470.2	Brara.I02383.1.p	Carubv10009024m	Thhalv10001818m	LOC_Os02g35070.1
891170	AT1G35340.1	Brara.I02378.1.p	Carubv10016546m	Thhalv10001819m	LOC_Os11g11210.1
473608	AT1G34670.1	Brara.I02373.1.p	Carubv10012515m	Thhalv10001820m	LOC_Os08g37970.1
473661	AT1G35190.1	Brara.E01846.1.p	Carubv10009694m	Thhalv10001822m	LOC_Os01g09300.1
473651	AT1G34780.1	Brara.H00575.1.p	Carubv10009812m	Thhalv10001824m	LOC_Os02g51850.1
473673	AT1G35420.2	Brara.I02381.1.p	Carubv10009594m	Thhalv10001825m	LOC_Os05g35470.1
473693	AT1G35680.1	Brara.H00579.1.p	Carubv10010279m	Thhalv10001835m	LOC_Os02g15900.1
473606	AT1G34640.1	Brara.E01840.1.p	Carubv10010704m	Thhalv10001839m	LOC_Os07g43010.1
313998	AT1G34770.1	Brara.H00574.1.p	Carubv10010171m	Thhalv10001858m	LOC_Os07g05650.1
481564	AT2G26890.1	Brara.G01288.1.p	Carubv10022491m	Thhalv10001876m	LOC_Os10g42439.1
899844	AT2G20190.1	Brara.G00062.1.p	Carubv10016091m	Thhalv10001879m	LOC_Os04g42840.1
344464	AT2G27170.1	Brara.D01616.1.p	Carubv10022528m	Thhalv10001887m	LOC_Os02g04080.1
480465	AT2G20050.1	Brara.G00070.1.p	Carubv10016251m	Thhalv10001889m	LOC_Os02g17970.1
491390	AT4G33010.1	Brara.A00490.1.p	Carubv10004049m	Thhalv10024257m	LOC_Os01g51410.1
901554	AT2G27060.1	Brara.G01297.1.p	Carubv10022562m	Thhalv10001893m	LOC_Os03g20450.1
481616	AT2G27210.1	Brara.D01619.1.p	Carubv10024614m	Thhalv10001894m	LOC_Os03g44500.1
481432	AT2G25800.1	Brara.D01556.1.p	Carubv10022569m	Thhalv10001895m	LOC_Os09g17760.1
481491	AT2G26330.1	Brara.I04397.1.p	Carubv10025215m	Thhalv10001898m	LOC_Os06g10230.1
320377	AT2G25850.2	Brara.D01566.1.p	Carubv10025162m	Thhalv10001908m	LOC_Os06g36360.2
480470	AT2G20000.1	Brara.G00104.1.p	Carubv10013024m	Thhalv10001914m	LOC_Os06g41750.1
480467	AT2G20020.1	Brara.G00072.1.p	Carubv10013113m	Thhalv10001924m	LOC_Os01g31110.1
481429	AT2G25760.2	Brara.I04411.1.p	Carubv10022778m	Thhalv10001925m	LOC_Os01g54100.1
900383	AT2G20330.1	Brara.G00045.1.p	Carubv10013163m	Thhalv10001927m	LOC_Os10g32710.1
899421	AT2G06510.1	Brara.G00466.1.p	Carubv10013190m	Thhalv10001929m	LOC_Os02g53680.1
355947	AT5G40405.1	Brara.K01695.1.p	Carubv10004395m	Thhalv10001933m	LOC_Os01g51790.1
320434	AT2G26450.1	Brara.C02458.1.p	Carubv10024513m	Thhalv10001934m	LOC_Os09g26360.1
480448	AT2G20210.1	Brara.G00061.1.p	Carubv10016317m	Thhalv10001935m	LOC_Os12g12740.1
901259	AT2G25870.1	Brara.D01569.1.p	Carubv10024811m	Thhalv10001936m	LOC_Os01g53720.2
481487	AT2G26280.1	Brara.I04400.1.p	Carubv10022901m	Thhalv10001942m	LOC_Os06g09890.2
901450	AT2G26690.1	Brara.G01280.1.p	Carubv10022906m	Thhalv10001943m	LOC_Os01g37590.1
481476	AT2G26200.1	Brara.D01587.1.p	Carubv10008726m	Thhalv10001947m	LOC_Os03g04940.1
481483	AT2G26260.1	Brara.I04401.1.p	Carubv10022913m	Thhalv10001949m	LOC_Os03g29170.1
319874	AT2G18850.1	Brara.G00132.1.p	Carubv10013400m	Thhalv10001950m	LOC_Os08g14660.1
480918	AT2G20810.1	Brara.G00361.1.p	Carubv10013424m	Thhalv10001954m	LOC_Os04g54360.1
481427	AT2G25740.1	Brara.C02472.1.p	Carubv10022910m	Thhalv10001956m	LOC_Os05g44590.2
875367	AT2G20635.1	Brara.I04690.1.p	Carubv10015576m	Thhalv10001957m	LOC_Os07g32480.1
900412	AT2G20540.1	Brara.I04699.1.p	Carubv10015651m	Thhalv10001958m	LOC_Os05g36350.1
489063	AT5G22110.1	Brara.C02436.1.p	Carubv10000704m	Thhalv10001961m	LOC_Os05g06840.1
319569	AT2G19880.2	Brara.I01143.1.p	Carubv10013384m	Thhalv10001962m	LOC_Os01g67870.1
481562	AT2G26870.1	Brara.D01602.1.p	Carubv10022952m	Thhalv10001963m	LOC_Os01g72520.1
481450	AT2G25940.1	Brara.I04409.1.p	Carubv10025418m	Thhalv10001970m	LOC_Os01g37910.1
481490	AT2G26310.1	Brara.D01594.1.p	Carubv10023433m	Thhalv10001976m	LOC_Os02g53810.1
482583	AT2G36070.1	Brara.I01167.1.p	Carubv10024977m	Thhalv10001977m	LOC_Os07g22700.1
480887	AT2G20570.2	Brara.I04696.1.p	Carubv10014114m	Thhalv10001986m	LOC_Os06g24070.1
319935	AT2G20830.2	Brara.I04683.1.p	Carubv10015359m	Thhalv10001991m	LOC_Os06g03740.1
472944	AT1G27410.1	Brara.G00007.1.p	Carubv10011240m	Thhalv10001995m	LOC_Os01g57440.1
901343	AT2G26180.1	Brara.D01585.1.p	Carubv10025537m	Thhalv10001997m	LOC_Os01g09790.1
481516	AT2G26560.1	Brara.C02495.1.p	Carubv10017367m	Thhalv10002000m	LOC_Os09g28770.1
481568	AT2G26930.1	Brara.G01289.1.p	Carubv10023327m	Thhalv10002004m	LOC_Os01g58790.2
343234	AT2G19640.2	Brara.I01130.1.p	Carubv10013897m	Thhalv10002010m	LOC_Os08g10470.1
481489	AT2G26300.1	Brara.I04399.1.p	Carubv10023418m	Thhalv10002013m	LOC_Os05g26890.1
901488	AT2G26830.1	Brara.G01281.1.p	Carubv10025223m	Thhalv10002015m	LOC_Os09g26700.1
900465	AT2G20860.1	Brara.I04681.1.p	Carubv10014173m	Thhalv10002016m	LOC_Os04g38330.1
901303	AT2G26060.1	Brara.I04405.1.p	Carubv10023528m	Thhalv10002028m	LOC_Os07g14830.1
480508	AT2G19620.1	Brara.I04725.1.p	Carubv10014090m	Thhalv10002029m	LOC_Os05g10740.1
481448	AT2G25910.2	Brara.D01575.1.p	Carubv10023931m	Thhalv10002033m	LOC_Os01g38620.1
320374	AT2G25830.1	Brara.D01565.1.p	Carubv10023613m	Thhalv10002038m	LOC_Os05g44350.1
899862	AT2G20060.1	Brara.G00067.1.p	Carubv10014259m	Thhalv10002043m	LOC_Os11g37510.1
481533	AT2G26680.1	Brara.D01678.1.p	Carubv10023664m	Thhalv10002044m	LOC_Os03g36910.1
900469	AT2G20890.1	Brara.I04677.1.p	Carubv10015078m	Thhalv10002049m	LOC_Os07g37250.1
481627	AT2G27285.1	Brara.D01629.1.p	Carubv10023661m	Thhalv10002052m	LOC_Os04g35910.1
480901	AT2G20670.1	Brara.I04689.1.p	Carubv10014295m	Thhalv10002054m	LOC_Os01g54340.1
480877	AT2G20495.1	Brara.G00006.1.p	Carubv10014301m	Thhalv10002060m	LOC_Os07g27460.2
493583	AT5G35080.1	Brara.E01038.1.p	Carubv10005332m	Thhalv10002066m	LOC_Os06g43710.1
480456	AT2G20120.1	Brara.G00064.1.p	Carubv10014387m	Thhalv10002075m	LOC_Os05g45280.1
480903	AT2G20690.1	Brara.G00020.1.p	Carubv10014362m	Thhalv10002078m	LOC_Os12g35580.1
480447	AT2G20230.1	Brara.G00060.1.p	Carubv10014382m	Thhalv10002082m	LOC_Os06g51480.1
481556	AT2G26810.1	Brara.C02449.1.p	Carubv10024142m	Thhalv10002083m	LOC_Os07g44730.1
901244	AT2G25810.1	Brara.K01694.1.p	Carubv10023921m	Thhalv10002084m	LOC_Os05g14240.1
481571	AT2G26970.1	Brara.I00188.1.p	Carubv10024000m	Thhalv10002092m	LOC_Os02g26660.1
480909	AT2G20740.1	Brara.G00016.1.p	Carubv10014594m	Thhalv10002095m	LOC_Os04g58330.1
343220	AT2G19830.1	Brara.I01141.1.p	Carubv10014370m	Thhalv10002096m	LOC_Os09g09480.2
901284	AT2G25950.1	Brara.D01578.1.p	Carubv10024077m	Thhalv10002098m	LOC_Os01g37832.1
901624	AT2G27290.1	Brara.D01632.1.p	Carubv10024106m	Thhalv10002100m	LOC_Os04g33940.1
480866	AT2G20390.2	Brara.G00035.1.p	Carubv10014392m	Thhalv10002102m	LOC_Os02g51840.3
900466	AT2G20870.1	Brara.I04680.1.p	Carubv10014876m	Thhalv10002109m	LOC_Os07g37850.1
480880	AT2G20515.1	Brara.K01063.1.p	Carubv10014827m	Thhalv10002113m	LOC_Os04g43670.1
480501	AT2G19690.2	Brara.G00078.1.p	Carubv10014874m	Thhalv10002116m	LOC_Os02g58500.1
480900	AT2G20650.1	Brara.G00023.1.p	Carubv10013368m	Thhalv10002192m	LOC_Os07g31850.1
901360	AT2G26210.1	Brara.D01588.1.p	Carubv10024119m	Thhalv10002200m	LOC_Os07g42640.1
480484	AT2G19870.1	Brara.G00092.1.p	Carubv10013304m	Thhalv10002296m	LOC_Os01g53890.1
480462	AT2G20080.1	Brara.I04712.1.p	Carubv10016269m	Thhalv10002311m	LOC_Os01g48530.1
480920	AT2G20815.1	Brara.G00013.1.p	Carubv10013588m	Thhalv10002328m	LOC_Os03g38480.1
481471	AT2G26150.1	Brara.C02475.1.p	Carubv10025710m	Thhalv10002333m	LOC_Os03g53340.2
481467	AT2G26110.1	Brara.I03739.1.p	Carubv10023757m	Thhalv10002336m	LOC_Os06g37020.1
915614	AT5G32470.1	Brara.H00680.1.p	Carubv10004336m	Thhalv10002337m	LOC_Os08g45160.1
495190	AT5G51200.1	Brara.G01279.1.p	Carubv10028249m	Thhalv10002339m	LOC_Os02g10790.1
865574	AT3G43300.1	Brara.F01983.1.p	Carubv10019080m	Thhalv10002369m	LOC_Os07g37750.1
479946	AT3G24320.1	Brara.G00618.1.p	Carubv10015435m	Thhalv10002376m	LOC_Os04g42784.1
480219	AT2G06210.1	Brara.C04058.1.p	Carubv10012866m	Thhalv10002377m	LOC_Os07g29360.1
479903	AT3G24240.1	Brara.G00535.1.p	Carubv10016228m	Thhalv10002381m	LOC_Os04g04330.1
484964	AT3G45850.1	Brara.A02406.1.p	Carubv10018540m	Thhalv10002384m	LOC_Os05g02670.1
480077	AT2G04270.5	Brara.G00434.1.p	Carubv10012891m	Thhalv10002385m	LOC_Os08g23430.1
480131	AT2G05170.1	Brara.G00469.1.p	Carubv10012921m	Thhalv10002393m	LOC_Os04g31390.1
898933	AT3G23900.1	Brara.G00694.1.p	Carubv10012848m	Thhalv10002398m	LOC_Os01g01150.2
905878	AT3G46740.1	Brara.F01795.1.p	Carubv10016683m	Thhalv10002403m	LOC_Os03g16440.1
323273	AT3G46220.2	Brara.F01817.1.p	Carubv10019436m	Thhalv10002404m	LOC_Os05g02650.1
319345	AT2G06040.1	Brara.G00463.1.p	Carubv10013011m	Thhalv10002406m	LOC_Os08g35700.1
874262	AT2G04350.1	Brara.C04007.1.p	Carubv10013048m	Thhalv10002409m	LOC_Os05g25310.1
898989	AT3G23980.1	Brara.C03937.1.p	Carubv10013061m	Thhalv10002420m	LOC_Os01g68380.1
342637	AT3G24660.1	Brara.C03969.1.p	Carubv10013131m	Thhalv10002428m	LOC_Os08g45060.1
479968	AT3G24560.2	Brara.G00634.1.p	Carubv10013559m	Thhalv10002431m	LOC_Os02g16670.1
905886	AT3G46790.1	Brara.A02436.1.p	Carubv10016805m	Thhalv10002433m	LOC_Os01g62910.1
319286	AT2G04842.1	Brara.C04026.1.p	Carubv10013096m	Thhalv10002438m	LOC_Os02g33500.1
479953	AT3G24440.1	Brara.G00623.1.p	Carubv10013259m	Thhalv10002445m	LOC_Os12g34850.1
905765	AT3G45890.1	Brara.F01832.1.p	Carubv10016806m	Thhalv10002446m	LOC_Os04g22360.1
874185	AT3G25430.1	Brara.G00574.1.p	Carubv10015403m	Thhalv10002449m	LOC_Os08g34160.1
898995	AT3G23940.1	Brara.A02588.1.p	Carubv10013252m	Thhalv10002451m	LOC_Os08g44530.1
884594	AT3G25060.1	Brara.C03980.1.p	Carubv10013275m	Thhalv10002452m	LOC_Os10g39460.2
479940	AT3G23920.1	Brara.G00610.1.p	Carubv10013332m	Thhalv10002460m	LOC_Os03g04770.1
480104	AT2G04740.1	Brara.C04021.1.p	Carubv10013323m	Thhalv10002462m	LOC_Os06g21330.1
484951	AT3G45680.1	Brara.B01770.1.p	Carubv10019177m	Thhalv10002466m	LOC_Os05g27304.1
484895	AT3G45010.1	Brara.F01863.1.p	Carubv10017048m	Thhalv10002473m	LOC_Os02g02320.1
905628	AT3G44880.1	Brara.A02341.1.p	Carubv10016980m	Thhalv10002475m	LOC_Os03g05310.1
899394	AT2G06000.1	Brara.G00459.1.p	Carubv10013421m	Thhalv10002477m	LOC_Os04g36840.1
905425	AT3G43270.1	Brara.F01908.1.p	Carubv10017009m	Thhalv10002482m	LOC_Os08g34900.1
479952	AT3G24430.1	Brara.K01879.1.p	Carubv10013437m	Thhalv10002483m	LOC_Os01g52170.1
485048	AT3G46780.1	Brara.A02435.1.p	Carubv10016927m	Thhalv10002484m	LOC_Os05g22614.1
893809	AT1G64860.1	Brara.B02567.1.p	Carubv10020145m	Thhalv10002486m	LOC_Os08g06630.1
475487	AT1G64880.1	Brara.B02568.1.p	Carubv10021454m	Thhalv10002490m	LOC_Os02g01230.1
905397	AT3G42950.1	Brara.E03402.1.p	Carubv10017105m	Thhalv10002498m	LOC_Os09g26800.1
483169	AT2G41020.1	Brara.D02502.1.p	Carubv10023159m	Thhalv10002504m	LOC_Os01g68760.1
342616	AT3G24530.1	Brara.G00631.1.p	Carubv10013586m	Thhalv10002506m	LOC_Os02g16660.1
865944	AT3G46450.2	Brara.F01947.1.p	Carubv10017114m	Thhalv10002507m	LOC_Os03g60610.2
905725	AT3G45620.2	Brara.F01843.1.p	Carubv10017401m	Thhalv10002508m	LOC_Os03g17780.1
480093	AT2G04540.1	Brara.C04016.1.p	Carubv10013578m	Thhalv10002523m	LOC_Os02g10320.1
480096	AT2G04560.1	Brara.G00443.1.p	Carubv10016120m	Thhalv10002525m	LOC_Os01g54900.1
323150	AT3G44610.1	Brara.F02004.1.p	Carubv10007994m	Thhalv10002527m	LOC_Os11g05320.1
342773	AT2G04305.1	Brara.G00436.1.p	Carubv10016267m	Thhalv10002529m	LOC_Os08g03600.1
905686	AT3G45300.1	Brara.F01852.1.p	Carubv10019133m	Thhalv10002530m	LOC_Os05g03480.2
323188	AT3G45100.1	Brara.J02877.1.p	Carubv10019008m	Thhalv10002532m	LOC_Os07g16960.1
475482	AT1G64810.2	Brara.G00532.1.p	Carubv10020316m	Thhalv10002534m	LOC_Os04g52520.4
899016	AT3G24360.1	Brara.C03951.1.p	Carubv10013816m	Thhalv10002535m	LOC_Os06g39344.1
480040	AT3G25410.1	Brara.G00571.1.p	Carubv10013629m	Thhalv10002537m	LOC_Os02g27490.1
480143	AT2G05320.1	Brara.C04040.1.p	Carubv10013752m	Thhalv10002538m	LOC_Os02g55470.1
319217	AT3G25250.1	Brara.G00568.1.p	Carubv10013783m	Thhalv10002544m	LOC_Os04g41160.1
479886	AT3G23700.1	Brara.G00708.1.p	Carubv10013779m	Thhalv10002553m	LOC_Os03g62780.1
480117	AT2G04850.1	Brara.C04028.1.p	Carubv10013855m	Thhalv10002554m	LOC_Os03g09850.1
874332	AT2G04940.1	Brara.C04033.1.p	Carubv10016141m	Thhalv10002559m	LOC_Os04g51080.1
480216	AT2G06050.2	Brara.C04059.1.p	Carubv10013922m	Thhalv10002563m	LOC_Os08g35740.1
899142	AT3G25210.1	Brara.G00565.1.p	Carubv10013818m	Thhalv10002564m	LOC_Os06g08570.1
887729	AT1G05440.1	Brara.J00367.1.p	Carubv10012616m	Thhalv10002568m	LOC_Os03g53580.1
480197	AT2G05830.1	Brara.G00452.1.p	Carubv10026616m	Thhalv10002579m	LOC_Os11g11050.1
484948	AT3G45640.1	Brara.A02887.1.p	Carubv10017466m	Thhalv10002582m	LOC_Os03g17700.1
480092	AT2G04530.1	Brara.C04015.1.p	Carubv10015307m	Thhalv10002590m	LOC_Os09g30466.1
899264	AT2G04570.1	Brara.C04018.1.p	Carubv10014077m	Thhalv10002592m	LOC_Os02g09610.1
479993	AT3G24740.1	Brara.G00650.1.p	Carubv10014073m	Thhalv10002596m	LOC_Os04g04010.1
485016	AT3G46440.1	Brara.B01108.1.p	Carubv10017577m	Thhalv10002602m	LOC_Os03g16980.1
342776	AT2G04360.1	Brara.G00438.1.p	Carubv10014559m	Thhalv10002607m	LOC_Os08g25700.1
905722	AT3G45600.1	Brara.A02401.1.p	Carubv10017776m	Thhalv10002614m	LOC_Os05g03140.1
484997	AT3G46200.1	Brara.F01819.1.p	Carubv10017689m	Thhalv10002615m	LOC_Os05g02640.1
479887	AT3G23710.1	Brara.A02618.1.p	Carubv10016492m	Thhalv10002616m	LOC_Os07g19030.1
480071	AT2G04220.1	Brara.G00431.1.p	Carubv10015920m	Thhalv10002618m	LOC_Os02g10530.1
905847	AT3G46540.1	Brara.F01806.1.p	Carubv10017680m	Thhalv10002619m	LOC_Os01g62370.1
479972	AT3G24590.1	Brara.G00640.1.p	Carubv10014271m	Thhalv10002622m	LOC_Os02g16709.1
480225	AT2G06850.1	Brara.C04056.1.p	Carubv10014286m	Thhalv10002626m	LOC_Os11g33270.1
480056	AT3G25530.1	Brara.G00649.1.p	Carubv10014060m	Thhalv10002631m	LOC_Os02g35500.1
480213	AT2G06025.1	Brara.G00462.1.p	Carubv10014609m	Thhalv10002632m	LOC_Os03g07990.1
482092	AT2G31670.1	Brara.A02617.1.p	Carubv10024942m	Thhalv10002638m	LOC_Os07g41810.4
480047	AT3G25480.1	Brara.C03998.1.p	Carubv10015700m	Thhalv10002639m	LOC_Os01g66600.1
480107	AT2G04780.1	Brara.C04022.1.p	Carubv10014318m	Thhalv10002647m	LOC_Os09g30486.1
347705	AT3G46130.1	Brara.F01822.1.p	Carubv10017875m	Thhalv10002648m	LOC_Os12g37970.1
479934	AT3G24010.1	Brara.G00585.1.p	Carubv10014450m	Thhalv10002653m	LOC_Os03g04980.1
479971	AT3G24570.1	Brara.C03964.1.p	Carubv10014569m	Thhalv10002655m	LOC_Os01g12800.1
480115	AT2G04845.1	Brara.C04027.1.p	Carubv10014561m	Thhalv10002661m	LOC_Os03g09860.1
484888	AT3G44890.1	Brara.A02342.1.p	Carubv10018052m	Thhalv10002672m	LOC_Os02g57670.1
874400	AT2G05910.1	Brara.G00454.1.p	Carubv10014587m	Thhalv10002675m	LOC_Os04g36830.1
479891	AT3G23760.1	Brara.G00704.1.p	Carubv10014682m	Thhalv10002677m	LOC_Os07g09150.1
899143	AT3G25220.1	Brara.C03991.1.p	Carubv10014832m	Thhalv10002679m	LOC_Os09g32526.1
480017	AT3G25120.1	Brara.G00674.1.p	Carubv10014714m	Thhalv10002682m	LOC_Os04g30740.1
480000	AT3G24820.1	Brara.G00659.1.p	Carubv10014693m	Thhalv10002684m	LOC_Os04g56654.1
899432	AT2G06925.1	Brara.E01487.1.p	Carubv10014847m	Thhalv10002685m	LOC_Os03g50030.1
899238	AT2G04340.1	Brara.G00437.1.p	Carubv10015129m	Thhalv10002687m	LOC_Os09g30140.1
484787	AT3G43120.1	Brara.F01911.1.p	Carubv10018411m	Thhalv10002695m	LOC_Os09g26610.1
479992	AT3G24730.1	Brara.C03972.1.p	Carubv10014836m	Thhalv10002702m	LOC_Os11g19220.1
479959	AT3G24500.1	Brara.G00628.1.p	Carubv10014716m	Thhalv10002703m	LOC_Os06g39240.1
484896	AT3G45020.1	Brara.F01862.1.p	Carubv10018231m	Thhalv10002715m	LOC_Os09g37740.1
480184	AT2G05620.1	Brara.C04045.1.p	Carubv10014736m	Thhalv10002723m	LOC_Os08g45190.1
342541	AT3G23910.1	Brara.G00690.1.p	Carubv10013795m	Thhalv10002763m	LOC_Os04g31050.1
479933	AT3G24020.1	Brara.A02590.1.p	Carubv10016386m	Thhalv10002774m	LOC_Os03g05030.1
485002	AT3G46210.1	Brara.F01818.1.p	Carubv10017935m	Thhalv10002814m	LOC_Os03g63720.1
899026	AT3G24490.1	Brara.C03957.1.p	Carubv10014110m	Thhalv10002883m	LOC_Os01g52090.1
479958	AT3G24495.1	Brara.A02581.1.p	Carubv10012856m	Thhalv10002887m	LOC_Os01g08540.1
873977	AT3G24130.1	Brara.A02599.1.p	Carubv10003190m	Thhalv10002927m	LOC_Os01g19440.1
899148	AT3G25240.1	Brara.C03993.1.p	Carubv10015467m	Thhalv10002988m	LOC_Os11g25020.1
480014	AT3G25070.1	Brara.C03983.1.p	Carubv10014266m	Thhalv10002991m	LOC_Os03g63140.1
478278	AT3G09580.1	Brara.E03080.1.p	Carubv10015330m	Thhalv10003042m	LOC_Os07g43370.1
865878	AT3G45810.1	Brara.F01836.1.p	Carubv10019407m	Thhalv10003051m	LOC_Os01g61880.1
342636	AT3G24650.1	Brara.C03968.1.p	Carubv10016094m	Thhalv10003110m	LOC_Os01g68370.1
494796	AT5G42390.1	Brara.I01730.1.p	Carubv10025817m	Thhalv10003133m	LOC_Os06g41990.1
494672	AT5G43310.1	Brara.F03809.1.p	Carubv10025805m	Thhalv10003134m	LOC_Os03g64320.1
356659	AT5G44240.1	Brara.F03758.1.p	Carubv10027927m	Thhalv10003135m	LOC_Os11g25980.1
494593	AT5G44030.1	Brara.F03770.1.p	Carubv10027534m	Thhalv10003137m	LOC_Os10g32980.1
917259	AT5G43810.1	Brara.F03787.1.p	Carubv10025804m	Thhalv10003139m	LOC_Os06g39640.1
494728	AT5G42920.2	Brara.F03832.1.p	Carubv10025894m	Thhalv10003147m	LOC_Os02g52820.1
494787	AT5G42480.1	Brara.F03845.1.p	Carubv10025901m	Thhalv10003151m	LOC_Os02g03000.2
494637	AT5G43670.1	Brara.F03794.1.p	Carubv10025910m	Thhalv10003153m	LOC_Os03g53140.2
333107	AT5G43745.1	Brara.B02426.1.p	Carubv10025898m	Thhalv10003159m	LOC_Os03g06720.1
494701	AT5G43020.1	Brara.F03826.1.p	Carubv10026028m	Thhalv10003161m	LOC_Os04g55620.1
331106	AT5G42940.1	Brara.F03830.1.p	Carubv10026015m	Thhalv10003162m	LOC_Os04g55510.1
917551	AT5G42340.1	Brara.I01725.1.p	Carubv10028542m	Thhalv10003163m	LOC_Os08g37570.1
884445	AT5G43100.1	Brara.F03822.1.p	Carubv10027752m	Thhalv10003167m	LOC_Os07g40260.1
494638	AT5G43710.1	Brara.B02430.1.p	Carubv10028673m	Thhalv10003168m	LOC_Os01g56670.1
494624	AT5G43820.1	Brara.F03785.1.p	Carubv10027962m	Thhalv10003177m	LOC_Os02g20160.1
494777	AT5G42650.1	Brara.B02484.1.p	Carubv10028569m	Thhalv10003180m	LOC_Os03g55800.1
494642	AT5G43600.1	Brara.F03797.1.p	Carubv10026325m	Thhalv10003195m	LOC_Os12g40550.1
884614	AT5G42370.2	Brara.I01728.1.p	Carubv10026397m	Thhalv10003204m	LOC_Os02g37910.1
494739	AT5G42810.1	Brara.I01755.1.p	Carubv10026386m	Thhalv10003206m	LOC_Os04g56580.1
917435	AT5G42830.1	Brara.B02474.1.p	Carubv10026362m	Thhalv10003208m	LOC_Os06g01350.1
917204	AT5G44160.1	Brara.F03762.1.p	Carubv10026281m	Thhalv10003218m	LOC_Os01g14010.1
494596	AT5G44000.1	Brara.F03773.1.p	Carubv10026474m	Thhalv10003220m	LOC_Os02g56970.1
917509	AT5G42470.1	Brara.F03846.1.p	Carubv10026590m	Thhalv10003229m	LOC_Os06g50170.1
884297	AT5G44150.1	Brara.I01828.1.p	Carubv10028019m	Thhalv10003234m	LOC_Os05g48940.1
917377	AT5G43080.1	Brara.F03824.1.p	Carubv10026648m	Thhalv10003238m	LOC_Os03g41100.1
331125	AT5G42760.2	Brara.F03839.1.p	Carubv10027908m	Thhalv10003240m	LOC_Os03g56370.1
494588	AT5G44080.1	Brara.F03766.1.p	Carubv10027647m	Thhalv10003246m	LOC_Os01g64730.1
494779	AT5G42560.1	Brara.F03843.1.p	Carubv10026651m	Thhalv10003251m	LOC_Os03g04030.1
494654	AT5G43430.1	Brara.I01791.1.p	Carubv10026994m	Thhalv10003253m	LOC_Os04g10400.1
494773	AT5G42630.1	Brara.B02486.1.p	Carubv10026920m	Thhalv10003256m	LOC_Os03g55760.1
494675	AT5G43280.1	Brara.I01778.1.p	Carubv10026833m	Thhalv10003257m	LOC_Os01g70090.1
917372	AT5G43140.1	Brara.F03819.1.p	Carubv10026988m	Thhalv10003259m	LOC_Os12g32330.1
494573	AT5G44200.1	Brara.F03759.1.p	Carubv10026861m	Thhalv10003260m	LOC_Os02g39890.1
356828	AT5G42900.1	Brara.F03834.1.p	Carubv10027042m	Thhalv10003264m	LOC_Os03g08580.1
917203	AT5G44170.1	Brara.I01829.1.p	Carubv10027893m	Thhalv10003267m	LOC_Os05g48950.2
494776	AT5G42570.1	Brara.B02469.1.p	Carubv10027105m	Thhalv10003268m	LOC_Os05g19040.1
855849	AT5G43750.1	Brara.B02425.1.p	Carubv10027016m	Thhalv10003269m	LOC_Os01g70400.1
494639	AT5G43700.1	Brara.I01797.1.p	Carubv10027201m	Thhalv10003276m	LOC_Os12g40900.1
497403	AT5G43460.1	Brara.I01794.1.p	Carubv10027196m	Thhalv10003280m	LOC_Os04g10240.1
494590	AT5G44060.1	Brara.I01819.1.p	Carubv10028384m	Thhalv10003283m	LOC_Os04g43310.1
917392	AT5G43050.1	Brara.I01770.1.p	Carubv10028445m	Thhalv10003284m	LOC_Os04g41150.1
917431	AT5G42850.1	Brara.F03837.1.p	Carubv10027354m	Thhalv10003289m	LOC_Os06g21550.1
917343	AT5G43250.1	Brara.F03813.1.p	Carubv10027348m	Thhalv10003290m	LOC_Os01g08790.1
917426	AT5G42890.1	Brara.I01759.1.p	Carubv10027381m	Thhalv10003291m	LOC_Os02g52720.1
494592	AT5G44040.1	Brara.F03769.1.p	Carubv10028000m	Thhalv10003310m	LOC_Os04g43230.1
494744	AT5G42765.1	Brara.I01750.1.p	Carubv10027066m	Thhalv10003376m	LOC_Os03g56320.2
917195	AT5G44230.1	Brara.I01831.1.p	Carubv10026047m	Thhalv10003396m	LOC_Os06g47920.1
494595	AT5G44010.1	Brara.I01815.1.p	Carubv10027833m	Thhalv10003421m	LOC_Os02g56950.1
493610	AT5G35430.1	Brara.K00559.1.p	Carubv10004173m	Thhalv10003437m	LOC_Os09g03600.1
330172	AT5G35180.4	Brara.H00662.1.p	Carubv10007232m	Thhalv10003438m	LOC_Os08g34060.2
493590	AT5G35170.1	Brara.H00664.1.p	Carubv10007786m	Thhalv10003444m	LOC_Os08g19140.1
493599	AT5G35220.1	Brara.E01395.1.p	Carubv10004495m	Thhalv10003446m	LOC_Os03g57840.1
493578	AT5G34850.1	Brara.H00671.1.p	Carubv10004784m	Thhalv10003451m	LOC_Os06g43640.1
915667	AT5G35400.2	Brara.H00650.1.p	Carubv10004903m	Thhalv10003453m	LOC_Os06g45250.1
915673	AT5G35460.1	Brara.D00820.1.p	Carubv10005037m	Thhalv10003454m	LOC_Os01g40280.1
891247	AT1G36050.1	Brara.H00609.1.p	Carubv10009417m	Thhalv10003455m	LOC_Os04g38340.1
915661	AT5G35330.1	Brara.H00659.1.p	Carubv10005368m	Thhalv10003457m	LOC_Os09g32090.1
493566	AT5G32440.3	Brara.H01947.1.p	Carubv10005500m	Thhalv10003459m	LOC_Os02g09180.1
493616	AT5G35550.1	Brara.H00653.1.p	Carubv10006684m	Thhalv10003461m	LOC_Os03g29614.1
474706	AT1G54390.2	Brara.D00850.1.p	Carubv10020819m	Thhalv10003462m	LOC_Os03g53700.1
330190	AT5G35520.1	Brara.D00822.1.p	Carubv10005610m	Thhalv10003465m	LOC_Os02g40680.1
493600	AT5G35320.1	Brara.C04055.1.p	Carubv10005671m	Thhalv10003466m	LOC_Os02g04860.1
910516	AT5G24740.1	Brara.F02685.1.p	Carubv10000020m	Thhalv10003500m	LOC_Os08g02350.1
910470	AT5G24350.2	Brara.F02653.1.p	Carubv10002442m	Thhalv10003502m	LOC_Os12g13150.1
324042	AT3G55160.1	Brara.F03108.1.p	Carubv10016558m	Thhalv10003503m	LOC_Os08g07290.1
484555	AT3G27670.1	Brara.F03188.1.p	Carubv10016560m	Thhalv10003508m	LOC_Os01g07490.1
865208	AT3G28030.1	Brara.F03166.1.p	Carubv10016571m	Thhalv10003517m	LOC_Os03g10780.1
480129	AT2G05120.1	Brara.C04036.1.p	Carubv10012824m	Thhalv10003521m	LOC_Os03g12450.1
496650	AT5G64420.1	Brara.F02320.1.p	Carubv10025747m	Thhalv10003522m	LOC_Os02g04270.1
497034	AT5G65930.3	Brara.B03983.1.p	Carubv10028054m	Thhalv10003527m	LOC_Os04g57140.2
484163	AT2G02480.1	Brara.F03416.1.p	Carubv10016591m	Thhalv10003531m	LOC_Os12g10670.1
497029	AT5G65950.1	Brara.H00003.1.p	Carubv10028029m	Thhalv10003539m	LOC_Os02g48380.1
489225	AT5G23630.1	Brara.B03707.1.p	Carubv10003513m	Thhalv10003540m	LOC_Os05g33390.1
493633	AT5G35750.1	Brara.D00804.1.p	Carubv10006570m	Thhalv10003542m	LOC_Os10g21810.1
332465	AT5G62310.1	Brara.F02124.1.p	Carubv10025770m	Thhalv10003543m	LOC_Os12g42660.1
330218	AT5G35930.1	Brara.H00619.1.p	Carubv10004025m	Thhalv10003545m	LOC_Os06g02160.2
484121	AT2G01980.1	Brara.I02044.1.p	Carubv10016605m	Thhalv10003547m	LOC_Os12g44360.2
484119	AT2G01950.1	Brara.F03441.1.p	Carubv10016602m	Thhalv10003548m	LOC_Os10g02500.1
331225	AT5G48120.1	Brara.B03419.1.p	Carubv10025791m	Thhalv10003552m	LOC_Os07g08050.1
493637	AT5G35840.1	Brara.E01391.1.p	Carubv10004031m	Thhalv10003554m	LOC_Os03g54084.1
322858	AT3G27325.2	Brara.F03335.1.p	Carubv10019259m	Thhalv10003555m	LOC_Os09g09360.1
489601	AT5G27240.1	Brara.I00478.1.p	Carubv10002959m	Thhalv10003562m	LOC_Os11g36960.1
496588	AT5G63960.2	Brara.F02277.1.p	Carubv10028313m	Thhalv10003565m	LOC_Os11g08330.1
489600	AT5G27270.1	Brara.F02875.1.p	Carubv10000116m	Thhalv10003569m	LOC_Os06g02120.1
496307	AT5G61480.1	Brara.C04263.1.p	Carubv10025794m	Thhalv10003570m	LOC_Os08g05290.1
497001	AT5G66150.1	Brara.I00919.1.p	Carubv10027738m	Thhalv10003575m	LOC_Os10g05069.1
484445	AT3G26720.1	Brara.F03256.1.p	Carubv10016625m	Thhalv10003577m	LOC_Os11g32260.1
484148	AT2G02220.1	Brara.F03427.1.p	Carubv10019052m	Thhalv10003581m	LOC_Os02g41890.1
496807	AT5G65700.1	Brara.F02442.1.p	Carubv10025808m	Thhalv10003584m	LOC_Os07g04190.1
496372	AT5G61990.1	Brara.F02034.1.p	Carubv10025815m	Thhalv10003592m	LOC_Os07g20510.1
496414	AT5G62370.1	Brara.A01675.1.p	Carubv10028662m	Thhalv10003595m	LOC_Os10g02650.1
489162	AT5G23080.1	Brara.C04434.1.p	Carubv10000157m	Thhalv10003608m	LOC_Os06g29400.1
910548	AT5G25060.1	Brara.I00557.1.p	Carubv10002954m	Thhalv10003609m	LOC_Os02g08360.1
493645	AT5G35970.1	Brara.D00796.1.p	Carubv10004066m	Thhalv10003611m	LOC_Os09g04440.1
882012	AT1G42540.1	Brara.H00536.1.p	Carubv10012075m	Thhalv10003614m	LOC_Os04g49570.2
496399	AT5G62230.1	Brara.F02131.1.p	Carubv10025821m	Thhalv10003615m	LOC_Os06g03970.1
489519	AT5G26860.1	Brara.F02824.1.p	Carubv10003733m	Thhalv10003617m	LOC_Os07g48960.1
496584	AT5G63920.1	Brara.B03872.1.p	Carubv10025845m	Thhalv10003618m	LOC_Os03g06900.1
919956	AT5G67470.1	Brara.F02477.1.p	Carubv10025843m	Thhalv10003621m	LOC_Os09g34180.1
484347	AT3G25840.1	Brara.I02162.1.p	Carubv10016659m	Thhalv10003622m	LOC_Os12g44330.1
919445	AT5G61960.1	Brara.B03799.1.p	Carubv10025852m	Thhalv10003623m	LOC_Os02g31290.1
358545	AT5G63420.1	Brara.F02228.1.p	Carubv10027519m	Thhalv10003624m	LOC_Os02g33610.1
489660	AT5G28740.1	Brara.B03512.1.p	Carubv10000110m	Thhalv10003625m	LOC_Os07g44970.1
484543	AT3G27530.1	Brara.F03334.1.p	Carubv10016660m	Thhalv10003626m	LOC_Os12g35360.1
355577	AT5G35910.1	Brara.E01390.1.p	Carubv10007233m	Thhalv10003636m	LOC_Os10g30100.1
877868	AT1G77550.1	Brara.D00882.1.p	Carubv10019785m	Thhalv10003638m	LOC_Os03g08140.1
910703	AT5G26240.1	Brara.F02789.1.p	Carubv10003710m	Thhalv10003643m	LOC_Os03g48940.1
891304	AT1G42550.1	Brara.H00537.1.p	Carubv10011827m	Thhalv10003646m	LOC_Os09g38090.1
919378	AT5G61350.1	Brara.I00657.1.p	Carubv10027533m	Thhalv10003647m	LOC_Os03g55210.1
489520	AT5G26910.1	Brara.I00487.1.p	Carubv10000211m	Thhalv10003651m	LOC_Os03g19080.3
919944	AT5G67570.1	Brara.F02468.1.p	Carubv10028435m	Thhalv10003664m	LOC_Os05g25060.1
919898	AT5G65620.1	Brara.F02429.1.p	Carubv10025914m	Thhalv10003666m	LOC_Os02g58340.1
484500	AT3G27170.1	Brara.B03276.1.p	Carubv10016713m	Thhalv10003679m	LOC_Os12g25200.1
910621	AT5G25590.1	Brara.F02753.1.p	Carubv10000261m	Thhalv10003682m	LOC_Os05g32760.1
489300	AT5G24360.2	Brara.F02654.1.p	Carubv10000187m	Thhalv10003683m	LOC_Os07g28820.1
493576	AT5G33280.1	Brara.H00674.1.p	Carubv10004204m	Thhalv10003685m	LOC_Os04g55210.1
484139	AT2G02150.1	Brara.F03432.1.p	Carubv10016716m	Thhalv10003688m	LOC_Os06g36910.1
484134	AT2G02090.1	Brara.I02052.1.p	Carubv10016723m	Thhalv10003689m	LOC_Os04g47830.1
919821	AT5G64940.1	Brara.F02367.1.p	Carubv10027811m	Thhalv10003690m	LOC_Os02g36570.1
484446	AT3G26730.1	Brara.B03245.1.p	Carubv10016694m	Thhalv10003691m	LOC_Os02g31150.1
496963	AT5G66420.2	Brara.G01264.1.p	Carubv10026089m	Thhalv10003695m	LOC_Os06g27800.2
910452	AT5G24260.1	Brara.I00578.1.p	Carubv10000297m	Thhalv10003701m	LOC_Os02g18850.1
919677	AT5G63810.1	Brara.F02263.1.p	Carubv10025947m	Thhalv10003705m	LOC_Os01g65460.1
489246	AT5G23880.1	Brara.F02613.1.p	Carubv10000306m	Thhalv10003707m	LOC_Os09g39590.1
489211	AT5G23490.1	Brara.F02589.1.p	Carubv10000320m	Thhalv10003713m	LOC_Os05g01060.1
495017	AT5G49570.1	Brara.F02925.1.p	Carubv10028450m	Thhalv10003714m	LOC_Os07g31460.1
496649	AT5G64410.1	Brara.B03897.1.p	Carubv10025959m	Thhalv10003716m	LOC_Os01g43940.1
489200	AT5G23390.1	Brara.F02580.1.p	Carubv10000319m	Thhalv10003718m	LOC_Os02g42530.1
489158	AT5G23050.1	Brara.C04197.1.p	Carubv10003474m	Thhalv10003719m	LOC_Os09g21230.1
484508	AT3G27260.1	Brara.F03218.1.p	Carubv10016691m	Thhalv10003722m	LOC_Os02g38980.1
496915	AT5G66850.1	Brara.G01216.1.p	Carubv10025933m	Thhalv10003724m	LOC_Os07g02780.1
496564	AT5G63770.1	Brara.F02258.1.p	Carubv10025976m	Thhalv10003726m	LOC_Os12g12260.1
862818	AT5G24320.2	Brara.F02651.1.p	Carubv10000330m	Thhalv10003733m	LOC_Os03g02440.1
496503	AT5G63190.1	Brara.F02218.1.p	Carubv10027802m	Thhalv10003735m	LOC_Os08g02690.1
496704	AT5G64840.1	Brara.B03917.1.p	Carubv10025997m	Thhalv10003741m	LOC_Os11g39020.1
496919	AT5G66810.1	Brara.G01225.1.p	Carubv10026006m	Thhalv10003742m	LOC_Os10g24070.1
484140	AT2G02160.1	Brara.B03090.1.p	Carubv10016777m	Thhalv10003749m	LOC_Os02g58440.1
495012	AT5G49530.1	Brara.F02928.1.p	Carubv10025904m	Thhalv10003751m	LOC_Os08g16780.1
900447	AT2G20790.1	Brara.C00744.1.p	Carubv10013239m	Thhalv10003762m	LOC_Os12g34370.1
496897	AT5G67030.1	Brara.G01202.1.p	Carubv10026026m	Thhalv10003769m	LOC_Os04g37619.1
484454	AT3G26782.1	Brara.I00263.1.p	Carubv10016795m	Thhalv10003772m	LOC_Os07g20420.1
484584	AT3G27960.1	Brara.F03170.1.p	Carubv10016794m	Thhalv10003775m	LOC_Os02g47880.1
496458	AT5G62760.1	Brara.F02183.1.p	Carubv10026065m	Thhalv10003777m	LOC_Os02g12360.1
496505	AT5G63200.1	Brara.I00733.1.p	Carubv10027919m	Thhalv10003779m	LOC_Os01g67920.1
489289	AT5G24300.1	Brara.F02647.1.p	Carubv10000355m	Thhalv10003782m	LOC_Os06g06560.1
896477	AT3G04470.1	Brara.F02914.1.p	Carubv10015790m	Thhalv10003783m	LOC_Os02g56530.1
917746	AT5G48460.1	Brara.I00381.1.p	Carubv10026050m	Thhalv10003785m	LOC_Os01g33080.1
493618	AT5G35570.1	Brara.K01895.1.p	Carubv10004322m	Thhalv10003786m	LOC_Os09g27080.1
919345	AT5G61060.2	Brara.C04226.1.p	Carubv10026060m	Thhalv10003787m	LOC_Os07g41090.1
496949	AT5G66560.1	Brara.G01248.1.p	Carubv10026083m	Thhalv10003788m	LOC_Os03g55830.1
496782	AT5G65490.1	Brara.F02416.1.p	Carubv10026041m	Thhalv10003796m	LOC_Os08g34740.1
494959	AT5G48960.1	Brara.B03467.1.p	Carubv10026063m	Thhalv10003802m	LOC_Os01g14810.1
489377	AT5G25270.1	Brara.F02725.1.p	Carubv10002958m	Thhalv10003804m	LOC_Os08g19830.1
484401	AT3G26380.1	Brara.B03233.1.p	Carubv10016821m	Thhalv10003806m	LOC_Os01g33420.1
484312	AT3G25560.3	Brara.F03342.1.p	Carubv10016813m	Thhalv10003811m	LOC_Os06g16330.1
489218	AT5G23570.1	Brara.F02595.1.p	Carubv10000486m	Thhalv10003814m	LOC_Os12g09580.1
919644	AT5G63540.2	Brara.I00747.1.p	Carubv10026069m	Thhalv10003815m	LOC_Os04g32090.1
493628	AT5G35690.1	Brara.D00810.1.p	Carubv10004374m	Thhalv10003827m	LOC_Os08g39150.1
496615	AT5G64170.2	Brara.F02298.1.p	Carubv10026099m	Thhalv10003831m	LOC_Os03g27019.1
919976	AT5G67320.1	Brara.I00857.1.p	Carubv10026092m	Thhalv10003834m	LOC_Os07g22220.1
494914	AT5G48520.1	Brara.F03003.1.p	Carubv10026093m	Thhalv10003836m	LOC_Os06g08730.1
484275	AT2G03667.1	Brara.F03364.1.p	Carubv10016858m	Thhalv10003838m	LOC_Os12g38630.1
917924	AT5G49460.1	Brara.B03491.1.p	Carubv10028626m	Thhalv10003846m	LOC_Os01g19450.1
493636	AT5G35790.1	Brara.H00658.1.p	Carubv10004456m	Thhalv10003851m	LOC_Os03g29950.1
484212	AT2G02980.1	Brara.B03138.1.p	Carubv10016843m	Thhalv10003852m	LOC_Os03g58100.1
496860	AT5G67385.1	Brara.G01164.1.p	Carubv10026107m	Thhalv10003858m	LOC_Os03g10880.1
322664	AT2G03670.1	Brara.I02100.1.p	Carubv10016877m	Thhalv10003859m	LOC_Os04g42110.1
884826	AT5G48450.1	Brara.B03436.1.p	Carubv10026290m	Thhalv10003863m	LOC_Os01g01030.1
496842	AT5G67530.1	Brara.F02472.1.p	Carubv10026122m	Thhalv10003864m	LOC_Os03g10400.2
496788	AT5G65540.1	Brara.F02423.1.p	Carubv10026105m	Thhalv10003865m	LOC_Os03g58780.1
347295	AT3G29230.1	Brara.F03096.1.p	Carubv10016882m	Thhalv10003866m	LOC_Os12g38880.1
489514	AT5G26820.1	Brara.B03574.1.p	Carubv10000515m	Thhalv10003867m	LOC_Os12g37530.1
496600	AT5G64050.1	Brara.F02287.1.p	Carubv10027955m	Thhalv10003868m	LOC_Os02g02860.1
496739	AT5G65160.1	Brara.F02388.1.p	Carubv10027509m	Thhalv10003869m	LOC_Os02g51730.1
496258	AT5G61040.1	Brara.C04225.1.p	Carubv10026117m	Thhalv10003875m	LOC_Os12g38730.1
887053	AT5G66130.1	Brara.I00921.1.p	Carubv10026124m	Thhalv10003881m	LOC_Os03g13850.1
910353	AT5G23400.1	Brara.F02582.1.p	Carubv10000539m	Thhalv10003885m	LOC_Os04g58080.1
891266	AT1G36370.1	Brara.H00601.1.p	Carubv10008652m	Thhalv10003888m	LOC_Os01g65410.1
484127	AT2G02040.1	Brara.F03440.1.p	Carubv10018740m	Thhalv10003893m	LOC_Os03g51050.1
910487	AT5G24470.1	Brara.F02666.1.p	Carubv10000600m	Thhalv10003894m	LOC_Os09g36220.1
494868	AT5G48160.1	Brara.I00368.1.p	Carubv10020047m	Thhalv10003897m	LOC_Os12g32980.1
905257	AT3G29390.1	Brara.B03378.1.p	Carubv10019479m	Thhalv10003901m	LOC_Os03g11520.1
496706	AT5G64860.1	Brara.I00803.1.p	Carubv10026154m	Thhalv10003902m	LOC_Os07g43390.1
314093	AT1G43245.1	Brara.I00089.1.p	Carubv10011796m	Thhalv10003905m	LOC_Os04g34610.1
884810	AT5G48340.1	Brara.F03013.1.p	Carubv10026234m	Thhalv10003907m	LOC_Os01g67170.1
494979	AT5G49180.1	Brara.B03476.1.p	Carubv10027546m	Thhalv10003919m	LOC_Os04g38560.1
484400	AT3G26370.1	Brara.F03276.1.p	Carubv10016949m	Thhalv10003920m	LOC_Os02g06400.1
496297	AT5G61380.1	Brara.C04252.1.p	Carubv10028382m	Thhalv10003924m	LOC_Os02g40510.1
904734	AT3G25680.1	Brara.I02153.1.p	Carubv10019059m	Thhalv10003928m	LOC_Os06g30390.1
496745	AT5G65200.1	Brara.B03939.1.p	Carubv10028396m	Thhalv10003938m	LOC_Os06g13090.1
904902	AT3G26950.1	Brara.F03241.1.p	Carubv10016962m	Thhalv10003939m	LOC_Os11g31110.1
332487	AT5G62570.2	Brara.F02167.1.p	Carubv10026255m	Thhalv10003944m	LOC_Os03g32160.1
484402	AT3G26400.1	Brara.F03275.1.p	Carubv10016953m	Thhalv10003946m	LOC_Os02g38220.1
496280	AT5G61250.2	Brara.C04240.1.p	Carubv10028123m	Thhalv10003960m	LOC_Os12g38920.1
496448	AT5G62650.1	Brara.F02175.1.p	Carubv10028359m	Thhalv10003967m	LOC_Os01g12550.1
489474	AT5G26340.1	Brara.I00509.1.p	Carubv10000707m	Thhalv10003980m	LOC_Os03g11900.1
484700	AT3G29290.1	Brara.F03090.1.p	Carubv10019279m	Thhalv10003982m	LOC_Os03g11310.1
919627	AT5G63380.1	Brara.B03845.1.p	Carubv10026169m	Thhalv10003983m	LOC_Os01g67540.1
496956	AT5G66500.1	Brara.G01256.1.p	Carubv10027537m	Thhalv10003984m	LOC_Os03g42650.2
496814	AT5G65760.1	Brara.F02447.1.p	Carubv10026232m	Thhalv10003988m	LOC_Os01g56150.1
484450	AT3G26750.1	Brara.F03254.1.p	Carubv10017027m	Thhalv10003992m	LOC_Os02g03820.1
484217	AT2G03070.1	Brara.I02073.1.p	Carubv10018612m	Thhalv10004003m	LOC_Os03g31010.1
910517	AT5G24750.1	Brara.B03668.1.p	Carubv10002561m	Thhalv10004004m	LOC_Os02g11940.1
496249	AT5G60960.1	Brara.C04216.1.p	Carubv10028321m	Thhalv10004006m	LOC_Os07g41260.1
496464	AT5G62810.1	Brara.I00750.1.p	Carubv10026243m	Thhalv10004017m	LOC_Os01g01720.1
494938	AT5G48730.1	Brara.F02984.1.p	Carubv10026229m	Thhalv10004021m	LOC_Os06g07550.1
494946	AT5G48830.2	Brara.F02976.1.p	Carubv10027918m	Thhalv10004024m	LOC_Os02g31070.1
865356	AT3G29180.1	Brara.F03099.1.p	Carubv10017046m	Thhalv10004028m	LOC_Os12g38850.1
489350	AT5G24870.1	Brara.F02695.1.p	Carubv10000716m	Thhalv10004038m	LOC_Os06g48040.1
332725	AT5G65090.1	Brara.B03933.1.p	Carubv10026355m	Thhalv10004049m	LOC_Os02g51600.1
489176	AT5G23210.1	Brara.B03726.1.p	Carubv10000790m	Thhalv10004057m	LOC_Os02g42310.1
484449	AT3G26744.1	Brara.F03255.1.p	Carubv10017099m	Thhalv10004059m	LOC_Os11g32100.1
913321	AT4G31500.1	Brara.H00529.1.p	Carubv10007516m	Thhalv10004064m	LOC_Os12g16720.1
859722	AT5G36220.1	Brara.E01384.1.p	Carubv10004631m	Thhalv10004066m	LOC_Os12g39240.1
862780	AT5G24060.2	Brara.F02626.1.p	Carubv10000792m	Thhalv10004068m	LOC_Os11g34130.1
863033	AT5G26180.1	Brara.B03588.1.p	Carubv10000739m	Thhalv10004076m	LOC_Os02g12600.1
904762	AT3G25860.1	Brara.F03311.1.p	Carubv10017115m	Thhalv10004077m	LOC_Os08g33440.1
496876	AT5G67230.1	Brara.G01186.1.p	Carubv10027753m	Thhalv10004084m	LOC_Os06g47340.1
496296	AT5G61370.1	Brara.C04250.1.p	Carubv10026291m	Thhalv10004085m	LOC_Os10g28640.1
347231	AT3G28670.1	Brara.F03137.1.p	Carubv10017124m	Thhalv10004086m	LOC_Os10g11110.1
496834	AT5G67610.2	Brara.F02464.1.p	Carubv10026269m	Thhalv10004091m	LOC_Os03g31570.1
903565	AT2G42160.1	Brara.F02216.1.p	Carubv10023093m	Thhalv10004093m	LOC_Os04g55480.1
496675	AT5G64630.2	Brara.F02337.1.p	Carubv10026349m	Thhalv10004101m	LOC_Os08g01680.1
484438	AT3G26680.1	Brara.F03260.1.p	Carubv10018420m	Thhalv10004102m	LOC_Os04g32930.1
484103	AT2G01860.1	Brara.F03449.1.p	Carubv10019196m	Thhalv10004104m	LOC_Os02g02590.1
904933	AT3G27190.1	Brara.D01105.1.p	Carubv10017120m	Thhalv10004106m	LOC_Os09g32820.1
484189	AT2G02820.2	Brara.B03131.1.p	Carubv10017119m	Thhalv10004109m	LOC_Os07g43420.1
496512	AT5G63290.1	Brara.I00735.1.p	Carubv10026319m	Thhalv10004112m	LOC_Os12g17070.1
864781	AT2G03280.2	Brara.I02086.1.p	Carubv10017150m	Thhalv10004114m	LOC_Os03g21090.1
862902	AT5G25110.1	Brara.F02713.1.p	Carubv10002785m	Thhalv10004116m	LOC_Os09g25090.1
484545	AT3G27550.1	Brara.F03194.1.p	Carubv10016951m	Thhalv10004117m	LOC_Os05g05300.1
905140	AT3G28700.1	Brara.F03136.1.p	Carubv10017169m	Thhalv10004119m	LOC_Os01g40620.1
332532	AT5G63080.1	Brara.I00724.1.p	Carubv10026254m	Thhalv10004134m	LOC_Os01g36630.1
919653	AT5G63610.1	Brara.I00752.1.p	Carubv10028553m	Thhalv10004142m	LOC_Os10g42950.1
489502	AT5G26600.2	Brara.F02814.1.p	Carubv10000875m	Thhalv10004144m	LOC_Os01g18640.1
496832	AT5G67630.1	Brara.F02462.1.p	Carubv10028564m	Thhalv10004147m	LOC_Os06g08770.1
332819	AT5G67540.2	Brara.F02470.1.p	Carubv10027885m	Thhalv10004148m	LOC_Os01g65720.1
489449	AT5G26030.1	Brara.F02772.1.p	Carubv10000866m	Thhalv10004150m	LOC_Os09g12560.1
484080	AT2G01650.1	Brara.F03465.1.p	Carubv10017174m	Thhalv10004151m	LOC_Os09g23690.1
496573	AT5G63850.1	Brara.B03869.1.p	Carubv10027867m	Thhalv10004152m	LOC_Os02g01210.1
473764	AT1G43580.1	Brara.B01739.1.p	Carubv10009157m	Thhalv10004157m	LOC_Os04g34620.1
496377	AT5G62030.1	Brara.F02031.1.p	Carubv10026383m	Thhalv10004160m	LOC_Os02g57050.1
910342	AT5G23300.1	Brara.I00625.1.p	Carubv10000920m	Thhalv10004171m	LOC_Os04g57950.1
494831	AT5G47880.1	Brara.F03046.1.p	Carubv10007975m	Thhalv10004173m	LOC_Os01g71270.1
919916	AT5G65720.1	Brara.I00830.1.p	Carubv10026372m	Thhalv10004176m	LOC_Os09g16910.3
496244	AT5G60920.1	Brara.C04212.1.p	Carubv10026206m	Thhalv10004178m	LOC_Os05g32110.1
351455	AT5G24318.1	Brara.I00576.1.p	Carubv10000922m	Thhalv10004182m	LOC_Os11g47820.1
494898	AT5G48440.1	Brara.F03006.1.p	Carubv10026368m	Thhalv10004189m	LOC_Os09g33900.1
322556	AT2G02170.1	Brara.F03429.1.p	Carubv10017100m	Thhalv10004200m	LOC_Os02g02500.1
493658	AT5G36170.1	Brara.E01385.1.p	Carubv10004691m	Thhalv10004205m	LOC_Os07g36250.1
496236	AT5G60870.1	Brara.C04205.1.p	Carubv10026399m	Thhalv10004213m	LOC_Os09g38755.1
473747	AT1G42970.1	Brara.H00539.1.p	Carubv10009127m	Thhalv10004217m	LOC_Os03g03720.1
358942	AT5G66120.2	Brara.I00922.1.p	Carubv10026413m	Thhalv10004219m	LOC_Os09g36800.1
496673	AT5G64610.1	Brara.I00786.1.p	Carubv10026402m	Thhalv10004220m	LOC_Os07g43360.1
484434	AT3G26670.1	Brara.K01551.1.p	Carubv10019534m	Thhalv10004224m	LOC_Os02g31874.1
494889	AT5G48370.1	Brara.I00398.1.p	Carubv10026342m	Thhalv10004228m	LOC_Os09g34190.1
496605	AT5G64090.1	Brara.I00766.1.p	Carubv10026400m	Thhalv10004233m	LOC_Os11g06860.1
493625	AT5G35670.1	Brara.H00656.1.p	Carubv10004750m	Thhalv10004244m	LOC_Os06g40850.1
489562	AT5G27660.1	Brara.F02853.1.p	Carubv10000993m	Thhalv10004245m	LOC_Os11g14170.1
484581	AT3G27925.1	Brara.F03173.1.p	Carubv10017283m	Thhalv10004246m	LOC_Os05g49380.1
484362	AT3G26000.1	Brara.F03301.1.p	Carubv10017220m	Thhalv10004262m	LOC_Os04g40910.1
904938	AT3G27220.1	Brara.F03223.1.p	Carubv10019352m	Thhalv10004265m	LOC_Os08g03420.1
494828	AT5G47860.1	Brara.F03048.1.p	Carubv10026782m	Thhalv10004270m	LOC_Os04g33280.1
473738	AT1G42430.1	Brara.H00614.1.p	Carubv10009187m	Thhalv10004272m	LOC_Os03g04100.1
886730	AT5G64510.1	Brara.F02328.1.p	Carubv10026460m	Thhalv10004273m	LOC_Os01g56180.1
919824	AT5G64970.1	Brara.F02370.1.p	Carubv10028454m	Thhalv10004276m	LOC_Os03g09110.1
496246	AT5G60940.1	Brara.C04214.1.p	Carubv10026452m	Thhalv10004278m	LOC_Os03g54770.1
493621	AT5G35630.1	Brara.D00814.1.p	Carubv10004865m	Thhalv10004280m	LOC_Os04g56400.1
484108	AT2G01900.1	Brara.B03079.1.p	Carubv10018805m	Thhalv10004281m	LOC_Os03g13520.1
496887	AT5G67130.1	Brara.G01195.1.p	Carubv10026440m	Thhalv10004292m	LOC_Os09g02729.1
484582	AT3G27930.1	Brara.F03172.1.p	Carubv10017321m	Thhalv10004293m	LOC_Os05g50200.2
497012	AT5G66055.1	Brara.I00926.1.p	Carubv10026456m	Thhalv10004296m	LOC_Os03g04300.3
489418	AT5G25580.1	Brara.F02752.1.p	Carubv10001076m	Thhalv10004303m	LOC_Os03g58820.1
496591	AT5G63980.1	Brara.F02279.1.p	Carubv10026515m	Thhalv10004312m	LOC_Os12g08280.1
915756	AT5G36230.1	Brara.E01383.1.p	Carubv10004933m	Thhalv10004315m	LOC_Os11g21990.1
496871	AT5G67290.1	Brara.E03233.1.p	Carubv10026507m	Thhalv10004317m	LOC_Os07g06080.1
496646	AT5G64380.1	Brara.F02317.1.p	Carubv10028519m	Thhalv10004325m	LOC_Os06g45370.1
484176	AT2G02710.1	Brara.F03412.1.p	Carubv10017359m	Thhalv10004326m	LOC_Os01g09120.1
332664	AT5G64470.2	Brara.F02325.1.p	Carubv10026551m	Thhalv10004332m	LOC_Os02g02580.1
332601	AT5G63830.1	Brara.F02264.1.p	Carubv10026505m	Thhalv10004334m	LOC_Os10g37640.1
496364	AT5G61930.1	Brara.I00675.1.p	Carubv10026525m	Thhalv10004339m	LOC_Os07g40920.1
494876	AT5G48230.2	Brara.B03427.1.p	Carubv10026521m	Thhalv10004340m	LOC_Os09g07830.2
910364	AT5G23520.1	Brara.F02590.1.p	Carubv10001090m	Thhalv10004341m	LOC_Os04g36058.1
489330	AT5G24680.1	Brara.F02682.1.p	Carubv10001002m	Thhalv10004343m	LOC_Os02g01710.2
920139	AT5G65960.1	Brara.I00935.1.p	Carubv10028006m	Thhalv10004346m	LOC_Os04g49530.1
489170	AT5G23130.1	Brara.C04189.1.p	Carubv10001102m	Thhalv10004348m	LOC_Os10g34420.1
904877	AT3G26780.1	Brara.B03251.1.p	Carubv10017387m	Thhalv10004350m	LOC_Os11g31880.1
904991	AT3G27470.1	Brara.I00291.1.p	Carubv10017393m	Thhalv10004352m	LOC_Os01g73970.1
489175	AT5G23200.1	Brara.C04184.1.p	Carubv10001123m	Thhalv10004353m	LOC_Os02g42300.1
493632	AT5G35735.1	Brara.D00806.1.p	Carubv10004863m	Thhalv10004354m	LOC_Os03g09900.1
494908	AT5G48470.1	Brara.I00380.1.p	Carubv10026442m	Thhalv10004357m	LOC_Os11g23790.1
484361	AT3G25990.1	Brara.B03212.1.p	Carubv10017413m	Thhalv10004359m	LOC_Os04g40930.1
489451	AT5G26040.2	Brara.F02773.1.p	Carubv10003001m	Thhalv10004371m	LOC_Os06g37420.1
489159	AT5G23060.1	Brara.C04196.1.p	Carubv10001156m	Thhalv10004373m	LOC_Os02g49680.1
484544	AT3G27540.1	Brara.F03195.1.p	Carubv10017415m	Thhalv10004374m	LOC_Os02g38160.1
919602	AT5G63140.1	Brara.I00731.1.p	Carubv10026568m	Thhalv10004379m	LOC_Os09g36290.1
496995	AT5G66180.1	Brara.B03988.1.p	Carubv10028499m	Thhalv10004380m	LOC_Os02g21510.1
917642	AT5G47970.1	Brara.F03039.1.p	Carubv10026573m	Thhalv10004383m	LOC_Os04g20990.1
494873	AT5G48220.1	Brara.F03026.1.p	Carubv10026588m	Thhalv10004384m	LOC_Os04g39270.1
489493	AT5G26680.1	Brara.F02804.1.p	Carubv10001165m	Thhalv10004386m	LOC_Os05g46270.1
484732	AT3G29770.1	Brara.F03074.1.p	Carubv10017408m	Thhalv10004388m	LOC_Os07g41230.1
484486	AT3G27010.1	Brara.F03236.1.p	Carubv10017630m	Thhalv10004391m	LOC_Os01g69980.1
496846	AT5G67480.2	Brara.F02476.1.p	Carubv10026594m	Thhalv10004392m	LOC_Os01g66890.1
496702	AT5G64830.1	Brara.F02357.1.p	Carubv10026577m	Thhalv10004393m	LOC_Os04g54820.1
489406	AT5G25480.1	Brara.F02743.1.p	Carubv10003005m	Thhalv10004397m	LOC_Os01g42630.1
484442	AT3G26700.1	Brara.F03258.1.p	Carubv10017433m	Thhalv10004401m	LOC_Os01g70970.1
496612	AT5G64150.1	Brara.F02296.1.p	Carubv10026600m	Thhalv10004403m	LOC_Os12g41830.1
351109	AT5G20140.2	Brara.F03054.1.p	Carubv10003537m	Thhalv10004416m	LOC_Os06g39690.1
496882	AT5G67170.1	Brara.I00862.1.p	Carubv10026604m	Thhalv10004429m	LOC_Os04g57480.1
878237	AT1G02170.1	Brara.I05415.1.p	Carubv10011418m	Thhalv10004433m	LOC_Os03g27210.1
343424	AT5G63040.1	Brara.I00717.1.p	Carubv10027686m	Thhalv10004444m	LOC_Os01g50830.1
358371	AT5G61680.1	Brara.C04282.1.p	Carubv10026738m	Thhalv10004453m	LOC_Os12g37660.1
917648	AT5G48020.1	Brara.F03037.1.p	Carubv10026676m	Thhalv10004473m	LOC_Os02g48630.1
496317	AT5G61540.1	Brara.C04268.1.p	Carubv10027724m	Thhalv10004474m	LOC_Os04g46370.1
484260	AT2G03510.1	Brara.I02094.1.p	Carubv10017522m	Thhalv10004477m	LOC_Os03g30790.1
494970	AT5G49060.1	Brara.F02953.1.p	Carubv10026641m	Thhalv10004478m	LOC_Os05g30130.1
919794	AT5G64700.1	Brara.I00794.1.p	Carubv10026557m	Thhalv10004484m	LOC_Os12g33300.1
904770	AT3G25910.1	Brara.B03209.1.p	Carubv10019181m	Thhalv10004489m	LOC_Os01g42700.2
484422	AT3G26580.1	Brara.F03265.1.p	Carubv10017554m	Thhalv10004491m	LOC_Os03g31490.1
489312	AT5G24490.1	Brara.I00568.1.p	Carubv10001549m	Thhalv10004495m	LOC_Os03g63950.1
489657	AT5G28650.1	Brara.F02907.1.p	Carubv10001454m	Thhalv10004506m	LOC_Os12g40570.1
489315	AT5G24520.1	Brara.F02668.1.p	Carubv10001339m	Thhalv10004515m	LOC_Os02g45810.1
496698	AT5G64813.1	Brara.F02354.1.p	Carubv10026724m	Thhalv10004519m	LOC_Os10g04580.1
904924	AT3G27110.1	Brara.F03229.1.p	Carubv10017568m	Thhalv10004520m	LOC_Os01g73910.1
358511	AT5G63010.1	Brara.F02206.1.p	Carubv10027621m	Thhalv10004522m	LOC_Os04g42880.1
910860	AT5G27290.1	Brara.I00476.1.p	Carubv10001500m	Thhalv10004533m	LOC_Os01g28540.1
484344	AT3G25805.1	Brara.I02161.1.p	Carubv10017601m	Thhalv10004539m	LOC_Os04g38850.1
489173	AT5G23170.1	Brara.C04186.1.p	Carubv10001338m	Thhalv10004540m	LOC_Os01g16230.1
489571	AT5G27560.1	Brara.I00463.1.p	Carubv10001330m	Thhalv10004542m	LOC_Os06g05390.1
490575	AT4G38160.3	Brara.C04409.1.p	Carubv10007517m	Thhalv10004546m	LOC_Os08g40430.1
910823	AT5G27620.1	Brara.I00462.1.p	Carubv10001393m	Thhalv10004554m	LOC_Os03g52750.2
484107	AT2G01890.1	Brara.F03446.1.p	Carubv10017599m	Thhalv10004555m	LOC_Os03g13540.1
887039	AT5G66240.2	Brara.B03991.1.p	Carubv10027866m	Thhalv10004561m	LOC_Os07g40030.1
484188	AT2G02810.1	Brara.B03130.1.p	Carubv10017499m	Thhalv10004564m	LOC_Os06g39260.1
910846	AT5G27395.1	Brara.F02868.1.p	Carubv10001804m	Thhalv10004565m	LOC_Os07g45300.1
496476	AT5G62910.1	Brara.F02193.1.p	Carubv10026747m	Thhalv10004568m	LOC_Os02g37030.1
496310	AT5G61510.1	Brara.I00663.1.p	Carubv10028392m	Thhalv10004575m	LOC_Os03g01190.1
904615	AT2G03390.1	Brara.F03377.1.p	Carubv10017613m	Thhalv10004578m	LOC_Os08g07540.1
489305	AT5G24400.1	Brara.F02658.1.p	Carubv10002841m	Thhalv10004579m	LOC_Os09g35970.1
484356	AT3G25900.1	Brara.F03307.1.p	Carubv10017635m	Thhalv10004584m	LOC_Os03g12110.1
484153	AT2G02370.1	Brara.F03421.1.p	Carubv10017649m	Thhalv10004591m	LOC_Os03g25750.1
322953	AT3G28760.2	Brara.F03130.1.p	Carubv10017223m	Thhalv10004593m	LOC_Os03g07420.1
484158	AT2G02400.1	Brara.B03104.1.p	Carubv10017659m	Thhalv10004604m	LOC_Os01g74660.1
496810	AT5G65740.2	Brara.F02445.1.p	Carubv10026832m	Thhalv10004606m	LOC_Os03g51680.1
496986	AT5G66230.1	Brara.I00916.1.p	Carubv10026809m	Thhalv10004614m	LOC_Os10g42660.1
904548	AT2G02880.1	Brara.B03135.1.p	Carubv10017655m	Thhalv10004617m	LOC_Os03g26220.1
494947	AT5G48840.1	Brara.F02975.1.p	Carubv10026764m	Thhalv10004618m	LOC_Os03g63490.1
484264	AT2G03550.1	Brara.F03371.1.p	Carubv10017570m	Thhalv10004622m	LOC_Os09g28750.1
496878	AT5G67210.1	Brara.G01188.1.p	Carubv10026796m	Thhalv10004623m	LOC_Os04g55640.1
494942	AT5G48790.1	Brara.F02981.1.p	Carubv10026810m	Thhalv10004626m	LOC_Os02g03670.1
919433	AT5G61830.1	Brara.F02046.1.p	Carubv10026806m	Thhalv10004629m	LOC_Os01g70430.1
496791	AT5G65590.1	Brara.F02426.1.p	Carubv10026794m	Thhalv10004632m	LOC_Os03g38870.1
905108	AT3G28460.1	Brara.F03147.1.p	Carubv10017983m	Thhalv10004634m	LOC_Os03g52640.2
473749	AT1G42990.1	Brara.H00540.1.p	Carubv10009864m	Thhalv10004635m	LOC_Os06g41770.1
864677	AT2G02500.1	Brara.B03115.1.p	Carubv10018977m	Thhalv10004647m	LOC_Os01g66360.1
496333	AT5G61670.1	Brara.I00670.1.p	Carubv10026827m	Thhalv10004649m	LOC_Os02g43500.1
920075	AT5G66530.1	Brara.G01253.1.p	Carubv10026850m	Thhalv10004652m	LOC_Os09g15820.1
489414	AT5G25560.2	Brara.B03627.1.p	Carubv10001557m	Thhalv10004654m	LOC_Os01g52110.1
887025	AT5G66380.1	Brara.I00911.1.p	Carubv10026828m	Thhalv10004659m	LOC_Os03g52430.1
484159	AT2G02410.1	Brara.F03419.1.p	Carubv10017699m	Thhalv10004663m	LOC_Os03g62610.1
904790	AT3G26085.2	Brara.F03297.1.p	Carubv10017734m	Thhalv10004665m	LOC_Os05g22930.1
919363	AT5G61210.1	Brara.C04235.1.p	Carubv10027974m	Thhalv10004672m	LOC_Os02g24080.4
917785	AT5G48690.1	Brara.F02987.1.p	Carubv10027039m	Thhalv10004673m	LOC_Os08g41500.1
904488	AT2G02570.1	Brara.F03414.1.p	Carubv10017839m	Thhalv10004677m	LOC_Os08g01840.1
919797	AT5G64730.1	Brara.F02345.1.p	Carubv10026838m	Thhalv10004678m	LOC_Os02g33860.1
489425	AT5G25752.1	Brara.B03624.1.p	Carubv10001656m	Thhalv10004692m	LOC_Os05g13370.1
489499	AT5G26610.1	Brara.I00494.1.p	Carubv10001456m	Thhalv10004695m	LOC_Os04g02500.1
332511	AT5G62840.1	Brara.F02188.1.p	Carubv10026884m	Thhalv10004703m	LOC_Os01g47190.1
910375	AT5G23590.1	Brara.F02598.1.p	Carubv10001608m	Thhalv10004704m	LOC_Os03g04400.1
904370	AT2G01620.1	Brara.B03058.1.p	Carubv10017744m	Thhalv10004706m	LOC_Os08g33140.1
496619	AT5G64200.1	Brara.F02301.1.p	Carubv10026844m	Thhalv10004709m	LOC_Os07g43050.1
917605	AT5G47840.1	Brara.I00360.1.p	Carubv10026785m	Thhalv10004711m	LOC_Os08g01770.1
347271	AT3G28970.1	Brara.F03119.1.p	Carubv10017733m	Thhalv10004712m	LOC_Os07g43720.1
496511	AT5G63280.1	Brara.B03841.1.p	Carubv10028424m	Thhalv10004713m	LOC_Os12g13130.4
497011	AT5G66060.1	Brara.I00925.1.p	Carubv10026902m	Thhalv10004714m	LOC_Os10g35470.1
489643	AT5G28150.1	Brara.F02894.1.p	Carubv10001626m	Thhalv10004720m	LOC_Os03g59200.1
887019	AT5G66450.1	Brara.G01261.1.p	Carubv10026961m	Thhalv10004725m	LOC_Os02g47570.1
484287	AT2G03780.1	Brara.I02112.1.p	Carubv10017768m	Thhalv10004726m	LOC_Os01g16100.1
493585	AT5G35100.1	Brara.H00666.1.p	Carubv10005453m	Thhalv10004727m	LOC_Os08g19610.2
322874	AT3G27460.1	Brara.F03201.1.p	Carubv10017914m	Thhalv10004728m	LOC_Os12g19350.1
496977	AT5G66290.1	Brara.G01267.1.p	Carubv10027045m	Thhalv10004735m	LOC_Os03g51700.1
910314	AT5G23070.1	Brara.C04195.1.p	Carubv10003457m	Thhalv10004737m	LOC_Os03g02200.1
919764	AT5G64460.2	Brara.F02324.1.p	Carubv10026919m	Thhalv10004739m	LOC_Os04g01230.1
910318	AT5G23100.1	Brara.C04193.1.p	Carubv10001643m	Thhalv10004740m	LOC_Os05g50160.1
484472	AT3G26900.1	Brara.F03246.1.p	Carubv10017688m	Thhalv10004751m	LOC_Os01g01302.1
496756	AT5G65250.1	Brara.F02395.1.p	Carubv10026870m	Thhalv10004756m	LOC_Os08g37820.1
496623	AT5G64230.1	Brara.B03885.1.p	Carubv10026735m	Thhalv10004757m	LOC_Os02g51820.1
484180	AT2G02740.1	Brara.F03409.1.p	Carubv10017841m	Thhalv10004763m	LOC_Os06g05350.1
910845	AT5G27390.1	Brara.F02867.1.p	Carubv10001762m	Thhalv10004765m	LOC_Os05g33300.1
496819	AT5G65840.1	Brara.I00835.1.p	Carubv10026909m	Thhalv10004770m	LOC_Os03g51950.1
484310	AT3G25545.1	Brara.B03179.1.p	Carubv10017846m	Thhalv10004778m	LOC_Os01g11970.1
496486	AT5G63060.1	Brara.I00719.1.p	Carubv10026971m	Thhalv10004783m	LOC_Os02g21630.1
864990	AT3G26420.1	Brara.F03273.1.p	Carubv10017941m	Thhalv10004793m	LOC_Os03g61990.3
489189	AT5G23280.1	Brara.F02572.1.p	Carubv10001541m	Thhalv10004796m	LOC_Os02g42380.1
484417	AT3G26520.1	Brara.B03240.1.p	Carubv10017730m	Thhalv10004806m	LOC_Os03g05290.1
484340	AT3G25780.1	Brara.I02157.1.p	Carubv10019017m	Thhalv10004810m	LOC_Os03g32314.1
910356	AT5G23420.1	Brara.I00619.1.p	Carubv10001858m	Thhalv10004817m	LOC_Os08g01100.1
489346	AT5G24840.1	Brara.F02691.1.p	Carubv10001795m	Thhalv10004821m	LOC_Os06g12990.1
904954	AT3G27310.1	Brara.F03215.1.p	Carubv10018460m	Thhalv10004822m	LOC_Os04g40870.1
920032	AT5G66860.1	Brara.G01215.1.p	Carubv10026960m	Thhalv10004830m	LOC_Os03g41612.1
496478	AT5G62930.1	Brara.F02197.1.p	Carubv10026993m	Thhalv10004836m	LOC_Os10g33690.1
484369	AT3G26070.1	Brara.F03298.1.p	Carubv10017934m	Thhalv10004837m	LOC_Os03g49720.1
496390	AT5G62140.1	Brara.B03791.1.p	Carubv10027022m	Thhalv10004841m	LOC_Os02g45460.1
496468	AT5G62850.1	Brara.I00707.1.p	Carubv10027550m	Thhalv10004842m	LOC_Os05g51090.1
332565	AT5G63440.2	Brara.F02229.1.p	Carubv10027050m	Thhalv10004858m	LOC_Os07g19470.1
896908	AT3G07440.1	Brara.F03002.1.p	Carubv10014468m	Thhalv10004862m	LOC_Os02g27740.1
496886	AT5G67140.1	Brara.G01194.1.p	Carubv10027065m	Thhalv10004869m	LOC_Os06g07000.1
884898	AT5G48820.2	Brara.F02978.1.p	Carubv10027095m	Thhalv10004871m	LOC_Os03g04490.1
912285	AT4G38370.1	Brara.H01830.1.p	Carubv10005910m	Thhalv10004876m	LOC_Os04g14760.1
864665	AT2G02390.3	Brara.F03420.1.p	Carubv10019574m	Thhalv10004880m	LOC_Os02g35590.1
494853	AT5G47960.1	Brara.F03038.1.p	Carubv10027077m	Thhalv10004881m	LOC_Os09g10940.1
484614	AT3G28370.1	Brara.F03155.1.p	Carubv10018018m	Thhalv10004882m	LOC_Os06g13580.1
489362	AT5G25080.1	Brara.F02710.1.p	Carubv10001931m	Thhalv10004902m	LOC_Os08g16880.1
920124	AT5G66090.1	Brara.B03986.1.p	Carubv10027160m	Thhalv10004913m	LOC_Os09g36990.1
904777	AT3G25980.1	Brara.I02166.1.p	Carubv10018037m	Thhalv10004915m	LOC_Os04g40940.1
917897	AT5G49210.1	Brara.F02947.1.p	Carubv10027179m	Thhalv10004918m	LOC_Os11g05120.1
489251	AT5G23900.1	Brara.I00594.1.p	Carubv10001981m	Thhalv10004920m	LOC_Os03g37970.1
494829	AT5G47870.1	Brara.F03047.1.p	Carubv10027018m	Thhalv10004932m	LOC_Os03g63450.1
332525	AT5G63000.1	Brara.F02205.1.p	Carubv10027161m	Thhalv10004944m	LOC_Os01g16510.1
351825	AT5G28690.1	Brara.F02909.1.p	Carubv10002608m	Thhalv10004951m	LOC_Os04g21340.1
496477	AT5G62920.1	Brara.F02194.1.p	Carubv10027044m	Thhalv10004962m	LOC_Os04g57720.1
347189	AT3G28210.1	Brara.F03158.1.p	Carubv10018042m	Thhalv10004977m	LOC_Os09g21710.1
904917	AT3G27050.1	Brara.I00275.1.p	Carubv10019311m	Thhalv10004992m	LOC_Os11g29700.1
473742	AT1G42480.1	Brara.H00532.1.p	Carubv10010364m	Thhalv10004993m	LOC_Os02g02524.1
919781	AT5G64620.1	Brara.I00787.1.p	Carubv10027212m	Thhalv10005004m	LOC_Os08g01670.1
493654	AT5G36120.1	Brara.E01388.1.p	Carubv10005757m	Thhalv10005006m	LOC_Os01g73540.1
496276	AT5G61230.1	Brara.C04237.1.p	Carubv10027241m	Thhalv10005013m	LOC_Os02g01245.1
484699	AT3G29280.1	Brara.F03091.1.p	Carubv10018062m	Thhalv10005014m	LOC_Os03g15190.1
919853	AT5G65220.1	Brara.B03943.1.p	Carubv10027240m	Thhalv10005022m	LOC_Os02g51790.1
904622	AT2G03420.1	Brara.I02091.1.p	Carubv10018081m	Thhalv10005024m	LOC_Os03g11230.1
489387	AT5G25360.1	Brara.B03638.1.p	Carubv10002127m	Thhalv10005028m	LOC_Os02g10720.1
489201	AT5G23395.1	Brara.F02581.1.p	Carubv10002124m	Thhalv10005037m	LOC_Os04g44550.1
346658	AT2G01590.1	Brara.B03052.1.p	Carubv10018124m	Thhalv10005039m	LOC_Os09g13600.1
489277	AT5G24170.1	Brara.F02640.1.p	Carubv10002142m	Thhalv10005042m	LOC_Os01g11980.1
919634	AT5G63460.4	Brara.I00742.1.p	Carubv10027268m	Thhalv10005047m	LOC_Os12g25640.1
489293	AT5G24314.2	Brara.F02650.1.p	Carubv10002161m	Thhalv10005048m	LOC_Os01g50930.1
489163	AT5G23090.2	Brara.I00630.1.p	Carubv10002155m	Thhalv10005056m	LOC_Os08g29500.2
494871	AT5G48170.1	Brara.B03423.1.p	Carubv10027267m	Thhalv10005063m	LOC_Os03g10040.1
910739	AT5G26749.2	Brara.I00493.1.p	Carubv10003911m	Thhalv10005088m	LOC_Os01g14870.1
357185	AT5G49410.1	Brara.B03494.1.p	Carubv10027255m	Thhalv10005097m	LOC_Os08g27140.1
351774	AT5G27200.1	Brara.I00483.1.p	Carubv10003505m	Thhalv10005104m	LOC_Os08g43580.1
895626	AT1G77370.1	Brara.I00910.1.p	Carubv10021140m	Thhalv10005112m	LOC_Os02g43180.1
490565	AT4G01710.1	Brara.F02397.1.p	Carubv10002926m	Thhalv10005116m	LOC_Os11g35360.1
864733	AT2G02850.1	Brara.B03132.1.p	Carubv10018193m	Thhalv10005123m	LOC_Os03g50160.1
919807	AT5G64816.1	Brara.F02355.1.p	Carubv10027305m	Thhalv10005124m	LOC_Os03g08710.1
496610	AT5G64130.3	Brara.F02294.1.p	Carubv10027384m	Thhalv10005143m	LOC_Os01g14690.1
905208	AT3G29170.1	Brara.B03363.1.p	Carubv10018086m	Thhalv10005146m	LOC_Os12g03500.1
905203	AT3G29130.2	Brara.F03102.1.p	Carubv10018225m	Thhalv10005148m	LOC_Os03g43910.1
919663	AT5G63670.1	Brara.B03862.1.p	Carubv10027391m	Thhalv10005155m	LOC_Os07g43060.1
496726	AT5G65040.1	Brara.B03927.1.p	Carubv10027399m	Thhalv10005159m	LOC_Os02g51550.1
331361	AT5G49540.1	Brara.I00413.1.p	Carubv10027400m	Thhalv10005160m	LOC_Os01g49026.1
484128	AT2G02050.1	Brara.F03439.1.p	Carubv10019369m	Thhalv10005178m	LOC_Os03g03770.1
484661	AT3G28917.1	Brara.F03111.1.p	Carubv10018759m	Thhalv10005183m	LOC_Os11g03420.1
489417	AT5G25570.3	Brara.F02751.1.p	Carubv10002328m	Thhalv10005188m	LOC_Os05g08820.1
487805	AT5G09830.1	Brara.J02360.1.p	Carubv10002343m	Thhalv10015138m	LOC_Os01g64680.1
919638	AT5G63500.1	Brara.F02237.1.p	Carubv10027490m	Thhalv10005243m	LOC_Os11g30360.1
489182	AT5G23240.1	Brara.C04183.1.p	Carubv10003126m	Thhalv10005272m	LOC_Os04g57880.1
489270	AT5G24130.1	Brara.F02636.1.p	Carubv10003123m	Thhalv10005277m	LOC_Os02g15740.1
865335	AT3G29010.1	Brara.F03121.1.p	Carubv10019399m	Thhalv10005292m	LOC_Os08g33810.1
863051	AT5G26594.1	Brara.I00506.1.p	Carubv10002781m	Thhalv10005298m	LOC_Os04g13480.1
322516	AT2G01730.1	Brara.B03065.1.p	Carubv10016952m	Thhalv10005303m	LOC_Os09g23380.1
489310	AT5G24460.1	Brara.F02665.1.p	Carubv10002643m	Thhalv10005309m	LOC_Os06g49780.1
919458	AT5G62065.1	Brara.F02028.1.p	Carubv10027812m	Thhalv10005335m	LOC_Os07g27940.1
919383	AT5G61400.1	Brara.I00660.1.p	Carubv10028236m	Thhalv10005336m	LOC_Os09g25050.1
910383	AT5G23710.1	Brara.F02605.1.p	Carubv10001877m	Thhalv10005351m	LOC_Os06g40110.1
917912	AT5G49320.1	Brara.B03485.1.p	Carubv10026980m	Thhalv10005363m	LOC_Os01g14960.1
331248	AT5G48390.1	Brara.F03009.1.p	Carubv10025833m	Thhalv10005371m	LOC_Os01g66690.1
496483	AT5G62990.1	Brara.I00714.1.p	Carubv10026212m	Thhalv10005372m	LOC_Os04g24710.1
919891	AT5G65560.1	Brara.F02424.1.p	Carubv10025847m	Thhalv10005373m	LOC_Os06g47570.1
919466	AT5G62150.1	Brara.B03792.1.p	Carubv10027425m	Thhalv10005374m	LOC_Os10g38040.1
489203	AT5G23430.1	Brara.F02585.1.p	Carubv10000197m	Thhalv10005394m	LOC_Os04g58130.1
494838	AT5G47920.1	Brara.B03415.1.p	Carubv10027188m	Thhalv10005412m	LOC_Os04g31350.1
496581	AT5G63900.1	Brara.I00761.1.p	Carubv10028543m	Thhalv10005427m	LOC_Os04g59510.1
473768	AT1G43620.1	Brara.J00574.1.p	Carubv10008593m	Thhalv10005442m	LOC_Os01g64750.1
917882	AT5G49150.1	Brara.B03474.1.p	Carubv10025856m	Thhalv10005444m	LOC_Os09g25650.1
919377	AT5G61340.1	Brara.C04248.1.p	Carubv10026789m	Thhalv10005448m	LOC_Os12g38810.1
489637	AT5G28040.1	Brara.F02890.1.p	Carubv10001022m	Thhalv10005455m	LOC_Os01g14720.1
864941	AT3G25970.1	Brara.B03211.1.p	Carubv10016762m	Thhalv10005512m	LOC_Os08g28830.1
484300	AT2G03880.1	Brara.F03349.1.p	Carubv10016836m	Thhalv10005541m	LOC_Os06g27790.1
920092	AT5G66360.2	Brara.G01272.1.p	Carubv10026592m	Thhalv10005567m	LOC_Os07g32550.1
863027	AT5G26150.1	Brara.B03586.1.p	Carubv10002865m	Thhalv10005575m	LOC_Os02g12660.1
471469	AT1G13160.1	Brara.I05045.1.p	Carubv10008325m	Thhalv10005577m	LOC_Os04g53770.1
889749	AT5G49525.1	Brara.F02929.1.p	Carubv10027467m	Thhalv10005580m	LOC_Os03g19940.1
484095	AT2G01770.1	Brara.B03068.1.p	Carubv10019618m	Thhalv10005591m	LOC_Os04g38940.1
920064	AT5G66631.1	Brara.G01243.1.p	Carubv10028266m	Thhalv10005592m	LOC_Os01g07340.1
323049	AT3G30580.1	Brara.F03060.1.p	Carubv10016510m	Thhalv10005597m	LOC_Os08g37990.1
917650	AT5G48040.1	Brara.F03035.1.p	Carubv10026432m	Thhalv10005600m	LOC_Os02g32540.1
496493	AT5G63110.1	Brara.I00727.1.p	Carubv10027582m	Thhalv10005608m	LOC_Os08g25570.1
496629	AT5G64270.1	Brara.I00772.1.p	Carubv10028273m	Thhalv10005618m	LOC_Os02g05310.4
489253	AT5G23910.1	Brara.F02616.1.p	Carubv10000356m	Thhalv10005649m	LOC_Os04g30720.1
496492	AT5G63100.1	Brara.I00726.1.p	Carubv10027939m	Thhalv10005653m	LOC_Os02g28820.1
484079	AT2G01640.1	Brara.B03060.1.p	Carubv10018172m	Thhalv10005665m	LOC_Os12g14110.1
322531	AT2G01905.1	Brara.F03445.1.p	Carubv10019016m	Thhalv10005705m	LOC_Os03g13480.1
493638	AT5G35870.1	Brara.D00799.1.p	Carubv10007578m	Thhalv10005712m	LOC_Os12g31510.1
910418	AT5G24020.1	Brara.F02623.1.p	Carubv10002731m	Thhalv10005713m	LOC_Os06g01690.1
496822	AT5G65860.1	Brara.F02453.1.p	Carubv10026696m	Thhalv10005718m	LOC_Os03g55330.1
496551	AT5G63620.1	Brara.F02247.1.p	Carubv10028077m	Thhalv10005729m	LOC_Os08g01760.1
489558	AT5G27710.1	Brara.I00459.1.p	Carubv10001396m	Thhalv10005730m	LOC_Os07g47570.1
486560	AT3G60860.1	Brara.D00134.1.p	Carubv10028536m	Thhalv10005735m	LOC_Os03g14260.1
907545	AT3G60240.4	Brara.D00176.1.p	Carubv10016570m	Thhalv10005736m	LOC_Os07g36940.1
486482	AT3G60160.1	Brara.G01873.1.p	Carubv10018992m	Thhalv10005742m	LOC_Os04g49900.1
486382	AT3G59140.1	Brara.I04064.1.p	Carubv10016572m	Thhalv10005744m	LOC_Os06g06440.1
486740	AT3G62360.1	Brara.I04310.1.p	Carubv10018958m	Thhalv10005752m	LOC_Os01g19470.1
486708	AT3G62010.1	Brara.I04284.1.p	Carubv10016586m	Thhalv10005753m	LOC_Os03g38970.1
907605	AT3G60740.1	Brara.D00144.1.p	Carubv10016587m	Thhalv10005754m	LOC_Os10g36490.1
486408	AT3G59410.2	Brara.I04078.1.p	Carubv10018522m	Thhalv10005755m	LOC_Os04g41510.1
907933	AT3G63460.1	Brara.G01998.1.p	Carubv10016632m	Thhalv10005758m	LOC_Os07g46370.1
486110	AT3G56690.1	Brara.I03898.1.p	Carubv10019382m	Thhalv10005761m	LOC_Os11g11340.1
907079	AT3G56370.1	Brara.I03878.1.p	Carubv10016642m	Thhalv10005773m	LOC_Os03g21730.1
907557	AT3G60350.1	Brara.D00166.1.p	Carubv10016656m	Thhalv10005776m	LOC_Os10g41360.1
486409	AT3G59420.1	Brara.I04079.1.p	Carubv10016669m	Thhalv10005780m	LOC_Os03g43670.1
486188	AT3G57430.1	Brara.I03962.1.p	Carubv10016675m	Thhalv10005782m	LOC_Os04g02850.1
486043	AT3G56040.1	Brara.I03846.1.p	Carubv10018646m	Thhalv10005783m	LOC_Os05g39230.1
324546	AT3G61150.1	Brara.G01910.1.p	Carubv10016704m	Thhalv10005786m	LOC_Os02g45250.1
907345	AT3G58640.1	Brara.I04040.1.p	Carubv10016700m	Thhalv10005790m	LOC_Os01g48330.1
907796	AT3G62240.1	Brara.G01964.1.p	Carubv10016703m	Thhalv10005791m	LOC_Os05g19970.1
486213	AT3G57630.1	Brara.I03981.1.p	Carubv10016706m	Thhalv10005794m	LOC_Os03g07820.1
907029	AT3G55950.1	Brara.I03837.1.p	Carubv10019171m	Thhalv10005797m	LOC_Os05g03620.1
907221	AT3G57520.1	Brara.I03971.1.p	Carubv10016720m	Thhalv10005800m	LOC_Os07g10840.1
486055	AT3G56140.1	Brara.G01681.1.p	Carubv10016732m	Thhalv10005804m	LOC_Os01g61120.1
486142	AT3G56990.1	Brara.I03929.1.p	Carubv10016747m	Thhalv10005807m	LOC_Os06g03780.1
486733	AT3G62270.1	Brara.D00064.1.p	Carubv10016761m	Thhalv10005815m	LOC_Os12g37840.1
324619	AT3G61800.1	Brara.G01945.1.p	Carubv10018527m	Thhalv10005821m	LOC_Os02g19170.1
486162	AT3G57180.1	Brara.I03945.1.p	Carubv10016919m	Thhalv10005825m	LOC_Os06g30380.1
486237	AT3G57830.1	Brara.I03997.1.p	Carubv10016797m	Thhalv10005826m	LOC_Os08g39590.1
486656	AT3G61680.1	Brara.D00090.1.p	Carubv10018605m	Thhalv10005828m	LOC_Os01g43140.1
867418	AT3G59780.1	Brara.G01859.1.p	Carubv10018733m	Thhalv10005829m	LOC_Os01g67120.1
486559	AT3G60850.1	Brara.I04198.1.p	Carubv10016810m	Thhalv10005830m	LOC_Os03g14290.1
486647	AT3G61600.1	Brara.G01930.1.p	Carubv10016944m	Thhalv10005840m	LOC_Os06g31100.1
486455	AT3G59910.1	Brara.I04127.1.p	Carubv10016852m	Thhalv10005846m	LOC_Os11g14180.1
907337	AT3G58560.1	Brara.G01804.1.p	Carubv10016888m	Thhalv10005849m	LOC_Os10g27230.3
907600	AT3G60680.1	Brara.I04187.1.p	Carubv10019349m	Thhalv10005850m	LOC_Os10g36400.1
907402	AT3G59040.2	Brara.I04060.1.p	Carubv10016912m	Thhalv10005856m	LOC_Os08g09270.1
907562	AT3G60400.1	Brara.I04169.1.p	Carubv10018596m	Thhalv10005866m	LOC_Os07g22670.1
324227	AT3G57170.1	Brara.I03944.1.p	Carubv10017123m	Thhalv10005871m	LOC_Os05g22370.2
867825	AT3G63440.1	Brara.I04384.1.p	Carubv10018610m	Thhalv10005878m	LOC_Os01g71310.1
486375	AT3G59080.1	Brara.G01827.1.p	Carubv10016982m	Thhalv10005882m	LOC_Os02g21040.1
486640	AT3G61540.1	Brara.G01925.1.p	Carubv10019438m	Thhalv10005890m	LOC_Os06g06820.1
324269	AT3G57680.1	Brara.I03985.1.p	Carubv10018381m	Thhalv10005897m	LOC_Os06g21380.1
486435	AT3G59690.1	Brara.I04108.1.p	Carubv10017049m	Thhalv10005903m	LOC_Os01g67090.1
486573	AT3G61050.1	Brara.D00127.1.p	Carubv10018448m	Thhalv10005905m	LOC_Os07g22640.1
907401	AT3G59030.1	Brara.G01825.1.p	Carubv10018603m	Thhalv10005907m	LOC_Os12g42130.1
486857	AT3G63470.1	Brara.G02445.1.p	Carubv10018754m	Thhalv10005912m	LOC_Os07g46350.1
867603	AT3G61510.1	Brara.I04242.1.p	Carubv10018840m	Thhalv10005927m	LOC_Os04g48850.1
486125	AT3G56860.3	Brara.I03912.1.p	Carubv10017092m	Thhalv10005930m	LOC_Os01g16090.1
324272	AT3G57790.1	Brara.B02466.1.p	Carubv10019007m	Thhalv10005936m	LOC_Os09g31270.1
486630	AT3G61490.1	Brara.I04239.1.p	Carubv10017147m	Thhalv10005939m	LOC_Os03g03350.1
867319	AT3G58760.1	Brara.D00222.1.p	Carubv10019400m	Thhalv10005950m	LOC_Os01g54480.1
486367	AT3G59050.1	Brara.G01826.1.p	Carubv10019588m	Thhalv10005954m	LOC_Os04g53195.1
486112	AT3G56720.3	Brara.I03903.1.p	Carubv10017148m	Thhalv10005957m	LOC_Os10g34660.1
907131	AT3G56840.1	Brara.K01672.1.p	Carubv10018739m	Thhalv10005964m	LOC_Os01g59490.1
907051	AT3G56120.1	Brara.I03854.1.p	Carubv10018956m	Thhalv10005971m	LOC_Os02g39370.1
486071	AT3G56310.1	Brara.I03872.1.p	Carubv10018370m	Thhalv10005987m	LOC_Os07g48160.1
907386	AT3G58970.1	Brara.I04058.1.p	Carubv10017277m	Thhalv10005994m	LOC_Os10g39790.2
907869	AT3G62910.1	Brara.I04350.1.p	Carubv10017325m	Thhalv10006001m	LOC_Os11g43600.1
486304	AT3G58520.1	Brara.I04032.1.p	Carubv10019134m	Thhalv10006002m	LOC_Os04g46170.1
486057	AT3G56160.1	Brara.I03857.1.p	Carubv10018600m	Thhalv10006005m	LOC_Os02g32930.1
324229	AT3G57190.1	Brara.I03946.1.p	Carubv10017374m	Thhalv10006006m	LOC_Os05g31160.1
324326	AT3G58460.2	Brara.K00982.1.p	Carubv10017375m	Thhalv10006012m	LOC_Os03g44830.1
486098	AT3G56570.1	Brara.I03889.1.p	Carubv10017003m	Thhalv10006013m	LOC_Os01g65730.1
486812	AT3G63090.1	Brara.I04363.1.p	Carubv10017376m	Thhalv10006016m	LOC_Os01g18880.2
486835	AT3G63290.1	Brara.D00012.1.p	Carubv10019295m	Thhalv10006021m	LOC_Os10g14180.8
486322	AT3G58690.1	Brara.I04044.1.p	Carubv10018863m	Thhalv10006022m	LOC_Os05g11750.2
907085	AT3G56430.1	Brara.I03882.1.p	Carubv10017250m	Thhalv10006036m	LOC_Os01g07382.1
486731	AT3G62260.2	Brara.I04303.1.p	Carubv10017472m	Thhalv10006037m	LOC_Os05g04360.1
486205	AT3G57560.1	Brara.I03975.1.p	Carubv10019137m	Thhalv10006042m	LOC_Os04g46460.2
486620	AT3G61440.1	Brara.I04234.1.p	Carubv10017827m	Thhalv10006044m	LOC_Os04g08350.1
907811	AT3G62370.1	Brara.G01969.1.p	Carubv10017508m	Thhalv10006054m	LOC_Os03g19580.1
867478	AT3G60300.2	Brara.D00170.1.p	Carubv10017850m	Thhalv10006060m	LOC_Os11g35870.1
314194	AT3G61350.1	Brara.G01917.1.p	Carubv10017520m	Thhalv10006061m	LOC_Os02g02350.1
907936	AT3G63490.1	Brara.D00006.1.p	Carubv10017551m	Thhalv10006062m	LOC_Os05g32220.1
486615	AT3G61415.1	Brara.I04232.1.p	Carubv10017542m	Thhalv10006063m	LOC_Os03g01660.1
486305	AT3G58530.1	Brara.I04033.1.p	Carubv10019162m	Thhalv10006065m	LOC_Os02g17990.1
867759	AT3G62860.1	Brara.D00050.1.p	Carubv10017533m	Thhalv10006073m	LOC_Os05g29974.1
331146	AT5G42520.1	Brara.G01876.1.p	Carubv10026720m	Thhalv10006075m	LOC_Os06g04010.2
486087	AT3G56460.1	Brara.G01697.1.p	Carubv10018888m	Thhalv10006076m	LOC_Os05g24880.1
907927	AT3G63410.1	Brara.G01997.1.p	Carubv10017582m	Thhalv10006087m	LOC_Os07g08200.1
486262	AT3G58120.1	Brara.I04013.1.p	Carubv10017617m	Thhalv10006090m	LOC_Os01g11350.1
486578	AT3G61080.1	Brara.G01907.1.p	Carubv10017641m	Thhalv10006098m	LOC_Os03g02640.1
486058	AT3G56170.1	Brara.I03859.1.p	Carubv10017620m	Thhalv10006101m	LOC_Os01g07200.1
907848	AT3G62730.1	Brara.I04333.1.p	Carubv10018724m	Thhalv10006103m	LOC_Os03g22470.1
486315	AT3G58630.1	Brara.I04039.1.p	Carubv10017646m	Thhalv10006105m	LOC_Os04g36790.1
486235	AT3G57810.2	Brara.I03996.1.p	Carubv10017703m	Thhalv10006116m	LOC_Os09g31280.1
486251	AT3G58010.1	Brara.D00256.1.p	Carubv10017683m	Thhalv10006122m	LOC_Os04g57020.2
486311	AT3G58600.1	Brara.D00231.1.p	Carubv10017727m	Thhalv10006125m	LOC_Os01g42830.1
907122	AT3G56740.1	Brara.I03904.1.p	Carubv10017752m	Thhalv10006131m	LOC_Os01g16330.1
907735	AT3G61770.1	Brara.G01942.1.p	Carubv10017759m	Thhalv10006136m	LOC_Os05g45770.1
324780	AT5G26880.1	Brara.K01386.1.p	Carubv10017771m	Thhalv10006150m	LOC_Os08g39600.1
486707	AT3G62000.2	Brara.I04283.1.p	Carubv10019476m	Thhalv10006151m	LOC_Os08g05790.1
907518	AT3G59980.1	Brara.I04133.1.p	Carubv10019323m	Thhalv10006155m	LOC_Os04g23820.1
907901	AT3G63190.1	Brara.D00022.1.p	Carubv10017747m	Thhalv10006162m	LOC_Os07g38300.1
486539	AT3G60660.1	Brara.I04185.1.p	Carubv10017854m	Thhalv10006164m	LOC_Os07g30110.1
486691	AT3G61870.1	Brara.I04269.1.p	Carubv10017829m	Thhalv10006166m	LOC_Os02g03010.1
486406	AT3G59390.2	Brara.G01844.1.p	Carubv10017687m	Thhalv10006168m	LOC_Os11g16560.1
486418	AT3G59520.1	Brara.I04087.1.p	Carubv10017835m	Thhalv10006170m	LOC_Os01g67040.1
486242	AT3G57910.1	Brara.G01763.1.p	Carubv10017834m	Thhalv10006171m	LOC_Os08g39880.1
907113	AT3G56650.1	Brara.D00337.1.p	Carubv10017866m	Thhalv10006177m	LOC_Os01g59090.1
486092	AT3G56510.1	Brara.I03887.1.p	Carubv10017753m	Thhalv10006186m	LOC_Os07g46760.1
486140	AT3G56970.1	Brara.D00318.1.p	Carubv10019130m	Thhalv10006491m	LOC_Os01g72370.1
486567	AT3G60910.1	Brara.G01904.1.p	Carubv10017902m	Thhalv10006192m	LOC_Os07g46340.1
324777	AT3G63530.1	Brara.D00004.1.p	Carubv10018505m	Thhalv10006197m	LOC_Os03g07790.1
907327	AT3G58470.1	Brara.K00981.1.p	Carubv10017798m	Thhalv10006199m	LOC_Os03g53890.1
486815	AT3G63120.1	Brara.I04369.1.p	Carubv10017991m	Thhalv10006204m	LOC_Os05g33040.3
486839	AT3G63310.1	Brara.D00010.1.p	Carubv10018936m	Thhalv10006212m	LOC_Os03g58150.1
486120	AT3G56820.1	Brara.I03909.1.p	Carubv10017993m	Thhalv10006232m	LOC_Os01g59520.3
907780	AT3G62140.1	Brara.I04297.1.p	Carubv10018011m	Thhalv10006233m	LOC_Os01g21860.1
486553	AT3G60810.1	Brara.I04195.1.p	Carubv10018163m	Thhalv10006234m	LOC_Os03g64140.1
486599	AT3G61230.1	Brara.I04216.1.p	Carubv10018418m	Thhalv10006235m	LOC_Os02g42820.1
486603	AT3G61260.1	Brara.I04219.1.p	Carubv10018025m	Thhalv10006246m	LOC_Os04g45070.1
324140	AT3G56210.5	Brara.I03864.1.p	Carubv10019374m	Thhalv10006252m	LOC_Os03g46310.1
867248	AT3G58100.1	Brara.G01778.1.p	Carubv10019163m	Thhalv10006265m	LOC_Os06g34660.1
907041	AT3G56070.1	Brara.I03851.1.p	Carubv10018115m	Thhalv10006270m	LOC_Os09g39780.2
324763	AT3G63390.1	Brara.I04381.1.p	Carubv10018597m	Thhalv10006272m	LOC_Os11g40200.1
907168	AT3G57090.1	Brara.I03940.1.p	Carubv10018130m	Thhalv10006275m	LOC_Os03g24060.1
486762	AT3G62650.2	Brara.G01975.1.p	Carubv10018155m	Thhalv10006300m	LOC_Os05g29000.1
486610	AT3G61370.1	Brara.I04228.1.p	Carubv10018160m	Thhalv10006311m	LOC_Os08g44540.1
486705	AT3G61980.1	Brara.I04282.1.p	Carubv10019191m	Thhalv10006320m	LOC_Os01g59610.1
486784	AT3G62810.1	Brara.D00053.1.p	Carubv10018285m	Thhalv10006327m	LOC_Os05g30030.1
907837	AT3G62640.1	Brara.I04325.1.p	Carubv10019325m	Thhalv10006328m	LOC_Os03g61590.1
486174	AT3G57320.1	Brara.G01733.1.p	Carubv10018296m	Thhalv10006333m	LOC_Os07g46710.1
867724	AT3G62450.1	Brara.I04316.1.p	Carubv10018431m	Thhalv10006352m	LOC_Os11g01594.1
907941	AT3G63540.1	Brara.C02484.1.p	Carubv10018869m	Thhalv10006361m	LOC_Os08g39430.1
486177	AT3G57340.1	Brara.I03955.1.p	Carubv10017488m	Thhalv10006378m	LOC_Os01g37560.3
907288	AT3G58150.1	Brara.D00249.1.p	Carubv10019266m	Thhalv10006401m	LOC_Os01g54950.1
486123	AT3G56830.1	Brara.I03910.1.p	Carubv10019497m	Thhalv10006407m	LOC_Os03g63554.1
486450	AT3G59850.1	Brara.I04119.1.p	Carubv10017416m	Thhalv10006416m	LOC_Os01g43490.1
486748	AT3G62420.1	Brara.I04314.1.p	Carubv10018852m	Thhalv10006418m	LOC_Os12g37415.1
867368	AT3G59200.1	Brara.G01833.1.p	Carubv10017012m	Thhalv10006442m	LOC_Os11g09970.1
907663	AT3G61360.1	Brara.I04227.1.p	Carubv10019081m	Thhalv10006474m	LOC_Os06g47950.1
486816	AT3G63140.1	Brara.D00026.1.p	Carubv10017370m	Thhalv10006498m	LOC_Os07g11110.1
486503	AT3G60310.1	Brara.D00169.1.p	Carubv10018480m	Thhalv10006501m	LOC_Os06g05640.1
907695	AT3G61550.1	Brara.I04244.1.p	Carubv10018022m	Thhalv10006504m	LOC_Os01g53500.1
486298	AT3G58490.1	Brara.G01800.1.p	Carubv10017341m	Thhalv10006516m	LOC_Os03g59070.1
889705	AT1G22060.1	Brara.I03357.1.p	Carubv10008070m	Thhalv10006527m	LOC_Os10g21940.1
313836	AT1G32750.1	Brara.H00591.1.p	Carubv10008072m	Thhalv10006532m	LOC_Os06g43790.1
313056	AT1G21650.3	Brara.H02275.1.p	Carubv10011823m	Thhalv10006535m	LOC_Os11g08980.1
470142	AT1G01320.1	Brara.J00053.1.p	Carubv10011109m	Thhalv10006538m	LOC_Os07g23990.1
472902	AT1G24460.1	Brara.I03040.1.p	Carubv10011938m	Thhalv10006539m	LOC_Os02g38480.1
473514	AT1G33410.1	Brara.E01889.1.p	Carubv10008088m	Thhalv10006552m	LOC_Os02g04970.1
473583	AT1G34260.1	Brara.I02432.1.p	Carubv10008090m	Thhalv10006561m	LOC_Os08g01390.1
472044	AT1G18270.3	Brara.F01285.1.p	Carubv10011390m	Thhalv10006567m	LOC_Os06g14740.1
470440	AT1G04580.1	Brara.J00271.1.p	Carubv10011163m	Thhalv10006570m	LOC_Os07g18120.1
334149	AT1G08620.1	Brara.H02865.1.p	Carubv10008112m	Thhalv10006592m	LOC_Os05g10770.1
887416	AT1G02730.1	Brara.J00126.1.p	Carubv10008123m	Thhalv10006597m	LOC_Os12g36890.1
473200	AT1G29900.1	Brara.I02858.1.p	Carubv10008125m	Thhalv10006598m	LOC_Os01g38970.1
889789	AT1G22770.1	Brara.I03291.1.p	Carubv10012213m	Thhalv10006603m	LOC_Os01g08700.2
889121	AT1G17230.1	Brara.F01212.1.p	Carubv10008143m	Thhalv10006611m	LOC_Os07g05740.1
889806	AT1G22930.1	Brara.I03276.1.p	Carubv10008224m	Thhalv10006618m	LOC_Os04g35840.1
313215	AT1G23450.1	Brara.I03227.1.p	Carubv10011268m	Thhalv10006630m	LOC_Os06g49185.1
470155	AT1G01220.1	Brara.I05596.1.p	Carubv10028118m	Thhalv10006637m	LOC_Os03g02410.1
470477	AT1G04920.1	Brara.J00308.1.p	Carubv10008160m	Thhalv10006639m	LOC_Os01g69030.4
471118	AT1G10050.1	Brara.I05239.1.p	Carubv10008147m	Thhalv10006640m	LOC_Os07g27320.1
473563	AT1G34110.1	Brara.E01934.1.p	Carubv10008152m	Thhalv10006642m	LOC_Os06g38990.1
472928	AT1G27320.1	Brara.G00857.1.p	Carubv10011949m	Thhalv10006654m	LOC_Os01g69920.1
312088	AT1G10490.1	Brara.H02760.1.p	Carubv10012139m	Thhalv10006661m	LOC_Os12g07300.1
878570	AT1G04150.1	Brara.I05508.1.p	Carubv10012494m	Thhalv10006667m	LOC_Os02g57090.1
878627	AT1G04650.1	Brara.H03036.1.p	Carubv10008197m	Thhalv10006668m	LOC_Os03g05040.1
470715	AT1G06950.1	Brara.J00477.1.p	Carubv10008186m	Thhalv10006671m	LOC_Os10g35010.1
471447	AT1G12930.1	Brara.I05087.1.p	Carubv10011575m	Thhalv10006676m	LOC_Os11g34120.1
311741	AT1G06710.1	Brara.J00461.1.p	Carubv10008194m	Thhalv10006683m	LOC_Os04g41140.1
472032	AT1G18160.1	Brara.F01278.1.p	Carubv10012038m	Thhalv10006685m	LOC_Os06g12590.1
889629	AT1G21640.2	Brara.F01558.1.p	Carubv10008203m	Thhalv10006690m	LOC_Os11g08670.1
472531	AT1G22860.1	Brara.I03284.1.p	Carubv10008204m	Thhalv10006692m	LOC_Os05g01360.1
335233	AT1G19835.1	Brara.F01410.1.p	Carubv10008199m	Thhalv10006694m	LOC_Os03g14250.1
888050	AT1G08190.1	Brara.F00508.1.p	Carubv10011806m	Thhalv10006697m	LOC_Os04g11880.1
890614	AT1G30610.1	Brara.I02793.1.p	Carubv10008181m	Thhalv10006701m	LOC_Os01g48380.1
333664	AT1G03380.1	Brara.J00179.1.p	Carubv10008219m	Thhalv10006706m	LOC_Os05g33610.1
336505	AT1G34420.1	Brara.H00567.1.p	Carubv10011994m	Thhalv10006707m	LOC_Os12g08180.1
470513	AT1G05200.1	Brara.J00340.1.p	Carubv10008205m	Thhalv10006709m	LOC_Os07g01310.1
878855	AT1G06840.1	Brara.J00470.1.p	Carubv10008222m	Thhalv10006712m	LOC_Os01g72990.2
879428	AT1G11820.2	Brara.H02690.1.p	Carubv10012467m	Thhalv10006713m	LOC_Os07g32600.1
887648	AT1G04730.1	Brara.J00285.1.p	Carubv10008278m	Thhalv10006720m	LOC_Os03g15810.1
473628	AT1G31480.1	Brara.H00720.1.p	Carubv10008231m	Thhalv10006721m	LOC_Os08g01920.1
889039	AT1G16480.1	Brara.H02506.1.p	Carubv10011798m	Thhalv10006722m	LOC_Os11g45410.1
470987	AT1G09060.3	Brara.H02846.1.p	Carubv10011895m	Thhalv10006723m	LOC_Os03g22540.1
312861	AT1G19230.2	Brara.F01411.1.p	Carubv10008247m	Thhalv10006725m	LOC_Os08g35210.1
472413	AT1G21740.1	Brara.F01588.1.p	Carubv10008218m	Thhalv10006728m	LOC_Os01g72970.1
470295	AT1G03160.1	Brara.H03095.1.p	Carubv10008235m	Thhalv10006729m	LOC_Os05g32390.1
473611	AT1G31230.1	Brara.I02734.1.p	Carubv10008251m	Thhalv10006741m	LOC_Os08g25390.1
472800	AT1G26170.1	Brara.K00224.1.p	Carubv10010981m	Thhalv10006742m	LOC_Os06g16280.1
470079	AT1G01950.3	Brara.I05621.1.p	Carubv10008265m	Thhalv10006753m	LOC_Os06g04560.1
335224	AT1G19720.1	Brara.F01398.1.p	Carubv10012347m	Thhalv10006756m	LOC_Os03g59264.1
881801	AT1G31650.1	Brara.I02724.1.p	Carubv10008741m	Thhalv10006757m	LOC_Os02g47420.3
471977	AT1G17680.1	Brara.F01244.1.p	Carubv10008264m	Thhalv10006758m	LOC_Os11g16540.1
470308	AT1G03310.2	Brara.J00172.1.p	Carubv10012076m	Thhalv10006762m	LOC_Os05g32710.1
471752	AT1G15510.1	Brara.F01067.1.p	Carubv10012185m	Thhalv10006770m	LOC_Os05g49920.1
889360	AT1G19290.1	Brara.H02376.1.p	Carubv10008259m	Thhalv10006776m	LOC_Os05g19390.1
471905	AT1G17070.1	Brara.I04850.1.p	Carubv10012542m	Thhalv10006789m	LOC_Os12g42140.1
313192	AT1G23180.1	Brara.H02220.1.p	Carubv10008302m	Thhalv10006791m	LOC_Os01g34080.1
473277	AT1G30490.1	Brara.I02808.1.p	Carubv10008304m	Thhalv10006792m	LOC_Os12g41860.1
335256	AT1G20060.1	Brara.G01124.1.p	Carubv10008283m	Thhalv10006798m	LOC_Os02g01180.1
471078	AT1G09770.1	Brara.K00936.1.p	Carubv10008427m	Thhalv10006800m	LOC_Os04g28090.1
336125	AT1G30290.1	Brara.I02827.1.p	Carubv10008329m	Thhalv10006807m	LOC_Os12g42120.1
471852	AT1G16540.1	Brara.F01153.1.p	Carubv10011147m	Thhalv10006808m	LOC_Os06g45860.1
471470	AT1G13170.2	Brara.F00810.1.p	Carubv10008320m	Thhalv10006816m	LOC_Os12g18770.1
898801	AT3G23070.1	Brara.E01957.1.p	Carubv10016231m	Thhalv10006820m	LOC_Os11g37990.1
470901	AT1G08400.1	Brara.F00525.1.p	Carubv10008321m	Thhalv10006826m	LOC_Os07g48720.1
473392	AT1G32090.1	Brara.E01742.1.p	Carubv10011444m	Thhalv10006831m	LOC_Os10g42820.1
473006	AT1G28060.1	Brara.H02021.1.p	Carubv10008347m	Thhalv10006834m	LOC_Os09g07500.1
881231	AT1G29400.1	Brara.I02886.1.p	Carubv10008326m	Thhalv10006838m	LOC_Os02g48790.1
888040	AT1G08130.1	Brara.F00544.1.p	Carubv10008341m	Thhalv10006843m	LOC_Os10g34750.1
472839	AT1G25360.1	Brara.H02105.1.p	Carubv10008344m	Thhalv10006846m	LOC_Os07g39910.1
472118	AT1G18950.1	Brara.H02394.1.p	Carubv10012346m	Thhalv10006851m	LOC_Os07g09580.1
470387	AT1G04110.1	Brara.J00232.1.p	Carubv10012040m	Thhalv10006861m	LOC_Os03g04950.1
470351	AT1G03780.3	Brara.J00208.1.p	Carubv10008388m	Thhalv10006864m	LOC_Os07g32390.1
312226	AT1G11960.1	Brara.F00887.1.p	Carubv10008363m	Thhalv10006870m	LOC_Os01g35050.3
471133	AT1G10180.1	Brara.H02777.1.p	Carubv10011742m	Thhalv10006875m	LOC_Os07g38060.1
470222	AT1G02640.1	Brara.J00119.1.p	Carubv10008371m	Thhalv10006876m	LOC_Os11g44950.2
888478	AT1G11660.1	Brara.F00780.1.p	Carubv10008380m	Thhalv10006883m	LOC_Os06g46600.1
313260	AT1G24150.1	Brara.I03187.1.p	Carubv10008361m	Thhalv10006885m	LOC_Os10g20710.1
470949	AT1G08760.1	Brara.F00552.1.p	Carubv10008392m	Thhalv10006887m	LOC_Os09g34110.1
888630	AT1G12800.1	Brara.F00830.1.p	Carubv10008376m	Thhalv10006889m	LOC_Os02g02390.1
471661	AT1G14740.1	Brara.F00997.1.p	Carubv10008407m	Thhalv10006891m	LOC_Os03g13590.1
471979	AT1G17690.1	Brara.H02459.1.p	Carubv10012647m	Thhalv10006892m	LOC_Os05g22920.1
472395	AT1G21590.1	Brara.F01555.1.p	Carubv10011454m	Thhalv10006893m	LOC_Os11g08950.1
311903	AT1G08520.1	Brara.F00532.1.p	Carubv10008387m	Thhalv10006894m	LOC_Os03g59640.1
313173	AT1G22960.1	Brara.I03272.1.p	Carubv10011979m	Thhalv10006897m	LOC_Os12g05640.1
889784	AT1G22730.1	Brara.I03293.1.p	Carubv10011923m	Thhalv10006903m	LOC_Os03g12180.1
475104	AT1G62390.1	Brara.F00892.1.p	Carubv10021643m	Thhalv10006907m	LOC_Os09g04990.1
891007	AT1G34130.1	Brara.I02447.1.p	Carubv10008402m	Thhalv10006908m	LOC_Os04g57890.1
470379	AT1G04020.1	Brara.I05514.1.p	Carubv10008319m	Thhalv10006912m	LOC_Os04g43300.1
471988	AT1G17760.1	Brara.H02455.1.p	Carubv10011584m	Thhalv10006915m	LOC_Os12g38380.1
335111	AT1G18550.1	Brara.F01307.1.p	Carubv10008434m	Thhalv10006920m	LOC_Os01g42070.1
472710	AT1G26830.1	Brara.K01604.1.p	Carubv10008349m	Thhalv10006921m	LOC_Os02g51180.1
472267	AT1G20380.1	Brara.F01452.1.p	Carubv10008428m	Thhalv10006924m	LOC_Os01g01830.1
470396	AT1G04200.1	Brara.H03061.1.p	Carubv10008423m	Thhalv10006925m	LOC_Os01g56630.1
471612	AT1G14390.1	Brara.F00963.1.p	Carubv10012614m	Thhalv10006929m	LOC_Os06g38970.1
889384	AT1G19430.1	Brara.F01374.1.p	Carubv10008443m	Thhalv10006932m	LOC_Os03g56380.1
472179	AT1G19520.1	Brara.F01383.1.p	Carubv10008438m	Thhalv10006936m	LOC_Os02g39820.1
470289	AT1G03090.2	Brara.I05541.1.p	Carubv10008397m	Thhalv10006937m	LOC_Os12g41250.1
311240	AT1G02060.1	Brara.D02315.1.p	Carubv10011958m	Thhalv10006939m	LOC_Os02g02950.1
473044	AT1G28320.1	Brara.I02954.1.p	Carubv10011114m	Thhalv10006942m	LOC_Os05g41810.1
913724	AT4G28010.1	Brara.F00894.1.p	Carubv10007249m	Thhalv10006947m	LOC_Os07g42880.1
887405	AT1G02660.1	Brara.I05565.1.p	Carubv10011093m	Thhalv10006955m	LOC_Os01g15000.1
472617	AT1G23540.1	Brara.I03221.1.p	Carubv10008453m	Thhalv10006956m	LOC_Os06g29080.1
890270	AT1G27460.1	Brara.H02050.1.p	Carubv10008472m	Thhalv10006966m	LOC_Os03g10350.2
472093	AT1G18700.4	Brara.I04776.1.p	Carubv10012083m	Thhalv10006967m	LOC_Os07g43870.3
473168	AT1G29630.2	Brara.G00409.1.p	Carubv10008403m	Thhalv10006968m	LOC_Os01g56940.1
334084	AT1G07970.1	Brara.F00484.1.p	Carubv10008478m	Thhalv10006976m	LOC_Os03g17950.1
472892	AT1G24560.1	Brara.I03048.1.p	Carubv10008483m	Thhalv10006977m	LOC_Os09g39200.1
494048	AT1G17040.2	Brara.F01192.1.p	Carubv10011338m	Thhalv10006979m	LOC_Os10g41770.1
890731	AT1G31780.1	Brara.I02712.1.p	Carubv10008495m	Thhalv10006980m	LOC_Os03g12460.1
470649	AT1G06290.1	Brara.J00434.1.p	Carubv10012245m	Thhalv10006988m	LOC_Os06g24704.1
472130	AT1G19100.1	Brara.I04756.1.p	Carubv10008534m	Thhalv10006991m	LOC_Os01g36840.1
473508	AT1G33360.1	Brara.I02595.1.p	Carubv10011824m	Thhalv10007003m	LOC_Os02g35630.1
471223	AT1G10850.1	Brara.F00726.1.p	Carubv10011198m	Thhalv10007013m	LOC_Os02g58390.1
311453	AT1G03560.1	Brara.J00191.1.p	Carubv10008524m	Thhalv10007014m	LOC_Os07g30930.1
881532	AT1G32340.1	Brara.E01792.1.p	Carubv10008458m	Thhalv10007022m	LOC_Os04g50720.1
473586	AT1G34320.1	Brara.I02429.1.p	Carubv10008536m	Thhalv10007023m	LOC_Os01g65330.1
470937	AT1G08680.4	Brara.F00547.1.p	Carubv10008548m	Thhalv10007026m	LOC_Os03g20720.1
470196	AT1G02370.1	Brara.J00100.1.p	Carubv10008848m	Thhalv10007036m	LOC_Os01g19490.1
472719	AT1G26810.1	Brara.G00931.1.p	Carubv10008767m	Thhalv10007037m	LOC_Os06g12390.2
881058	AT1G27510.1	Brara.H02047.1.p	Carubv10010978m	Thhalv10007043m	LOC_Os01g01790.1
470098	AT1G01770.1	Brara.I05631.1.p	Carubv10012179m	Thhalv10007047m	LOC_Os07g27350.1
476876	AT1G77130.1	Brara.F01545.1.p	Carubv10019986m	Thhalv10007050m	LOC_Os01g65780.2
470378	AT1G04010.1	Brara.J00227.1.p	Carubv10008666m	Thhalv10007051m	LOC_Os02g56910.1
471034	AT1G09420.2	Brara.H02824.1.p	Carubv10011205m	Thhalv10007053m	LOC_Os03g20300.2
888241	AT1G09910.1	Brara.F00650.1.p	Carubv10008508m	Thhalv10007058m	LOC_Os08g44020.2
313733	AT1G30900.1	Brara.I02761.1.p	Carubv10008569m	Thhalv10007059m	LOC_Os06g45380.1
311286	AT1G01510.1	Brara.J00042.1.p	Carubv10011468m	Thhalv10007060m	LOC_Os10g38900.1
890588	AT1G30460.1	Brara.H01885.1.p	Carubv10008570m	Thhalv10007064m	LOC_Os06g46400.1
879718	AT1G14380.1	Brara.F00985.1.p	Carubv10008540m	Thhalv10007067m	LOC_Os01g51840.1
472772	AT1G26460.1	Brara.I03116.1.p	Carubv10008572m	Thhalv10007071m	LOC_Os07g40800.1
890840	AT1G32640.1	Brara.E01770.1.p	Carubv10008586m	Thhalv10007075m	LOC_Os10g42430.1
888669	AT1G13120.1	Brara.I05041.1.p	Carubv10008625m	Thhalv10007079m	LOC_Os02g38250.1
470417	AT1G04400.2	Brara.H03051.1.p	Carubv10008610m	Thhalv10007081m	LOC_Os02g41550.4
879973	AT1G16830.1	Brara.F01172.1.p	Carubv10008619m	Thhalv10007086m	LOC_Os10g42760.1
473074	AT1G28530.1	Brara.H01980.1.p	Carubv10011901m	Thhalv10007091m	LOC_Os02g01970.1
879652	AT1G13750.1	Brara.I05068.1.p	Carubv10002971m	Thhalv10007099m	LOC_Os12g38750.2
473306	AT1G30755.1	Brara.I02780.1.p	Carubv10010994m	Thhalv10007107m	LOC_Os06g50220.1
888213	AT1G09680.1	Brara.F00623.1.p	Carubv10008618m	Thhalv10007116m	LOC_Os04g38930.1
311988	AT1G09450.1	Brara.H02819.1.p	Carubv10008644m	Thhalv10007117m	LOC_Os07g44360.1
312467	AT1G14690.1	Brara.I04972.1.p	Carubv10012320m	Thhalv10007124m	LOC_Os03g13460.2
890123	AT1G26230.1	Brara.G00936.1.p	Carubv10009172m	Thhalv10007125m	ChrSy.fgenesh.mRNA.28
890925	AT1G33440.1	Brara.I02590.1.p	Carubv10008635m	Thhalv10007132m	LOC_Os11g12740.1
472286	AT1G20560.1	Brara.F01464.1.p	Carubv10011463m	Thhalv10007137m	LOC_Os03g04130.1
333455	AT1G02020.1	Brara.F00306.1.p	Carubv10008571m	Thhalv10007140m	LOC_Os10g11340.1
470704	AT1G06820.1	Brara.I05391.1.p	Carubv10008639m	Thhalv10007141m	LOC_Os11g36440.1
472381	AT1G21450.1	Brara.F01539.1.p	Carubv10008658m	Thhalv10007142m	LOC_Os01g65900.1
311256	AT1G01880.1	Brara.I05626.1.p	Carubv10011785m	Thhalv10007143m	LOC_Os09g35000.1
471018	AT1G09280.1	Brara.F00588.1.p	Carubv10012485m	Thhalv10007152m	LOC_Os12g37630.1
476389	AT1G72550.1	Brara.J01916.1.p	Carubv10020033m	Thhalv10007156m	LOC_Os05g48510.1
312180	AT1G11480.1	Brara.F00770.1.p	Carubv10008685m	Thhalv10007161m	LOC_Os07g36200.1
887856	AT1G06520.1	Brara.J00449.1.p	Carubv10012249m	Thhalv10007168m	LOC_Os01g44069.1
470959	AT1G08860.1	Brara.I05290.1.p	Carubv10008668m	Thhalv10007173m	LOC_Os05g30970.1
471910	AT1G17120.1	Brara.I04847.1.p	Carubv10008669m	Thhalv10007175m	LOC_Os06g34830.1
472551	AT1G23010.1	Brara.I03268.1.p	Carubv10008681m	Thhalv10007182m	LOC_Os01g03530.1
311482	AT1G03920.1	Brara.J00221.1.p	Carubv10008713m	Thhalv10007188m	LOC_Os10g33640.1
473243	AT1G30220.1	Brara.H01904.1.p	Carubv10008687m	Thhalv10007189m	LOC_Os07g05640.1
881480	AT1G31870.1	Brara.E01944.1.p	Carubv10008649m	Thhalv10007193m	LOC_Os08g08080.1
472957	AT1G27520.1	Brara.I03010.1.p	Carubv10008651m	Thhalv10007201m	LOC_Os02g50780.1
888395	AT1G11000.1	Brara.I05201.1.p	Carubv10008710m	Thhalv10007202m	LOC_Os11g07912.1
312970	AT1G20550.1	Brara.F01463.1.p	Carubv10008720m	Thhalv10007203m	LOC_Os09g37590.1
889199	AT1G17870.1	Brara.F01257.1.p	Carubv10011415m	Thhalv10007206m	LOC_Os03g51920.1
470925	AT1G08610.1	Brara.I05301.1.p	Carubv10012539m	Thhalv10007213m	LOC_Os10g33700.1
879277	AT1G10580.1	Brara.F00703.1.p	Carubv10008709m	Thhalv10007215m	LOC_Os03g27970.1
473436	AT1G32440.1	Brara.E01783.1.p	Carubv10012411m	Thhalv10007217m	LOC_Os10g42100.1
470081	AT1G01930.1	Brara.I05623.1.p	Carubv10008663m	Thhalv10007219m	LOC_Os04g48520.1
473633	AT1G31430.1	Brara.H00716.1.p	Carubv10011411m	Thhalv10007222m	LOC_Os06g39650.1
472993	AT1G27920.1	Brara.I02995.1.p	Carubv10011481m	Thhalv10007231m	LOC_Os08g41890.1
888516	AT1G12000.1	Brara.F00884.1.p	Carubv10008719m	Thhalv10007237m	LOC_Os06g13810.1
313702	AT1G30640.1	Brara.I02790.1.p	Carubv10008728m	Thhalv10007242m	LOC_Os05g43570.2
335585	AT1G23400.1	Brara.I03231.1.p	Carubv10008723m	Thhalv10007246m	LOC_Os01g21990.1
471466	AT1G13130.1	Brara.F00812.1.p	Carubv10008758m	Thhalv10007253m	LOC_Os04g40500.1
471079	AT1G09780.1	Brara.H02797.1.p	Carubv10008742m	Thhalv10007256m	LOC_Os01g60190.2
471173	AT1G10570.1	Brara.F00700.1.p	Carubv10011329m	Thhalv10007260m	LOC_Os06g29310.1
471293	AT1G11580.1	Brara.I05209.1.p	Carubv10008769m	Thhalv10007263m	LOC_Os01g57854.1
313692	AT1G30520.1	Brara.I02803.1.p	Carubv10008743m	Thhalv10007264m	LOC_Os08g03630.1
470745	AT1G07280.1	Brara.J00505.1.p	Carubv10008793m	Thhalv10007265m	LOC_Os01g63620.1
472278	AT1G20510.1	Brara.H02326.1.p	Carubv10008763m	Thhalv10007270m	LOC_Os03g04000.1
890907	AT1G33250.1	Brara.I02705.1.p	Carubv10008775m	Thhalv10007283m	LOC_Os10g37260.1
880857	AT1G26760.1	Brara.I03142.1.p	Carubv10011502m	Thhalv10007288m	LOC_Os03g07260.1
470083	AT1G01920.1	Brara.I05624.1.p	Carubv10008771m	Thhalv10007294m	LOC_Os06g03676.1
887775	AT1G05820.1	Brara.H02987.1.p	Carubv10008828m	Thhalv10007296m	LOC_Os11g24540.1
887628	AT1G04570.1	Brara.J00270.1.p	Carubv10008801m	Thhalv10007302m	LOC_Os07g24230.1
470110	AT1G01650.1	Brara.J00031.1.p	Carubv10008675m	Thhalv10007312m	LOC_Os02g57710.1
473189	AT1G29820.1	Brara.H01923.1.p	Carubv10008804m	Thhalv10007315m	LOC_Os01g47460.1
878583	AT1G04280.1	Brara.J00242.1.p	Carubv10012550m	Thhalv10007316m	LOC_Os03g43010.1
890503	AT1G29760.1	Brara.H01929.1.p	Carubv10008844m	Thhalv10007317m	LOC_Os09g36360.1
470785	AT1G07590.1	Brara.I05347.1.p	Carubv10008810m	Thhalv10007326m	LOC_Os08g06500.1
473635	AT1G31410.1	Brara.G00544.1.p	Carubv10008734m	Thhalv10007328m	LOC_Os04g51310.1
472258	AT1G20300.1	Brara.F01446.1.p	Carubv10011494m	Thhalv10007329m	LOC_Os09g37070.1
889430	AT1G19880.1	Brara.G01137.1.p	Carubv10011521m	Thhalv10007331m	LOC_Os04g56720.1
887934	AT1G07230.1	Brara.J00500.1.p	Carubv10008826m	Thhalv10007332m	LOC_Os03g61130.1
890008	AT1G27070.1	Brara.I03167.1.p	Carubv10011637m	Thhalv10007340m	LOC_Os03g48170.1
890625	AT1G30700.1	Brara.I02786.1.p	Carubv10008825m	Thhalv10007341m	LOC_Os06g35700.1
472545	AT1G22940.1	Brara.I03275.1.p	Carubv10009472m	Thhalv10007358m	LOC_Os12g09000.1
472893	AT1G24540.1	Brara.I03046.1.p	Carubv10012597m	Thhalv10007367m	LOC_Os02g38290.1
472692	AT1G27100.1	Brara.I03169.1.p	Carubv10008874m	Thhalv10007368m	LOC_Os07g09384.1
313393	AT1G25375.1	Brara.I03075.1.p	Carubv10012289m	Thhalv10007371m	LOC_Os01g04200.1
889058	AT1G16650.1	Brara.F01161.1.p	Carubv10009211m	Thhalv10007372m	LOC_Os12g41670.1
472972	AT1G27680.1	Brara.I03006.1.p	Carubv10008862m	Thhalv10007379m	LOC_Os07g13980.1
887213	AT1G02150.1	Brara.J00003.1.p	Carubv10011354m	Thhalv10007383m	LOC_Os04g46010.1
470146	AT1G01280.1	Brara.J00056.1.p	Carubv10011315m	Thhalv10007395m	LOC_Os08g03682.1
473442	AT1G32500.1	Brara.E01778.1.p	Carubv10008905m	Thhalv10007401m	LOC_Os01g03650.1
334969	AT1G17030.1	Brara.F01191.1.p	Carubv10008922m	Thhalv10007403m	LOC_Os05g19030.1
472374	AT1G21380.1	Brara.F01534.1.p	Carubv10011646m	Thhalv10007405m	LOC_Os11g09329.1
473593	AT1G34370.2	Brara.H00566.1.p	Carubv10008876m	Thhalv10007411m	LOC_Os01g65080.4
473255	AT1G30320.1	Brara.H01894.1.p	Carubv10012274m	Thhalv10007414m	LOC_Os04g52920.1
471840	AT1G16440.1	Brara.F01139.1.p	Carubv10011491m	Thhalv10007415m	LOC_Os02g18430.1
473395	AT1G32130.1	Brara.I02644.1.p	Carubv10008933m	Thhalv10007423m	LOC_Os01g05420.1
471803	AT1G16020.1	Brara.I04900.1.p	Carubv10012180m	Thhalv10007433m	LOC_Os08g33076.1
472562	AT1G23090.1	Brara.I03264.1.p	Carubv10012133m	Thhalv10007442m	LOC_Os04g55800.1
887446	AT1G02970.1	Brara.I05552.1.p	Carubv10008963m	Thhalv10007445m	LOC_Os02g04240.1
470187	AT1G02260.1	Brara.I05583.1.p	Carubv10008913m	Thhalv10007447m	LOC_Os03g05390.6
472828	AT1G25450.1	Brara.I03084.1.p	Carubv10008957m	Thhalv10007453m	LOC_Os03g12030.1
472757	AT1G26520.1	Brara.I03120.1.p	Carubv10009523m	Thhalv10007454m	LOC_Os07g40790.1
471385	AT1G12370.2	Brara.H02659.1.p	Carubv10011602m	Thhalv10007458m	LOC_Os10g08580.1
887214	AT1G02145.3	Brara.K01899.1.p	Carubv10011809m	Thhalv10007459m	LOC_Os04g46050.1
473486	AT1G33080.1	Brara.I02700.1.p	Carubv10008786m	Thhalv10007460m	LOC_Os11g03500.1
335563	AT1G23210.1	Brara.I03254.1.p	Carubv10010959m	Thhalv10007462m	LOC_Os02g50040.1
470202	AT1G02420.1	Brara.H03116.1.p	Carubv10012086m	Thhalv10007463m	LOC_Os03g11020.1
470595	AT1G05840.1	Brara.I05435.1.p	Carubv10008865m	Thhalv10007469m	LOC_Os02g27360.1
334901	AT1G16220.1	Brara.F01123.1.p	Carubv10011374m	Thhalv10007474m	LOC_Os08g39100.1
472187	AT1G19630.1	Brara.H02363.1.p	Carubv10009004m	Thhalv10007476m	LOC_Os05g01120.1
313379	AT1G25500.2	Brara.H02110.1.p	Carubv10011975m	Thhalv10007483m	LOC_Os02g36960.1
311885	AT1G08320.1	Brara.F00518.1.p	Carubv10011576m	Thhalv10007490m	LOC_Os05g37170.1
887875	AT1G06730.1	Brara.J00463.1.p	Carubv10008753m	Thhalv10007491m	LOC_Os03g06880.1
471887	AT1G16870.1	Brara.F01176.1.p	Carubv10009019m	Thhalv10007506m	LOC_Os07g10300.3
471021	AT1G09300.1	Brara.H02829.1.p	Carubv10009008m	Thhalv10007508m	LOC_Os12g37640.1
889408	AT1G19710.1	Brara.F01396.1.p	Carubv10011399m	Thhalv10007509m	LOC_Os01g15780.1
470934	AT1G08660.1	Brara.I05299.1.p	Carubv10009038m	Thhalv10007525m	LOC_Os11g36420.1
472886	AT1G24610.1	Brara.I03053.1.p	Carubv10008819m	Thhalv10007532m	LOC_Os02g50100.1
471419	AT1G12680.1	Brara.I05099.1.p	Carubv10009041m	Thhalv10007542m	LOC_Os09g29170.1
470543	AT1G05410.1	Brara.J00365.1.p	Carubv10009042m	Thhalv10007544m	LOC_Os03g53590.2
890287	AT1G27600.1	Brara.H02043.1.p	Carubv10009365m	Thhalv10007547m	LOC_Os10g13810.1
470910	AT1G08490.1	Brara.F00530.1.p	Carubv10012604m	Thhalv10007548m	LOC_Os12g18900.1
890255	AT1G27340.1	Brara.I03023.1.p	Carubv10010927m	Thhalv10007553m	LOC_Os01g69940.1
472688	AT1G27150.1	Brara.G00959.1.p	Carubv10009055m	Thhalv10007555m	LOC_Os03g48380.1
473597	AT1G34430.1	Brara.I02419.1.p	Carubv10008900m	Thhalv10007561m	LOC_Os12g08170.1
890381	AT1G28390.2	Brara.H01992.1.p	Carubv10011837m	Thhalv10007568m	LOC_Os05g32170.1
472592	AT1G23330.1	Brara.I03237.1.p	Carubv10009040m	Thhalv10007569m	LOC_Os05g33820.1
470445	AT1G04620.1	Brara.J00275.1.p	Carubv10011940m	Thhalv10007576m	LOC_Os04g25400.2
888840	AT1G14570.2	Brara.F00982.1.p	Carubv10009052m	Thhalv10007578m	LOC_Os04g57520.1
471797	AT1G15980.1	Brara.F01110.1.p	Carubv10009072m	Thhalv10007586m	LOC_Os08g17390.1
470916	AT1G08550.1	Brara.F00535.1.p	Carubv10009082m	Thhalv10007587m	LOC_Os04g31040.1
470137	AT1G01430.1	Brara.J00049.1.p	Carubv10009105m	Thhalv10007590m	LOC_Os05g12380.1
887744	AT1G05560.1	Brara.J00377.1.p	Carubv10009073m	Thhalv10007593m	LOC_Os06g39270.1
470941	AT1G08700.1	Brara.F00548.1.p	Carubv10009057m	Thhalv10007596m	LOC_Os01g16930.1
473569	AT1G34150.1	Brara.I02451.1.p	Carubv10009323m	Thhalv10007608m	LOC_Os03g26440.1
470467	AT1G04830.2	Brara.H03025.1.p	Carubv10009123m	Thhalv10007609m	LOC_Os11g28990.1
879014	AT1G08230.2	Brara.H02882.1.p	Carubv10009101m	Thhalv10007611m	LOC_Os01g63854.1
473094	AT1G28680.1	Brara.I02926.1.p	Carubv10009112m	Thhalv10007612m	LOC_Os06g06180.1
471076	AT1G09750.1	Brara.H02800.1.p	Carubv10008880m	Thhalv10007613m	LOC_Os03g08790.1
471564	AT1G14030.1	Brara.I05022.1.p	Carubv10011125m	Thhalv10007614m	LOC_Os09g24530.1
470475	AT1G04900.1	Brara.J00306.1.p	Carubv10011212m	Thhalv10007628m	LOC_Os01g68390.1
470161	AT1G01140.3	Brara.J00067.1.p	Carubv10009130m	Thhalv10007632m	LOC_Os03g03510.1
887861	AT1G06570.1	Brara.I05404.1.p	Carubv10009131m	Thhalv10007634m	LOC_Os02g07160.1
471800	AT1G16010.2	Brara.F01112.1.p	Carubv10010853m	Thhalv10007638m	LOC_Os06g44150.1
471096	AT1G09850.1	Brara.F00644.1.p	Carubv10009056m	Thhalv10007640m	LOC_Os05g43230.1
471012	AT1G09230.1	Brara.F00583.1.p	Carubv10011629m	Thhalv10007645m	LOC_Os03g21020.1
888749	AT1G13770.1	Brara.F00921.1.p	Carubv10009181m	Thhalv10007655m	LOC_Os03g11500.1
472983	AT1G27760.3	Brara.I02999.1.p	Carubv10011438m	Thhalv10007663m	LOC_Os07g39900.1
880087	AT1G17850.2	Brara.F01255.1.p	Carubv10010974m	Thhalv10007680m	LOC_Os03g64350.1
890273	AT1G27480.1	Brara.G00842.1.p	Carubv10009090m	Thhalv10007681m	LOC_Os03g52010.1
470488	AT1G04980.1	Brara.J00316.1.p	Carubv10012209m	Thhalv10007682m	LOC_Os09g27830.1
879353	AT1G11170.1	Brara.F00745.1.p	Carubv10009178m	Thhalv10007686m	LOC_Os07g37760.1
470624	AT1G06110.1	Brara.H02972.1.p	Carubv10012429m	Thhalv10007687m	LOC_Os11g16390.1
470104	AT1G01710.1	Brara.J00026.1.p	Carubv10009215m	Thhalv10007689m	LOC_Os04g47120.1
891120	AT1G31440.1	Brara.H00715.1.p	Carubv10008931m	Thhalv10007690m	LOC_Os03g16000.1
887504	AT1G03510.1	Brara.H03086.1.p	Carubv10011372m	Thhalv10007694m	LOC_Os03g63510.1
470535	AT1G05350.1	Brara.J00359.1.p	Carubv10009195m	Thhalv10007699m	LOC_Os02g30310.1
471213	AT1G10780.1	Brara.I05189.1.p	Carubv10009265m	Thhalv10007703m	LOC_Os09g28120.1
470764	AT1G07430.1	Brara.I05360.1.p	Carubv10009150m	Thhalv10007705m	LOC_Os03g16170.1
471268	AT1G11320.1	Brara.F00754.1.p	Carubv10009253m	Thhalv10007713m	LOC_Os06g50850.1
494049	AT1G17050.1	Brara.F01193.1.p	Carubv10009229m	Thhalv10007715m	LOC_Os12g17320.1
889252	AT1G18360.1	Brara.H02424.1.p	Carubv10009378m	Thhalv10007718m	LOC_Os09g23150.1
471712	AT1G15200.3	Brara.F01032.1.p	Carubv10011586m	Thhalv10007720m	LOC_Os03g49520.1
471353	AT1G12050.1	Brara.F00879.1.p	Carubv10009247m	Thhalv10007724m	LOC_Os02g10310.1
878283	AT1G01760.1	Brara.J00021.1.p	Carubv10011834m	Thhalv10007725m	LOC_Os04g58690.1
471699	AT1G15110.2	Brara.K01731.1.p	Carubv10011550m	Thhalv10007726m	LOC_Os01g02890.1
481500	AT2G26430.1	Brara.G00908.1.p	Carubv10023170m	Thhalv10007728m	LOC_Os01g27940.1
471093	AT1G09840.1	Brara.F00643.1.p	Carubv10009250m	Thhalv10007729m	LOC_Os03g62500.1
470495	AT1G05055.1	Brara.H03014.1.p	Carubv10009246m	Thhalv10007730m	LOC_Os04g42990.1
887605	AT1G04420.1	Brara.J00255.1.p	Carubv10009108m	Thhalv10007737m	LOC_Os03g41510.1
890616	AT1G30620.1	Brara.I02792.1.p	Carubv10023266m	Thhalv10007740m	LOC_Os07g04690.1
472693	AT1G27090.1	Brara.I03168.1.p	Carubv10009264m	Thhalv10007745m	LOC_Os03g48260.1
889143	AT1G17370.1	Brara.I04831.1.p	Carubv10009263m	Thhalv10007746m	LOC_Os11g40510.1
887721	AT1G05360.1	Brara.I05450.1.p	Carubv10009268m	Thhalv10007747m	LOC_Os07g38380.1
471516	AT1G13570.1	Brara.F00902.1.p	Carubv10009278m	Thhalv10007748m	LOC_Os08g35870.2
887722	AT1G05370.1	Brara.I05449.1.p	Carubv10009204m	Thhalv10007749m	LOC_Os03g11950.1
472424	AT1G21880.2	Brara.F01580.1.p	Carubv10009262m	Thhalv10007751m	LOC_Os06g10660.1
470077	AT1G01970.1	Brara.J00011.1.p	Carubv10009324m	Thhalv10007755m	LOC_Os07g46730.1
471130	AT1G10150.1	Brara.H02779.1.p	Carubv10009272m	Thhalv10007757m	LOC_Os03g56000.1
470469	AT1G04850.1	Brara.J00297.1.p	Carubv10011080m	Thhalv10007758m	LOC_Os02g30180.1
472211	AT1G19860.1	Brara.H02353.1.p	Carubv10009292m	Thhalv10007764m	LOC_Os04g56750.1
472157	AT1G19340.1	Brara.F01368.1.p	Carubv10009255m	Thhalv10007768m	LOC_Os03g10224.1
472593	AT1G23340.1	Brara.B01918.1.p	Carubv10009305m	Thhalv10007770m	LOC_Os06g28000.1
312113	AT1G10700.1	Brara.F00716.1.p	Carubv10009207m	Thhalv10007773m	LOC_Os01g52530.1
312606	AT1G16290.1	Brara.F01128.1.p	Carubv10009260m	Thhalv10007775m	LOC_Os02g07480.1
881295	AT1G29980.1	Brara.I02852.1.p	Carubv10009287m	Thhalv10007784m	LOC_Os01g55190.1
888393	AT1G10970.1	Brara.I05200.1.p	Carubv10009291m	Thhalv10007788m	LOC_Os05g10940.1
473397	AT1G32160.1	Brara.E01737.1.p	Carubv10009166m	Thhalv10007794m	LOC_Os04g50860.1
473475	AT1G32930.1	Brara.I02684.1.p	Carubv10009358m	Thhalv10007803m	LOC_Os01g65590.1
471117	AT1G10040.1	Brara.H02785.1.p	Carubv10009269m	Thhalv10007805m	LOC_Os03g51670.1
472651	AT1G23890.2	Brara.I03204.1.p	Carubv10011224m	Thhalv10007807m	LOC_Os08g31970.1
471808	AT1G16070.2	Brara.F01117.1.p	Carubv10009355m	Thhalv10007810m	LOC_Os02g08310.1
473227	AT1G30090.1	Brara.I02845.1.p	Carubv10009351m	Thhalv10007818m	LOC_Os07g05880.1
471301	AT1G11650.2	Brara.I05167.1.p	Carubv10009124m	Thhalv10007819m	LOC_Os08g09100.1
889925	AT1G23820.1	Brara.I03211.1.p	Carubv10009456m	Thhalv10007822m	LOC_Os07g22600.1
470889	AT1G08280.1	Brara.F00513.1.p	Carubv10009362m	Thhalv10007826m	LOC_Os01g63970.1
887819	AT1G06190.1	Brara.J00430.1.p	Carubv10011218m	Thhalv10007829m	LOC_Os03g08480.1
313884	AT1G33430.2	Brara.E01888.1.p	Carubv10012254m	Thhalv10007836m	LOC_Os05g35266.1
477043	AT1G78800.1	Brara.G03611.1.p	Carubv10022022m	Thhalv10007837m	LOC_Os04g49960.1
473464	AT1G32780.1	Brara.I02676.1.p	Carubv10009372m	Thhalv10007838m	LOC_Os10g07229.1
473325	AT1G30840.1	Brara.K01187.1.p	Carubv10009226m	Thhalv10007839m	LOC_Os01g48800.1
887616	AT1G04500.1	Brara.H03045.1.p	Carubv10009410m	Thhalv10007843m	LOC_Os03g04620.1
473414	AT1G32240.1	Brara.I02613.1.p	Carubv10009328m	Thhalv10007844m	LOC_Os02g46940.1
470644	AT1G06240.1	Brara.H02968.1.p	Carubv10011561m	Thhalv10007851m	LOC_Os01g11590.2
887847	AT1G06440.1	Brara.J00442.1.p	Carubv10012333m	Thhalv10007863m	LOC_Os10g36680.1
472678	AT1G24170.1	Brara.I03185.1.p	Carubv10011392m	Thhalv10007867m	LOC_Os02g50600.1
472110	AT1G18850.1	Brara.F01312.1.p	Carubv10009088m	Thhalv10007868m	LOC_Os01g02170.1
890257	AT1G27360.1	Brara.G00853.1.p	Carubv10009367m	Thhalv10007882m	LOC_Os06g45310.1
878830	AT1G06550.1	Brara.H02955.1.p	Carubv10009384m	Thhalv10007893m	LOC_Os01g54860.1
878516	AT1G03687.1	Brara.I05529.1.p	Carubv10009418m	Thhalv10007899m	LOC_Os06g23504.2
472635	AT1G23740.1	Brara.I03215.1.p	Carubv10009414m	Thhalv10007901m	LOC_Os08g29170.1
888110	AT1G08750.1	Brara.F00551.1.p	Carubv10009426m	Thhalv10007907m	LOC_Os02g12740.1
470733	AT1G07120.1	Brara.H02939.1.p	Carubv10012267m	Thhalv10007909m	LOC_Os03g18300.1
888027	AT1G08040.1	Brara.F00494.1.p	Carubv10010995m	Thhalv10007913m	LOC_Os05g01760.1
473238	AT1G30200.2	Brara.I02836.1.p	Carubv10009099m	Thhalv10007915m	LOC_Os01g56390.1
312683	AT1G17160.1	Brara.F01204.1.p	Carubv10009429m	Thhalv10007918m	LOC_Os01g47550.1
889959	AT1G24140.1	Brara.I03188.1.p	Carubv10011449m	Thhalv10007920m	LOC_Os02g50730.1
470906	AT1G08460.1	Brara.I05307.1.p	Carubv10009385m	Thhalv10007924m	LOC_Os05g36920.1
312224	AT1G11940.1	Brara.H02681.1.p	Carubv10009428m	Thhalv10007925m	LOC_Os01g50040.1
470746	AT1G07290.1	Brara.J00506.1.p	Carubv10009481m	Thhalv10007927m	LOC_Os03g61100.1
471025	AT1G09340.1	Brara.F00592.1.p	Carubv10009455m	Thhalv10007937m	LOC_Os12g23180.1
470691	AT1G06690.1	Brara.H02951.1.p	Carubv10011808m	Thhalv10007941m	LOC_Os07g05000.1
313345	AT1G26440.3	Brara.I03115.1.p	Carubv10009115m	Thhalv10007943m	LOC_Os12g31860.1
473506	AT1G33290.1	Brara.I02602.1.p	Carubv10009453m	Thhalv10007949m	LOC_Os12g10640.1
472101	AT1G18750.1	Brara.I04768.1.p	Carubv10009419m	Thhalv10007954m	LOC_Os11g43740.1
887913	AT1G07040.1	Brara.J00485.1.p	Carubv10012278m	Thhalv10007958m	LOC_Os10g32680.1
891081	AT1G31190.1	Brara.I02729.1.p	Carubv10009767m	Thhalv10007962m	LOC_Os02g07350.1
334218	AT1G09390.1	Brara.F00599.1.p	Carubv10011694m	Thhalv10007968m	LOC_Os01g22640.1
312763	AT1G18030.1	Brara.F01270.1.p	Carubv10011250m	Thhalv10007969m	LOC_Os09g14540.1
473537	AT1G33811.1	Brara.E01835.1.p	Carubv10009448m	Thhalv10007976m	LOC_Os12g17570.1
472319	AT1G20830.1	Brara.F01485.1.p	Carubv10009608m	Thhalv10007995m	LOC_Os04g49540.1
471219	AT1G10830.1	Brara.F00724.1.p	Carubv10009509m	Thhalv10007996m	LOC_Os12g21710.1
471338	AT1G11900.1	Brara.F00895.1.p	Carubv10012108m	Thhalv10007999m	LOC_Os05g40320.1
470389	AT1G04130.1	Brara.I05510.1.p	Carubv10011408m	Thhalv10008004m	LOC_Os03g53910.1
472663	AT1G24030.1	Brara.I03197.1.p	Carubv10011340m	Thhalv10008007m	LOC_Os09g20880.1
887368	AT1G02305.1	Brara.H03120.1.p	Carubv10009537m	Thhalv10008009m	LOC_Os05g24550.1
473465	AT1G32790.2	Brara.I02677.1.p	Carubv10009539m	Thhalv10008028m	LOC_Os08g02330.1
473019	AT1G28120.1	Brara.H02017.1.p	Carubv10009884m	Thhalv10008031m	LOC_Os08g42540.1
472548	AT1G22970.1	Brara.I03271.1.p	Carubv10009565m	Thhalv10008033m	LOC_Os05g48070.1
472050	AT1G18330.2	Brara.F01290.1.p	Carubv10009624m	Thhalv10008035m	LOC_Os04g49450.1
889397	AT1G19600.1	Brara.F01388.1.p	Carubv10009566m	Thhalv10008038m	LOC_Os01g01620.1
881031	AT1G24265.3	Brara.I03029.1.p	Carubv10009595m	Thhalv10008045m	LOC_Os01g01070.1
471019	AT1G09290.1	Brara.H02830.1.p	Carubv10009568m	Thhalv10008047m	LOC_Os02g45090.1
312524	AT1G15330.1	Brara.F01048.1.p	Carubv10011907m	Thhalv10008048m	LOC_Os02g06410.1
470088	AT1G01910.1	Brara.I05625.1.p	Carubv10009581m	Thhalv10008053m	LOC_Os09g34970.1
880279	AT1G19690.1	Brara.F01394.1.p	Carubv10012174m	Thhalv10008056m	LOC_Os01g15660.1
470527	AT1G05300.1	Brara.J00353.1.p	Carubv10009542m	Thhalv10008057m	LOC_Os05g39560.1
472283	AT1G20540.1	Brara.F01462.1.p	Carubv10009593m	Thhalv10008062m	LOC_Os08g44010.1
473594	AT1G34380.2	Brara.I02421.1.p	Carubv10009596m	Thhalv10008072m	LOC_Os01g65400.2
473134	AT1G29220.2	Brara.I02903.1.p	Carubv10009643m	Thhalv10008084m	LOC_Os01g55490.1
472450	AT1G22170.1	Brara.G01048.1.p	Carubv10009571m	Thhalv10008087m	LOC_Os02g51590.1
911340	AT4G10430.1	Brara.B02731.1.p	Carubv10002420m	Thhalv10028773m	LOC_Os02g01720.1
888643	AT1G12910.1	Brara.I05088.1.p	Carubv10011643m	Thhalv10008091m	LOC_Os02g32430.1
470090	AT1G01860.1	Brara.I05627.1.p	Carubv10009683m	Thhalv10008101m	LOC_Os02g03050.2
474968	AT1G63900.2	Brara.I01263.1.p	Carubv10020775m	Thhalv10008106m	LOC_Os07g45350.1
472372	AT1G21370.1	Brara.F01533.1.p	Carubv10011688m	Thhalv10008107m	LOC_Os04g35780.1
471806	AT1G16060.1	Brara.F01116.1.p	Carubv10010918m	Thhalv10008118m	LOC_Os06g05340.1
473223	AT1G30040.1	Brara.G00745.1.p	Carubv10009631m	Thhalv10008120m	LOC_Os01g55240.1
887222	AT1G02100.3	Brara.I05612.1.p	Carubv10009548m	Thhalv10008126m	LOC_Os06g04820.1
472407	AT1G21690.3	Brara.H02273.1.p	Carubv10010906m	Thhalv10008129m	LOC_Os12g07720.1
471595	AT1G14270.1	Brara.F00953.1.p	Carubv10011314m	Thhalv10008130m	LOC_Os09g24670.1
472080	AT1G18600.1	Brara.F01333.1.p	Carubv10009672m	Thhalv10008142m	LOC_Os01g55740.1
311978	AT1G09350.1	Brara.I05273.1.p	Carubv10009676m	Thhalv10008154m	LOC_Os07g48830.1
471659	AT1G14720.1	Brara.I04970.1.p	Carubv10009442m	Thhalv10008160m	LOC_Os09g23220.1
472744	AT1G26640.1	Brara.I03130.1.p	Carubv10009701m	Thhalv10008165m	LOC_Os01g55890.1
471341	AT1G11915.1	Brara.F00891.1.p	Carubv10009711m	Thhalv10008171m	LOC_Os06g25950.1
888148	AT1G09130.3	Brara.H02844.1.p	Carubv10011543m	Thhalv10008180m	LOC_Os03g22430.1
471741	AT1G15410.1	Brara.F01057.1.p	Carubv10009705m	Thhalv10008186m	LOC_Os01g37470.1
471850	AT1G16520.1	Brara.F01151.1.p	Carubv10009722m	Thhalv10008187m	LOC_Os03g45760.1
889650	AT1G21780.1	Brara.F01584.1.p	Carubv10012555m	Thhalv10008190m	LOC_Os08g01320.1
889946	AT1G24040.1	Brara.I03196.1.p	Carubv10009770m	Thhalv10008192m	LOC_Os04g39140.1
473458	AT1G32730.1	Brara.E01768.1.p	Carubv10009725m	Thhalv10008194m	LOC_Os08g03550.1
473254	AT1G30300.1	Brara.H01895.1.p	Carubv10009742m	Thhalv10008197m	LOC_Os12g42100.1
470433	AT1G04530.1	Brara.J00265.1.p	Carubv10009880m	Thhalv10008199m	LOC_Os04g43160.1
470314	AT1G03360.1	Brara.J00177.1.p	Carubv10009740m	Thhalv10008200m	LOC_Os04g43922.1
470995	AT1G09140.1	Brara.F00576.1.p	Carubv10009803m	Thhalv10008203m	LOC_Os05g30140.1
471013	AT1G09240.1	Brara.F00584.1.p	Carubv10009752m	Thhalv10008206m	LOC_Os07g48980.1
887679	AT1G05010.1	Brara.J00319.1.p	Carubv10009749m	Thhalv10008207m	LOC_Os09g27820.1
890165	AT1G25420.1	Brara.G00875.1.p	Carubv10009577m	Thhalv10008210m	LOC_Os01g49350.1
471975	AT1G17650.1	Brara.F01242.1.p	Carubv10011580m	Thhalv10008217m	LOC_Os01g39270.1
470484	AT1G04960.2	Brara.J00312.1.p	Carubv10012006m	Thhalv10008218m	LOC_Os09g30478.1
472909	AT1G24360.1	Brara.I03033.1.p	Carubv10009774m	Thhalv10008222m	LOC_Os02g30060.1
471402	AT1G12520.1	Brara.H02652.1.p	Carubv10011816m	Thhalv10008232m	LOC_Os04g48410.1
473420	AT1G32330.1	Brara.I02617.1.p	Carubv10008952m	Thhalv10008238m	LOC_Os03g63750.1
334708	AT1G14140.1	Brara.I05012.1.p	Carubv10009878m	Thhalv10008242m	LOC_Os04g37630.1
471526	AT1G13635.1	Brara.F00911.1.p	Carubv10009802m	Thhalv10008250m	LOC_Os08g38170.1
471571	AT1G14130.1	Brara.H02583.1.p	Carubv10009839m	Thhalv10008257m	LOC_Os04g39980.1
471237	AT1G11020.1	Brara.H02734.1.p	Carubv10009723m	Thhalv10008262m	LOC_Os08g29590.1
887798	AT1G06050.1	Brara.J00414.1.p	Carubv10009838m	Thhalv10008266m	LOC_Os08g05640.2
473232	AT1G30130.1	Brara.H01910.1.p	Carubv10009792m	Thhalv10008271m	LOC_Os07g05870.1
472138	AT1G19140.2	Brara.F01349.1.p	Carubv10009536m	Thhalv10008278m	LOC_Os03g29180.1
878347	AT1G01180.1	Brara.J00064.1.p	Carubv10009834m	Thhalv10008287m	LOC_Os09g34320.1
472901	AT1G24470.1	Brara.I03041.1.p	Carubv10009809m	Thhalv10008291m	LOC_Os11g24484.1
472598	AT1G23360.1	Brara.H02212.1.p	Carubv10010043m	Thhalv10008293m	LOC_Os04g42870.2
890657	AT1G30850.1	Brara.I02765.1.p	Carubv10009841m	Thhalv10008294m	LOC_Os06g37600.1
473523	AT1G33500.1	Brara.E01883.1.p	Carubv10010244m	Thhalv10008295m	LOC_Os08g23140.1
471290	AT1G11545.1	Brara.F00774.1.p	Carubv10009849m	Thhalv10008296m	LOC_Os07g34580.1
472914	AT1G24310.1	Brara.H02071.1.p	Carubv10012120m	Thhalv10008300m	LOC_Os07g19494.1
473518	AT1G33470.1	Brara.E01887.1.p	Carubv10009698m	Thhalv10008315m	LOC_Os01g65550.1
470280	AT1G03030.1	Brara.J00154.1.p	Carubv10009873m	Thhalv10008317m	LOC_Os12g40880.1
888905	AT1G15140.1	Brara.H02548.1.p	Carubv10009891m	Thhalv10008333m	LOC_Os02g22260.1
481515	AT2G26550.1	Brara.I02673.1.p	Carubv10023752m	Thhalv10008345m	LOC_Os03g27770.1
474712	AT2G23840.1	Brara.I01721.1.p	Carubv10020892m	Thhalv10008350m	LOC_Os07g07480.1
878358	AT1G01080.2	Brara.J00072.1.p	Carubv10009913m	Thhalv10008355m	LOC_Os08g02390.1
313119	AT1G22330.1	Brara.I03319.1.p	Carubv10009918m	Thhalv10008357m	LOC_Os02g51890.1
473411	AT1G32220.1	Brara.I02609.1.p	Carubv10009888m	Thhalv10008373m	LOC_Os04g33060.1
888497	AT1G11840.6	Brara.H02689.1.p	Carubv10009942m	Thhalv10008377m	LOC_Os08g09250.1
470726	AT1G07030.1	Brara.J00484.1.p	Carubv10011609m	Thhalv10008381m	LOC_Os03g18550.1
472418	AT1G21790.1	Brara.F01583.1.p	Carubv10009734m	Thhalv10008385m	LOC_Os01g64930.1
334176	AT1G08940.1	Brara.F00566.1.p	Carubv10009965m	Thhalv10008391m	LOC_Os05g04960.1
890129	AT1G26180.1	Brara.H02125.1.p	Carubv10009768m	Thhalv10008392m	LOC_Os02g22060.1
470751	AT1G07320.1	Brara.J00510.1.p	Carubv10009944m	Thhalv10008395m	LOC_Os03g15870.1
473390	AT1G32070.2	Brara.E01744.1.p	Carubv10010255m	Thhalv10008400m	LOC_Os05g40260.1
473416	AT1G32260.1	Brara.I02614.1.p	Carubv10010338m	Thhalv10008414m	LOC_Os02g03560.1
472069	AT1G18490.1	Brara.F01304.1.p	Carubv10009776m	Thhalv10008420m	LOC_Os08g03870.1
470883	AT1G08220.1	Brara.H02883.1.p	Carubv10009984m	Thhalv10008429m	LOC_Os05g08410.1
471829	AT1G16320.1	Brara.F01131.1.p	Carubv10009990m	Thhalv10008440m	LOC_Os04g52330.1
472324	AT1G20880.1	Brara.F01490.1.p	Carubv10009992m	Thhalv10008444m	LOC_Os06g41790.1
473022	AT1G28140.1	Brara.I02969.1.p	Carubv10009958m	Thhalv10008446m	LOC_Os03g63360.1
470544	AT1G05430.1	Brara.J00366.1.p	Carubv10010009m	Thhalv10008449m	LOC_Os10g29530.1
887370	AT1G02330.1	Brara.J00094.1.p	Carubv10009977m	Thhalv10008452m	LOC_Os03g25720.1
879679	AT1G13990.3	Brara.F00932.1.p	Carubv10011044m	Thhalv10008453m	LOC_Os03g07190.1
890543	AT1G30070.2	Brara.I02847.1.p	Carubv10010265m	Thhalv10008455m	LOC_Os01g55270.1
887375	AT1G02360.1	Brara.J00098.1.p	Carubv10010007m	Thhalv10008465m	LOC_Os01g18400.1
473331	AT1G30890.1	Brara.H00741.1.p	Carubv10010016m	Thhalv10008472m	LOC_Os04g08320.1
470297	AT1G03180.1	Brara.H03093.1.p	Carubv10009697m	Thhalv10008478m	LOC_Os05g16250.1
887341	AT1G01160.2	Brara.I05594.1.p	Carubv10010354m	Thhalv10008482m	LOC_Os11g40100.3
888509	AT1G11930.1	Brara.H02682.1.p	Carubv10010142m	Thhalv10008483m	LOC_Os05g05740.1
470323	AT1G03470.1	Brara.J00186.1.p	Carubv10009825m	Thhalv10008490m	LOC_Os07g47090.2
472139	AT1G19150.1	Brara.H02384.1.p	Carubv10012387m	Thhalv10008493m	LOC_Os09g26810.1
887932	AT1G07210.1	Brara.J00498.1.p	Carubv10009750m	Thhalv10008508m	LOC_Os10g35690.1
311923	AT1G08710.2	Brara.F00549.1.p	Carubv10009806m	Thhalv10008513m	LOC_Os01g59910.1
470113	AT1G01630.1	Brara.J00033.1.p	Carubv10010070m	Thhalv10008535m	LOC_Os03g63370.1
312429	AT1G14310.1	Brara.F00956.1.p	Carubv10010081m	Thhalv10008537m	LOC_Os08g07300.2
470101	AT1G01730.1	Brara.I05633.1.p	Carubv10010200m	Thhalv10008538m	LOC_Os02g44540.3
472519	AT1G22750.4	Brara.I03292.1.p	Carubv10010067m	Thhalv10008541m	LOC_Os06g38320.1
473511	AT1G33330.1	Brara.I02591.1.p	Carubv10009945m	Thhalv10008542m	LOC_Os01g66379.1
311305	AT1G01290.1	Brara.I05603.1.p	Carubv10009994m	Thhalv10008544m	LOC_Os04g38700.2
888039	AT1G08125.2	Brara.F00503.1.p	Carubv10009772m	Thhalv10008555m	LOC_Os02g57330.1
890356	AT1G28200.1	Brara.H02012.1.p	Carubv10009952m	Thhalv10008557m	LOC_Os03g08860.1
313028	AT1G21350.3	Brara.F01531.1.p	Carubv10012470m	Thhalv10008558m	LOC_Os07g15670.2
471625	AT1G14510.1	Brara.H02571.1.p	Carubv10010091m	Thhalv10008569m	LOC_Os11g14010.1
470496	AT1G05060.1	Brara.I02631.1.p	Carubv10010084m	Thhalv10008572m	LOC_Os06g13220.1
470362	AT1G03870.1	Brara.J00216.1.p	Carubv10011002m	Thhalv10008582m	LOC_Os01g47780.1
470736	AT1G07160.1	Brara.J00493.1.p	Carubv10009317m	Thhalv10008595m	LOC_Os03g18150.1
889509	AT1G20575.1	Brara.G01097.1.p	Carubv10010118m	Thhalv10008599m	LOC_Os03g60939.1
472316	AT1G20810.1	Brara.F01482.1.p	Carubv10010195m	Thhalv10008601m	LOC_Os02g02550.1
312432	AT1G14340.1	Brara.F00959.1.p	Carubv10010131m	Thhalv10008608m	LOC_Os04g54870.1
889237	AT1G18250.2	Brara.F01282.1.p	Carubv10010135m	Thhalv10008614m	LOC_Os06g47600.1
470920	AT1G08570.1	Brara.F00537.1.p	Carubv10009966m	Thhalv10008616m	LOC_Os03g21000.1
470181	AT1G01020.1	Brara.J00080.1.p	Carubv10011984m	Thhalv10008618m	LOC_Os03g57090.1
888981	AT1G15870.1	Brara.F01100.1.p	Carubv10012435m	Thhalv10008623m	LOC_Os08g34130.1
880133	AT1G18335.1	Brara.H02426.1.p	Carubv10010010m	Thhalv10008624m	LOC_Os05g32180.1
471142	AT1G10310.1	Brara.H02770.1.p	Carubv10011121m	Thhalv10008625m	LOC_Os02g35170.1
470228	AT1G02700.1	Brara.J00125.1.p	Carubv10010109m	Thhalv10008633m	LOC_Os07g47840.1
471373	AT1G12244.1	Brara.I05128.1.p	Carubv10012184m	Thhalv10008640m	LOC_Os10g40650.1
334100	AT1G08110.4	Brara.F00502.1.p	Carubv10010424m	Thhalv10008645m	LOC_Os05g22970.1
471908	AT1G17100.1	Brara.F01197.1.p	Carubv10010190m	Thhalv10008655m	LOC_Os01g11230.1
470338	AT1G03680.1	Brara.I05530.1.p	Carubv10010421m	Thhalv10008668m	LOC_Os12g08730.1
889219	AT1G18060.1	Brara.H02440.1.p	Carubv10011009m	Thhalv10008687m	LOC_Os01g03040.1
471412	AT1G12650.1	Brara.I05104.1.p	Carubv10010126m	Thhalv10008688m	LOC_Os09g35670.1
471936	AT1G17330.1	Brara.F01218.1.p	Carubv10010080m	Thhalv10008690m	LOC_Os10g34470.1
472705	AT1G26940.1	Brara.I03155.1.p	Carubv10010228m	Thhalv10008695m	LOC_Os11g38990.2
334636	AT1G13330.1	Brara.F00798.1.p	Carubv10011847m	Thhalv10008697m	LOC_Os03g50220.1
472344	AT1G21065.1	Brara.F01508.1.p	Carubv10011090m	Thhalv10008709m	LOC_Os02g09460.1
473481	AT1G32990.1	Brara.I02689.1.p	Carubv10010240m	Thhalv10008713m	LOC_Os03g03020.1
472718	AT1G26820.1	Brara.G00932.1.p	Carubv10009986m	Thhalv10008717m	LOC_Os08g33710.1
888336	AT1G10600.1	Brara.F00708.1.p	Carubv10011162m	Thhalv10008718m	LOC_Os01g47262.2
311357	AT1G02475.1	Brara.J00113.1.p	Carubv10010960m	Thhalv10008722m	LOC_Os01g22510.1
472231	AT1G20050.1	Brara.G01125.1.p	Carubv10010245m	Thhalv10008732m	LOC_Os01g01369.1
871686	AT3G03773.2	Brara.A03804.1.p	Carubv10014713m	Thhalv10008755m	LOC_Os03g45270.1
880865	AT1G26690.1	Brara.I03137.1.p	Carubv10010145m	Thhalv10008758m	LOC_Os07g43890.1
470618	AT1G06060.1	Brara.H02975.1.p	Carubv10009937m	Thhalv10008762m	LOC_Os01g56820.1
471354	AT1G12060.1	Brara.H02675.1.p	Carubv10012322m	Thhalv10008770m	LOC_Os02g48780.1
887557	AT1G03950.1	Brara.J00222.1.p	Carubv10010296m	Thhalv10008774m	LOC_Os10g33660.1
471014	AT1G09250.1	Brara.F00585.1.p	Carubv10010314m	Thhalv10008777m	LOC_Os03g19780.1
888112	AT1G08770.1	Brara.F00553.1.p	Carubv10010304m	Thhalv10008786m	LOC_Os03g58410.1
471258	AT1G11240.1	Brara.F00750.1.p	Carubv10010339m	Thhalv10008794m	LOC_Os03g23020.1
313074	AT1G21830.1	Brara.H02268.1.p	Carubv10010313m	Thhalv10008805m	LOC_Os04g59420.2
888702	AT1G13360.1	Brara.F00796.1.p	Carubv10010335m	Thhalv10008809m	LOC_Os01g04010.1
472926	AT1G27300.1	Brara.I03026.1.p	Carubv10012486m	Thhalv10008828m	LOC_Os02g30610.2
878661	AT1G04985.1	Brara.H03017.1.p	Carubv10012011m	Thhalv10008833m	LOC_Os04g57330.1
470252	AT1G02870.1	Brara.J00137.1.p	Carubv10010371m	Thhalv10008837m	LOC_Os05g30420.1
889285	AT1G18650.1	Brara.F01327.1.p	Carubv10012483m	Thhalv10008839m	LOC_Os03g54910.1
470540	AT1G05385.1	Brara.J00363.1.p	Carubv10011658m	Thhalv10008840m	LOC_Os03g53640.1
472794	AT1G26220.1	Brara.H02130.1.p	Carubv10012337m	Thhalv10008844m	LOC_Os08g01170.1
313324	AT1G26665.2	Brara.G00921.1.p	Carubv10010356m	Thhalv10008848m	LOC_Os09g35920.1
880171	AT1G18680.1	Brara.I04777.1.p	Carubv10010393m	Thhalv10008859m	LOC_Os10g18890.1
471492	AT1G13380.1	Brara.F00795.1.p	Carubv10010302m	Thhalv10008860m	LOC_Os09g10910.3
472903	AT1G24450.1	Brara.I03039.1.p	Carubv10010399m	Thhalv10008862m	LOC_Os03g63740.1
480210	AT2G06010.1	Brara.G00461.1.p	Carubv10014724m	Thhalv10008863m	LOC_Os04g36850.1
312852	AT1G19130.1	Brara.H02386.1.p	Carubv10010381m	Thhalv10008865m	LOC_Os08g35480.1
881274	AT1G29810.1	Brara.I02862.1.p	Carubv10011819m	Thhalv10008867m	LOC_Os01g47420.1
472616	AT1G23530.1	Brara.H02208.1.p	Carubv10010260m	Thhalv10008871m	LOC_Os02g47830.1
473357	AT1G31720.1	Brara.H00707.1.p	Carubv10010398m	Thhalv10008873m	LOC_Os02g47450.1
471946	AT1G17410.1	Brara.H02470.1.p	Carubv10010406m	Thhalv10008875m	LOC_Os02g35700.1
890929	AT1G33490.1	Brara.I02587.1.p	Carubv10010447m	Thhalv10008879m	LOC_Os05g01510.2
880616	AT1G22740.1	Brara.H02232.1.p	Carubv10011037m	Thhalv10008896m	LOC_Os05g46000.1
471529	AT1G13690.1	Brara.F00915.1.p	Carubv10010435m	Thhalv10008898m	LOC_Os03g40310.1
470332	AT1G03600.1	Brara.J00193.1.p	Carubv10010460m	Thhalv10008901m	LOC_Os03g21560.1
471075	AT1G09740.1	Brara.H02801.1.p	Carubv10010470m	Thhalv10008924m	LOC_Os02g52314.1
866408	AT3G50360.1	Brara.A02141.1.p	Carubv10018135m	Thhalv10008929m	LOC_Os10g25010.1
471880	AT1G16840.4	Brara.I04860.1.p	Carubv10010301m	Thhalv10008939m	LOC_Os08g13320.1
472569	AT1G23140.1	Brara.I03261.1.p	Carubv10010496m	Thhalv10008947m	LOC_Os07g01780.1
471582	AT1G14205.1	Brara.I05005.1.p	Carubv10010475m	Thhalv10008948m	LOC_Os03g07340.1
473384	AT1G31940.1	Brara.E01748.1.p	Carubv10010531m	Thhalv10008962m	LOC_Os02g47000.1
473113	AT1G29070.1	Brara.I02922.1.p	Carubv10010533m	Thhalv10008967m	LOC_Os01g59060.1
333465	AT1G01940.1	Brara.I05622.1.p	Carubv10012351m	Thhalv10008970m	LOC_Os06g04000.1
887921	AT1G07130.1	Brara.H02938.1.p	Carubv10010524m	Thhalv10008979m	LOC_Os03g25130.1
311459	AT1G03650.1	Brara.I05532.1.p	Carubv10010366m	Thhalv10008981m	LOC_Os10g35680.1
470153	AT1G01230.1	Brara.J00060.1.p	Carubv10010529m	Thhalv10008983m	LOC_Os02g45180.1
473445	AT1G32540.1	Brara.E01775.1.p	Carubv10010527m	Thhalv10008989m	LOC_Os08g06280.1
472662	AT1G24020.1	Brara.G00960.1.p	Carubv10010538m	Thhalv10008991m	LOC_Os04g39150.1
311711	AT1G06330.1	Brara.I05413.1.p	Carubv10012029m	Thhalv10009000m	LOC_Os01g55320.1
887495	AT1G03430.1	Brara.J00183.1.p	Carubv10010558m	Thhalv10009010m	LOC_Os08g44350.1
333508	AT1G01470.1	Brara.H03124.1.p	Carubv10010557m	Thhalv10009011m	LOC_Os01g12580.1
470437	AT1G04555.1	Brara.J00268.1.p	Carubv10010566m	Thhalv10009014m	LOC_Os02g57170.1
887762	AT1G05710.2	Brara.H02991.1.p	Carubv10010563m	Thhalv10009016m	LOC_Os04g41570.2
470848	AT1G07960.2	Brara.F00485.1.p	Carubv10010571m	Thhalv10009030m	LOC_Os03g17860.1
473278	AT1G30500.2	Brara.I02806.1.p	Carubv10010359m	Thhalv10009032m	LOC_Os12g41880.2
470815	AT1G07830.1	Brara.F00479.1.p	Carubv10018201m	Thhalv10009035m	LOC_Os06g03790.1
880722	AT1G23750.1	Brara.I03214.1.p	Carubv10010610m	Thhalv10009071m	LOC_Os05g01050.2
336448	AT1G33810.1	Brara.I02574.1.p	Carubv10010608m	Thhalv10009075m	LOC_Os08g02060.1
470900	AT1G08390.1	Brara.F00524.1.p	Carubv10010612m	Thhalv10009077m	LOC_Os03g47990.1
472771	AT1G26470.1	Brara.I03117.1.p	Carubv10010577m	Thhalv10009087m	LOC_Os05g43680.1
890536	AT1G29990.1	Brara.G00746.1.p	Carubv10010629m	Thhalv10009093m	LOC_Os02g14860.1
334161	AT1G08780.1	Brara.F00554.1.p	Carubv10010510m	Thhalv10009095m	LOC_Os03g43020.1
336321	AT1G32370.2	Brara.I02622.1.p	Carubv10012275m	Thhalv10009100m	LOC_Os02g17850.1
471289	AT1G11530.1	Brara.I05168.1.p	Carubv10010679m	Thhalv10009112m	LOC_Os04g53740.1
473023	AT1G28150.1	Brara.I02968.1.p	Carubv10010635m	Thhalv10009115m	LOC_Os04g44590.2
473615	AT1G31170.4	Brara.H00727.1.p	Carubv10010656m	Thhalv10009117m	LOC_Os06g07760.1
471085	AT1G09815.1	Brara.F00640.1.p	Carubv10010654m	Thhalv10009118m	LOC_Os09g34850.3
472502	AT1G22630.1	Brara.H02233.1.p	Carubv10010657m	Thhalv10009125m	LOC_Os05g01530.1
473326	AT1G30845.1	Brara.I02769.1.p	Carubv10010682m	Thhalv10009135m	LOC_Os03g03530.1
472439	AT1G22050.1	Brara.I03356.1.p	Carubv10010678m	Thhalv10009136m	LOC_Os02g51500.1
473075	AT1G28540.1	Brara.H01979.1.p	Carubv10011993m	Thhalv10009143m	LOC_Os06g33340.1
471952	AT1G17455.1	Brara.F01227.1.p	Carubv10011591m	Thhalv10009148m	LOC_Os11g40610.5
880506	AT1G21770.1	Brara.F01585.1.p	Carubv10010702m	Thhalv10009164m	LOC_Os04g35200.1
470515	AT1G05205.1	Brara.I05465.1.p	Carubv10010747m	Thhalv10009219m	LOC_Os06g46700.1
880554	AT1G22140.1	Brara.I03374.1.p	Carubv10010733m	Thhalv10009245m	LOC_Os03g26791.1
471620	AT1G14450.1	Brara.F00968.1.p	Carubv10010789m	Thhalv10009257m	LOC_Os02g35610.1
311551	AT1G04640.1	Brara.J00278.1.p	Carubv10010053m	Thhalv10009297m	LOC_Os03g20560.1
470804	AT1G07740.1	Brara.H02904.1.p	Carubv10007904m	Thhalv10009298m	LOC_Os05g47510.1
471945	AT1G17400.1	Brara.F01225.1.p	Carubv10009828m	Thhalv10009299m	LOC_Os07g42290.1
888835	AT1G14520.1	Brara.F00978.1.p	Carubv10009817m	Thhalv10009301m	LOC_Os06g36560.1
470697	AT1G06750.2	Brara.I05394.1.p	Carubv10011536m	Thhalv10009309m	LOC_Os05g43300.1
470156	AT1G01200.1	Brara.J00061.1.p	Carubv10010167m	Thhalv10009311m	LOC_Os09g35860.1
890680	AT1G30950.1	Brara.H00740.1.p	Carubv10011934m	Thhalv10009319m	LOC_Os06g45460.1
472259	AT1G20310.1	Brara.F01447.1.p	Carubv10010139m	Thhalv10009337m	LOC_Os09g37080.1
890793	AT1G32250.1	Brara.E01900.1.p	Carubv10012615m	Thhalv10009363m	LOC_Os01g32120.1
473000	AT1G27980.1	Brara.H02023.1.p	Carubv10012601m	Thhalv10009378m	LOC_Os01g01080.1
470145	AT1G01300.1	Brara.J00055.1.p	Carubv10009005m	Thhalv10009389m	LOC_Os01g41550.1
887378	AT1G02380.1	Brara.J00101.1.p	Carubv10010187m	Thhalv10009390m	LOC_Os05g04150.1
470363	AT1G03880.1	Brara.J00217.1.p	Carubv10011751m	Thhalv10009410m	LOC_Os03g31360.1
313001	AT1G20925.1	Brara.F01495.1.p	Carubv10012230m	Thhalv10009415m	LOC_Os09g31478.1
335330	AT1G20860.1	Brara.H02308.1.p	Carubv10011524m	Thhalv10009424m	LOC_Os06g21950.1
887320	AT1G01350.1	Brara.J00052.1.p	Carubv10009639m	Thhalv10009432m	LOC_Os02g19804.1
890732	AT1G31790.1	Brara.E01950.1.p	Carubv10011695m	Thhalv10009456m	LOC_Os07g14100.1
879894	AT1G15990.1	Brara.F01111.1.p	Carubv10008459m	Thhalv10009463m	LOC_Os12g28260.1
888295	AT1G10330.1	Brara.F00683.1.p	Carubv10011208m	Thhalv10009465m	LOC_Os05g18950.1
890031	AT1G26900.1	Brara.J00664.1.p	Carubv10016929m	Thhalv10009468m	LOC_Os08g38610.1
312091	AT1G10520.1	Brara.H02757.1.p	Carubv10012462m	Thhalv10009477m	LOC_Os06g13020.1
470587	AT1G05800.1	Brara.J00399.1.p	Carubv10010888m	Thhalv10009478m	LOC_Os11g19340.1
334007	AT1G07060.1	Brara.J00487.1.p	Carubv10010114m	Thhalv10009490m	LOC_Os12g01540.1
473173	AT1G29700.1	Brara.H01935.1.p	Carubv10009611m	Thhalv10009499m	LOC_Os12g44370.1
470582	AT1G05750.1	Brara.H02989.1.p	Carubv10011161m	Thhalv10009524m	LOC_Os02g53050.1
887855	AT1G06510.1	Brara.J00448.1.p	Carubv10011989m	Thhalv10009532m	LOC_Os01g50120.2
888205	AT1G09610.1	Brara.H02808.1.p	Carubv10011736m	Thhalv10009538m	LOC_Os12g10320.1
335029	AT1G17630.1	Brara.F01240.1.p	Carubv10011006m	Thhalv10009551m	LOC_Os01g10090.1
311954	AT1G09080.1	Brara.I05279.1.p	Carubv10008520m	Thhalv10009566m	LOC_Os03g50250.1
889470	AT1G20230.1	Brara.F01443.1.p	Carubv10008385m	Thhalv10009574m	LOC_Os05g30710.1
890411	AT1G28690.1	Brara.H01974.1.p	Carubv10008869m	Thhalv10009590m	LOC_Os03g25380.1
472420	AT1G21840.1	Brara.G01061.1.p	Carubv10010129m	Thhalv10009605m	LOC_Os02g07150.1
887466	AT1G03140.1	Brara.H03097.1.p	Carubv10011298m	Thhalv10009621m	LOC_Os07g38420.1
336411	AT1G33350.1	Brara.I02594.1.p	Carubv10012498m	Thhalv10009638m	LOC_Os02g40750.1
472786	AT1G26320.1	Brara.I03109.1.p	Carubv10011078m	Thhalv10009666m	LOC_Os12g12580.1
917968	AT5G49700.1	Brara.C02511.1.p	Carubv10028261m	Thhalv10009678m	LOC_Os09g28930.1
889992	AT1G27190.1	Brara.I03177.1.p	Carubv10008631m	Thhalv10009684m	LOC_Os04g41030.1
470313	AT1G03350.1	Brara.H03088.1.p	Carubv10009113m	Thhalv10009692m	LOC_Os01g16670.1
473001	AT1G27990.1	Brara.I02989.1.p	Carubv10011574m	Thhalv10009696m	LOC_Os04g31710.1
471873	AT1G16770.1	Brara.H02497.1.p	Carubv10011789m	Thhalv10009697m	LOC_Os02g04780.1
470374	AT1G03970.1	Brara.J00223.1.p	Carubv10011573m	Thhalv10009710m	LOC_Os05g36160.1
470539	AT1G05380.1	Brara.J00362.1.p	Carubv10008137m	Thhalv10009713m	LOC_Os03g53630.1
890093	AT1G26500.1	Brara.I03119.1.p	Carubv10012523m	Thhalv10009723m	LOC_Os07g40820.1
889592	AT1G21340.1	Brara.F01530.1.p	Carubv10011507m	Thhalv10009737m	LOC_Os01g64590.1
879640	AT1G13630.1	Brara.F00910.1.p	Carubv10008310m	Thhalv10009738m	LOC_Os10g33874.1
334664	AT1G13680.1	Brara.F00914.1.p	Carubv10011738m	Thhalv10009757m	LOC_Os03g30130.3
313035	AT1G21430.1	Brara.F01537.1.p	Carubv10011440m	Thhalv10009764m	LOC_Os12g08780.1
470724	AT1G07010.3	Brara.J00483.1.p	Carubv10012402m	Thhalv10009773m	LOC_Os10g25430.1
473461	AT1G32760.1	Brara.I02674.1.p	Carubv10009738m	Thhalv10009787m	LOC_Os02g01200.1
470341	AT1G03700.1	Brara.J00200.1.p	Carubv10012189m	Thhalv10009824m	LOC_Os05g15630.1
890187	AT1G25240.1	Brara.I03060.1.p	Carubv10011223m	Thhalv10009826m	LOC_Os08g36410.1
312580	AT1G15900.1	Brara.F01103.1.p	Carubv10011590m	Thhalv10009838m	LOC_Os06g30230.1
335467	AT1G22240.1	Brara.G01042.1.p	Carubv10012475m	Thhalv10009853m	LOC_Os12g31000.1
313968	AT1G31175.1	Brara.I02728.1.p	Carubv10010767m	Thhalv10009859m	LOC_Os07g38010.1
472979	AT1G27740.1	Brara.H02033.1.p	Carubv10011072m	Thhalv10009862m	LOC_Os12g32400.1
470364	AT1G03890.1	Brara.I05521.1.p	Carubv10012169m	Thhalv10009863m	LOC_Os02g15090.1
472406	AT1G21680.1	Brara.F01563.1.p	Carubv10011878m	Thhalv10009943m	LOC_Os03g62370.1
887478	AT1G03260.1	Brara.I05537.1.p	Carubv10009985m	Thhalv10009966m	LOC_Os07g46220.1
887439	AT1G02910.1	Brara.H03104.1.p	Carubv10009110m	Thhalv10009985m	LOC_Os01g25600.1
890493	AT1G29680.1	Brara.I02870.1.p	Carubv10010854m	Thhalv10009988m	LOC_Os01g52830.1
472062	AT1G18440.1	Brara.F01298.1.p	Carubv10009940m	Thhalv10009989m	LOC_Os01g49900.1
336541	AT1G31160.1	Brara.G00551.1.p	Carubv10010389m	Thhalv10009998m	LOC_Os06g45660.1
470571	AT1G05670.1	Brara.J00391.1.p	Carubv10008426m	Thhalv10010012m	LOC_Os07g32900.1
312615	AT1G16380.1	Brara.F01136.1.p	Carubv10011761m	Thhalv10010021m	LOC_Os02g58660.1
888402	AT1G11090.1	Brara.H02731.1.p	Carubv10011807m	Thhalv10010022m	LOC_Os07g37840.1
313929	AT1G34160.1	Brara.I02452.1.p	Carubv10008671m	Thhalv10010025m	LOC_Os12g17080.1
473380	AT1G31920.1	Brara.E01751.1.p	Carubv10010872m	Thhalv10010030m	LOC_Os02g46980.1
323420	AT3G48190.1	Brara.F02101.1.p	Carubv10016554m	Thhalv10010050m	LOC_Os01g01689.1
485406	AT3G50590.1	Brara.I03402.1.p	Carubv10016565m	Thhalv10010058m	LOC_Os09g24260.1
485725	AT3G53480.1	Brara.G01592.1.p	Carubv10016573m	Thhalv10010063m	LOC_Os02g32690.1
485955	AT3G55320.1	Brara.D00408.1.p	Carubv10016575m	Thhalv10010064m	LOC_Os01g74470.1
484830	AT3G44050.1	Brara.F01890.1.p	Carubv10016585m	Thhalv10010073m	LOC_Os03g53920.1
485844	AT3G54440.3	Brara.D00468.1.p	Carubv10019396m	Thhalv10010080m	LOC_Os01g72340.1
348635	AT3G55480.2	Brara.I03797.1.p	Carubv10016611m	Thhalv10010081m	LOC_Os01g74180.1
323421	AT3G48200.1	Brara.F01693.1.p	Carubv10016613m	Thhalv10010082m	LOC_Os05g51620.1
484854	AT3G44340.1	Brara.F02019.1.p	Carubv10016609m	Thhalv10010084m	LOC_Os11g29200.1
865695	AT3G44530.1	Brara.F02009.1.p	Carubv10016621m	Thhalv10010089m	LOC_Os09g39420.1
485820	AT3G54230.2	Brara.I03695.1.p	Carubv10016740m	Thhalv10010093m	LOC_Os02g07070.1
485207	AT3G48470.1	Brara.F02155.1.p	Carubv10016628m	Thhalv10010098m	LOC_Os02g38680.1
485135	AT3G47730.1	Brara.F01729.1.p	Carubv10016638m	Thhalv10010099m	LOC_Os08g30740.1
484841	AT3G44200.1	Brara.F01899.1.p	Carubv10016647m	Thhalv10010103m	LOC_Os01g64490.1
323531	AT3G49500.1	Brara.A02175.1.p	Carubv10016597m	Thhalv10010107m	LOC_Os01g34350.1
324018	AT3G54870.1	Brara.I03745.1.p	Carubv10016607m	Thhalv10010108m	LOC_Os03g05820.1
485925	AT3G55060.1	Brara.G01657.1.p	Carubv10016668m	Thhalv10010113m	LOC_Os07g48700.1
485300	AT3G49400.1	Brara.A02179.1.p	Carubv10016674m	Thhalv10010115m	LOC_Os01g50690.1
323502	AT3G49170.1	Brara.F01619.1.p	Carubv10016682m	Thhalv10010119m	LOC_Os05g12130.1
485074	AT3G46970.1	Brara.F01780.1.p	Carubv10019408m	Thhalv10010122m	LOC_Os01g63270.1
485528	AT3G51740.1	Brara.A02076.1.p	Carubv10018391m	Thhalv10010123m	LOC_Os03g18630.1
906263	AT3G49650.1	Brara.F02054.1.p	Carubv10016692m	Thhalv10010126m	LOC_Os03g56260.1
485225	AT3G48710.1	Brara.F02143.1.p	Carubv10017156m	Thhalv10010131m	LOC_Os01g70020.1
485480	AT3G51290.1	Brara.I03462.1.p	Carubv10016827m	Thhalv10010132m	LOC_Os09g36760.1
906946	AT3G55270.1	Brara.D00418.1.p	Carubv10016710m	Thhalv10010135m	LOC_Os05g02500.1
485770	AT3G53760.1	Brara.I03662.1.p	Carubv10016729m	Thhalv10010145m	LOC_Os05g06260.1
906925	AT3G55090.1	Brara.D00429.1.p	Carubv10018456m	Thhalv10010146m	LOC_Os01g61940.1
485989	AT3G55610.1	Brara.I03811.1.p	Carubv10016741m	Thhalv10010150m	LOC_Os05g38150.2
348150	AT3G50420.1	Brara.C04316.1.p	Carubv10016818m	Thhalv10010154m	LOC_Os04g57670.1
906864	AT3G54540.1	Brara.I03716.1.p	Carubv10016749m	Thhalv10010156m	LOC_Os03g32630.1
485711	AT3G53380.1	Brara.D00535.1.p	Carubv10019339m	Thhalv10010158m	LOC_Os05g03450.1
485877	AT3G54720.1	Brara.I03728.1.p	Carubv10016757m	Thhalv10010161m	LOC_Os03g57660.1
906452	AT3G51050.1	Brara.C04347.1.p	Carubv10018591m	Thhalv10010167m	LOC_Os02g01070.1
492862	AT4G20090.1	Brara.A01091.1.p	Carubv10004320m	Thhalv10010168m	LOC_Os06g30420.1
906096	AT3G48500.2	Brara.A02382.1.p	Carubv10016787m	Thhalv10010171m	LOC_Os01g67570.1
495386	AT5G53150.1	Brara.J00823.1.p	Carubv10011682m	Thhalv10010173m	LOC_Os02g30620.3
485272	AT3G49142.1	Brara.A02193.1.p	Carubv10018807m	Thhalv10010175m	LOC_Os03g13830.1
906663	AT3G52850.1	Brara.I03585.1.p	Carubv10016844m	Thhalv10010181m	LOC_Os12g02390.1
347976	AT3G48810.1	Brara.A02296.1.p	Carubv10016837m	Thhalv10010184m	LOC_Os05g04160.1
485198	AT3G48380.3	Brara.F01678.1.p	Carubv10016799m	Thhalv10010185m	LOC_Os12g18760.2
323555	AT3G49730.1	Brara.F01578.1.p	Carubv10018595m	Thhalv10010190m	LOC_Os03g51840.1
485584	AT3G52200.2	Brara.D00604.1.p	Carubv10016833m	Thhalv10010192m	LOC_Os06g30460.1
485395	AT3G50430.1	Brara.A02136.1.p	Carubv10019578m	Thhalv10010194m	LOC_Os07g02950.1
485634	AT3G52640.2	Brara.D00579.1.p	Carubv10016780m	Thhalv10010197m	LOC_Os02g50360.1
906899	AT3G54850.1	Brara.I03743.1.p	Carubv10016842m	Thhalv10010199m	LOC_Os06g01304.1
485852	AT3G54500.3	Brara.G01635.1.p	Carubv10016808m	Thhalv10010203m	LOC_Os01g31360.2
906068	AT3G48250.1	Brara.F02162.1.p	Carubv10016848m	Thhalv10010209m	LOC_Os01g73950.1
485079	AT3G47000.1	Brara.F01777.1.p	Carubv10016864m	Thhalv10010212m	LOC_Os05g37700.1
323761	AT3G52115.1	Brara.D00612.1.p	Carubv10016793m	Thhalv10010216m	LOC_Os06g41050.1
485245	AT3G48900.2	Brara.A02204.1.p	Carubv10016884m	Thhalv10010222m	LOC_Os08g01130.1
485881	AT3G54750.3	Brara.I03731.1.p	Carubv10016869m	Thhalv10010226m	LOC_Os12g42700.1
485899	AT3G54860.2	Brara.I03744.1.p	Carubv10016902m	Thhalv10010229m	LOC_Os04g14654.2
485117	AT3G47530.1	Brara.F01963.1.p	Carubv10019129m	Thhalv10010230m	LOC_Os08g33700.1
866669	AT3G52600.1	Brara.D00580.1.p	Carubv10019464m	Thhalv10010231m	LOC_Os04g33720.1
486028	AT3G55850.2	Brara.D00373.1.p	Carubv10016926m	Thhalv10010237m	LOC_Os01g72350.1
485239	AT3G48860.2	Brara.F01647.1.p	Carubv10018432m	Thhalv10010238m	LOC_Os01g70320.1
485867	AT3G54630.1	Brara.I03720.1.p	Carubv10019371m	Thhalv10010243m	LOC_Os08g36490.1
485538	AT3G51830.1	Brara.A02071.1.p	Carubv10018970m	Thhalv10010245m	LOC_Os03g18080.1
485863	AT3G54610.1	Brara.D00454.1.p	Carubv10016868m	Thhalv10010247m	LOC_Os10g28040.1
866812	AT3G53920.1	Brara.D00505.1.p	Carubv10016920m	Thhalv10010251m	LOC_Os05g51150.1
485109	AT3G47450.1	Brara.F01758.1.p	Carubv10016901m	Thhalv10010252m	LOC_Os02g01440.1
485301	AT3G49410.1	Brara.A02178.1.p	Carubv10016933m	Thhalv10010256m	LOC_Os01g34430.1
485957	AT3G55340.1	Brara.I03784.1.p	Carubv10016779m	Thhalv10010257m	LOC_Os05g02400.1
485946	AT3G55260.1	Brara.D00419.1.p	Carubv10016974m	Thhalv10010264m	LOC_Os05g02510.1
485669	AT3G52950.1	Brara.G01566.1.p	Carubv10016950m	Thhalv10010265m	LOC_Os12g07190.1
485688	AT3G53130.1	Brara.G01570.1.p	Carubv10017141m	Thhalv10010267m	LOC_Os10g39930.1
485256	AT3G48980.1	Brara.F01637.1.p	Carubv10016976m	Thhalv10010269m	LOC_Os02g42920.1
906215	AT3G49350.1	Brara.A02183.1.p	Carubv10016971m	Thhalv10010270m	LOC_Os09g35960.1
485075	AT3G46980.3	Brara.F01779.1.p	Carubv10016993m	Thhalv10010272m	LOC_Os01g63290.1
485678	AT3G53030.1	Brara.I03602.1.p	Carubv10017001m	Thhalv10010281m	LOC_Os03g53720.1
480424	AT2G15690.1	Brara.C04123.1.p	Carubv10015725m	Thhalv10010282m	LOC_Os04g09530.1
905968	AT3G47420.1	Brara.F01761.1.p	Carubv10017010m	Thhalv10010285m	LOC_Os04g46880.1
866161	AT3G48260.1	Brara.F02161.1.p	Carubv10017035m	Thhalv10010293m	LOC_Os05g01780.1
485145	AT3G47820.1	Brara.F01721.1.p	Carubv10016981m	Thhalv10010295m	LOC_Os06g13080.1
906154	AT3G48990.1	Brara.F01635.1.p	Carubv10017034m	Thhalv10010297m	LOC_Os04g58710.1
488727	AT5G18475.1	Brara.B00773.1.p	Carubv10000770m	Thhalv10010303m	LOC_Os02g26890.1
906054	AT3G48170.1	Brara.F02099.1.p	Carubv10017058m	Thhalv10010305m	LOC_Os08g32870.1
485977	AT3G55510.1	Brara.I03803.1.p	Carubv10016835m	Thhalv10010312m	LOC_Os12g06610.1
485357	AT3G49990.1	Brara.C04302.1.p	Carubv10017063m	Thhalv10010315m	LOC_Os03g25620.1
485985	AT3G55580.1	Brara.I03809.1.p	Carubv10017109m	Thhalv10010326m	LOC_Os01g62810.1
485806	AT3G54090.1	Brara.I03682.1.p	Carubv10017145m	Thhalv10010328m	LOC_Os01g63220.2
906125	AT3G48730.1	Brara.I00749.1.p	Carubv10017165m	Thhalv10010337m	LOC_Os08g41990.1
485646	AT3G52750.1	Brara.I03580.1.p	Carubv10017167m	Thhalv10010342m	LOC_Os05g37160.1
324038	AT3G55080.1	Brara.I03773.1.p	Carubv10017091m	Thhalv10010346m	LOC_Os01g74500.1
323720	AT3G51710.1	Brara.C04378.1.p	Carubv10017171m	Thhalv10010348m	LOC_Os01g61020.1
485418	AT3G50700.1	Brara.I03408.1.p	Carubv10017209m	Thhalv10010353m	LOC_Os01g70870.1
485341	AT3G49810.1	Brara.A02164.1.p	Carubv10018474m	Thhalv10010374m	LOC_Os03g13010.1
485604	AT3G52370.1	Brara.D00595.1.p	Carubv10017276m	Thhalv10010381m	LOC_Os07g06680.1
906136	AT3G48820.1	Brara.F02086.1.p	Carubv10017208m	Thhalv10010382m	LOC_Os02g02620.1
473690	AT1G35620.1	Brara.E01818.1.p	Carubv10009176m	Thhalv10010385m	LOC_Os04g35290.1
486008	AT3G55740.1	Brara.D00377.1.p	Carubv10017268m	Thhalv10010386m	LOC_Os07g01090.1
485659	AT3G52880.2	Brara.I03587.1.p	Carubv10017290m	Thhalv10010391m	LOC_Os09g39380.1
485276	AT3G49180.1	Brara.A02191.1.p	Carubv10017281m	Thhalv10010392m	LOC_Os07g22534.1
906562	AT3G52030.1	Brara.C04393.1.p	Carubv10019088m	Thhalv10010397m	LOC_Os11g07970.1
485476	AT3G51240.1	Brara.C04358.1.p	Carubv10018698m	Thhalv10010399m	LOC_Os04g56700.1
485479	AT3G51280.1	Brara.C04361.1.p	Carubv10017305m	Thhalv10010403m	LOC_Os09g36740.1
485561	AT3G52050.3	Brara.I03525.1.p	Carubv10017682m	Thhalv10010410m	LOC_Os03g12610.1
485801	AT3G54050.1	Brara.I03677.1.p	Carubv10017339m	Thhalv10010414m	LOC_Os03g16050.1
485927	AT3G55070.1	Brara.I03771.1.p	Carubv10017336m	Thhalv10010415m	LOC_Os05g06760.1
485467	AT3G51130.1	Brara.C04352.1.p	Carubv10018473m	Thhalv10010418m	LOC_Os06g49990.2
485427	AT3G50790.1	Brara.I03415.1.p	Carubv10017300m	Thhalv10010419m	LOC_Os02g43340.2
485838	AT3G54380.1	Brara.G01631.1.p	Carubv10017444m	Thhalv10010422m	LOC_Os03g22870.1
485125	AT3G47610.1	Brara.F01739.1.p	Carubv10017360m	Thhalv10010423m	LOC_Os09g24660.1
484837	AT3G44160.1	Brara.F01895.1.p	Carubv10017506m	Thhalv10010440m	LOC_Os05g43470.1
485510	AT3G51580.2	Brara.C04369.1.p	Carubv10017424m	Thhalv10010441m	LOC_Os05g40040.1
906589	AT3G52260.3	Brara.C04406.1.p	Carubv10017427m	Thhalv10010446m	LOC_Os03g17920.1
485557	AT3G51980.1	Brara.I03522.1.p	Carubv10017425m	Thhalv10010449m	LOC_Os09g33780.1
485582	AT3G52180.1	Brara.D00607.1.p	Carubv10017383m	Thhalv10010456m	LOC_Os03g01750.1
906162	AT3G49070.1	Brara.F01629.1.p	Carubv10017437m	Thhalv10010462m	LOC_Os03g05440.1
323436	AT3G48360.1	Brara.F01679.1.p	Carubv10017405m	Thhalv10010463m	LOC_Os01g68020.1
485911	AT3G54940.2	Brara.I03759.1.p	Carubv10019394m	Thhalv10010475m	LOC_Os07g29760.1
485785	AT3G53940.1	Brara.D00503.1.p	Carubv10017501m	Thhalv10010476m	LOC_Os03g16080.1
347932	AT3G48425.1	Brara.F01673.1.p	Carubv10017492m	Thhalv10010480m	LOC_Os12g18200.1
485399	AT3G50500.2	Brara.C04319.1.p	Carubv10017507m	Thhalv10010481m	LOC_Os03g55600.1
347926	AT3G48340.1	Brara.F01682.1.p	Carubv10017509m	Thhalv10010486m	LOC_Os11g14900.4
324027	AT3G54970.1	Brara.I03762.1.p	Carubv10017743m	Thhalv10010491m	LOC_Os02g15360.1
485587	AT3G52210.3	Brara.I03540.1.p	Carubv10017536m	Thhalv10010496m	LOC_Os02g54000.1
485150	AT3G47860.1	Brara.F01972.1.p	Carubv10017494m	Thhalv10010497m	LOC_Os04g53490.1
485874	AT3G54690.1	Brara.G01640.1.p	Carubv10017483m	Thhalv10010498m	LOC_Os02g06360.1
866842	AT3G54170.1	Brara.G01624.1.p	Carubv10017589m	Thhalv10010523m	LOC_Os06g27970.1
906993	AT3G55640.1	Brara.I03815.1.p	Carubv10017609m	Thhalv10010524m	LOC_Os01g04990.1
485377	AT3G50210.1	Brara.I03380.1.p	Carubv10017695m	Thhalv10010533m	LOC_Os09g07020.1
485935	AT3G55140.1	Brara.D00425.1.p	Carubv10017611m	Thhalv10010534m	LOC_Os01g36620.1
323545	AT3G49640.1	Brara.K00365.1.p	Carubv10018575m	Thhalv10010537m	LOC_Os04g44890.1
485224	AT3G48690.1	Brara.F02144.1.p	Carubv10018816m	Thhalv10010541m	LOC_Os08g37060.1
906343	AT3G50220.1	Brara.I03381.1.p	Carubv10019263m	Thhalv10010543m	LOC_Os06g47310.1
906606	AT3G52380.1	Brara.C04413.1.p	Carubv10018388m	Thhalv10010548m	LOC_Os07g06450.1
905943	AT3G47120.1	Brara.F01769.1.p	Carubv10017621m	Thhalv10010556m	LOC_Os03g61110.1
485868	AT3G54640.1	Brara.I03721.1.p	Carubv10017672m	Thhalv10010558m	LOC_Os07g08430.1
866154	AT3G48210.1	Brara.F02104.1.p	Carubv10017604m	Thhalv10010559m	LOC_Os01g74170.1
485287	AT3G49290.1	Brara.F01612.1.p	Carubv10017674m	Thhalv10010561m	LOC_Os01g37110.1
906954	AT3G55360.1	Brara.I03785.1.p	Carubv10017686m	Thhalv10010564m	LOC_Os01g05670.1
485840	AT3G54390.1	Brara.I03705.1.p	Carubv10019255m	Thhalv10010575m	LOC_Os09g38570.1
485789	AT3G53970.1	Brara.G01614.1.p	Carubv10017709m	Thhalv10010577m	LOC_Os07g36420.1
485607	AT3G52390.2	Brara.D00593.1.p	Carubv10017645m	Thhalv10010578m	LOC_Os07g06440.1
866111	AT3G47830.1	Brara.A02316.1.p	Carubv10017731m	Thhalv10010580m	LOC_Os06g13070.1
906681	AT3G53000.1	Brara.I03598.1.p	Carubv10017732m	Thhalv10010582m	LOC_Os02g45320.1
906920	AT3G55040.1	Brara.I03769.1.p	Carubv10019178m	Thhalv10010587m	LOC_Os03g17470.1
323928	AT3G53900.2	Brara.I03671.1.p	Carubv10017805m	Thhalv10010595m	LOC_Os05g38170.1
906411	AT3G50760.1	Brara.C04327.1.p	Carubv10018870m	Thhalv10010596m	LOC_Os03g47530.1
485234	AT3G48800.1	Brara.A02297.1.p	Carubv10017720m	Thhalv10010601m	LOC_Os03g63320.1
348153	AT3G50440.1	Brara.C04317.1.p	Carubv10017842m	Thhalv10010606m	LOC_Os01g70860.1
485546	AT3G51890.1	Brara.D00626.1.p	Carubv10017864m	Thhalv10010607m	LOC_Os04g58240.1
485810	AT3G54130.1	Brara.I03687.1.p	Carubv10018965m	Thhalv10010608m	LOC_Os01g63250.1
485133	AT3G47690.1	Brara.F01732.1.p	Carubv10017767m	Thhalv10010609m	LOC_Os04g54940.1
485641	AT3G52720.1	Brara.I03575.1.p	Carubv10017694m	Thhalv10010611m	LOC_Os02g33030.1
324076	AT3G55530.1	Brara.I03806.1.p	Carubv10017826m	Thhalv10010626m	LOC_Os03g16570.2
485533	AT3G51780.1	Brara.I03509.1.p	Carubv10017833m	Thhalv10010632m	LOC_Os01g61500.1
485883	AT3G54770.1	Brara.I03732.1.p	Carubv10017996m	Thhalv10010639m	LOC_Os03g17760.1
906915	AT3G55000.1	Brara.G01654.1.p	Carubv10017867m	Thhalv10010647m	LOC_Os12g01170.1
485058	AT3G46870.1	Brara.F01789.1.p	Carubv10017876m	Thhalv10010650m	LOC_Os07g36450.1
485534	AT3G51790.1	Brara.I03510.1.p	Carubv10019299m	Thhalv10010653m	LOC_Os10g39870.1
906963	AT3G55440.1	Brara.D00398.1.p	Carubv10017891m	Thhalv10010654m	LOC_Os01g05490.1
347985	AT3G48920.1	Brara.F01643.1.p	Carubv10018592m	Thhalv10010657m	LOC_Os02g42850.2
485112	AT3G47470.1	Brara.F01756.1.p	Carubv10017894m	Thhalv10010659m	LOC_Os08g33820.1
323362	AT3G47490.1	Brara.F01754.1.p	Carubv10017985m	Thhalv10010677m	LOC_Os03g07370.1
866614	AT3G52220.1	Brara.I03541.1.p	Carubv10017955m	Thhalv10010678m	LOC_Os08g44440.1
906919	AT3G55030.1	Brara.D00432.1.p	Carubv10018438m	Thhalv10010682m	LOC_Os03g17520.1
906076	AT3G48330.1	Brara.F02159.1.p	Carubv10017970m	Thhalv10010684m	LOC_Os08g44280.1
906509	AT3G51610.1	Brara.A02078.1.p	Carubv10017949m	Thhalv10010694m	LOC_Os05g07640.1
485457	AT3G51040.1	Brara.A02108.1.p	Carubv10018464m	Thhalv10010695m	LOC_Os03g58520.1
485212	AT3G48540.1	Brara.A02379.1.p	Carubv10018623m	Thhalv10010696m	LOC_Os01g55974.1
485107	AT3G47430.1	Brara.F01760.1.p	Carubv10017971m	Thhalv10010697m	LOC_Os04g45210.1
485726	AT3G53490.1	Brara.G01593.1.p	Carubv10017981m	Thhalv10010698m	LOC_Os03g17440.1
866357	AT3G49890.1	Brara.C04296.1.p	Carubv10018200m	Thhalv10010709m	LOC_Os03g10410.1
485463	AT3G51100.1	Brara.C04350.1.p	Carubv10018036m	Thhalv10010713m	LOC_Os06g49980.1
906697	AT3G53120.1	Brara.D00542.1.p	Carubv10018514m	Thhalv10010721m	LOC_Os03g37580.1
905523	AT3G44220.1	Brara.F01900.1.p	Carubv10018033m	Thhalv10010725m	LOC_Os12g06260.1
485424	AT3G50770.1	Brara.C04328.1.p	Carubv10018048m	Thhalv10010726m	LOC_Os03g55960.1
907015	AT3G55820.1	Brara.I03829.1.p	Carubv10018041m	Thhalv10010736m	LOC_Os03g13490.1
485965	AT3G55390.1	Brara.I03789.1.p	Carubv10018692m	Thhalv10010742m	LOC_Os12g38100.1
485979	AT3G55520.1	Brara.I03805.1.p	Carubv10018067m	Thhalv10010745m	LOC_Os05g38370.1
906067	AT3G48240.1	Brara.F01686.1.p	Carubv10018110m	Thhalv10010747m	LOC_Os11g25780.1
484859	AT3G44380.1	Brara.F02016.1.p	Carubv10019354m	Thhalv10010749m	LOC_Os08g44410.1
485438	AT3G50860.1	Brara.C04333.1.p	Carubv10018140m	Thhalv10010773m	LOC_Os03g12710.1
906664	AT3G52860.1	Brara.I03586.1.p	Carubv10018788m	Thhalv10010784m	LOC_Os05g06290.1
485455	AT3G51030.1	Brara.C04346.1.p	Carubv10019026m	Thhalv10010795m	LOC_Os07g08840.1
485130	AT3G47650.1	Brara.A02319.1.p	Carubv10018219m	Thhalv10010812m	LOC_Os06g22690.1
485723	AT3G53470.2	Brara.I03637.1.p	Carubv10018227m	Thhalv10010814m	LOC_Os03g17660.2
485501	AT3G51500.1	Brara.A02085.1.p	Carubv10018262m	Thhalv10010838m	LOC_Os02g10010.2
906015	AT3G47833.1	Brara.F01720.1.p	Carubv10018302m	Thhalv10010853m	LOC_Os09g21470.1
906983	AT3G55570.1	Brara.D00388.1.p	Carubv10019190m	Thhalv10010871m	LOC_Os01g12190.1
906055	AT3G48180.1	Brara.A02392.1.p	Carubv10018344m	Thhalv10010873m	LOC_Os06g13190.1
485854	AT3G54510.2	Brara.I03712.1.p	Carubv10018632m	Thhalv10010925m	LOC_Os01g72210.1
866435	AT3G50610.1	Brara.I03403.1.p	Carubv10018955m	Thhalv10010927m	LOC_Os03g27680.1
485710	AT3G53360.1	Brara.I03628.1.p	Carubv10018718m	Thhalv10010938m	LOC_Os06g30940.1
485337	AT3G49750.1	Brara.A02169.1.p	Carubv10017786m	Thhalv10010947m	LOC_Os09g04490.1
485829	AT3G54310.1	Brara.I03701.1.p	Carubv10019498m	Thhalv10010949m	LOC_Os02g30140.2
485744	AT3G53600.1	Brara.G01602.1.p	Carubv10018114m	Thhalv10010956m	LOC_Os03g17150.1
474839	AT1G57540.1	Brara.I01617.1.p	Carubv10021196m	Thhalv10010969m	LOC_Os01g14790.1
347996	AT3G49055.1	Brara.F01631.1.p	Carubv10018372m	Thhalv10010995m	LOC_Os08g44550.1
889822	AT1G23070.1	Brara.F01675.1.p	Carubv10011781m	Thhalv10011000m	LOC_Os03g29340.1
905970	AT3G47440.1	Brara.F01759.1.p	Carubv10017883m	Thhalv10011032m	LOC_Os04g46490.1
906195	AT3G49200.1	Brara.A02190.1.p	Carubv10018611m	Thhalv10011067m	LOC_Os05g48260.1
485134	AT3G47700.1	Brara.F01731.1.p	Carubv10016705m	Thhalv10011079m	LOC_Os02g51330.1
485127	AT3G47630.2	Brara.F01737.1.p	Carubv10019459m	Thhalv10011094m	LOC_Os11g34840.1
485623	AT3G52561.1	Brara.I03563.1.p	Carubv10018867m	Thhalv10011097m	LOC_Os04g58790.1
485210	AT3G48520.1	Brara.F01665.1.p	Carubv10017052m	Thhalv10011125m	LOC_Os11g29290.1
485692	AT3G53170.1	Brara.I03607.1.p	Carubv10017083m	Thhalv10011131m	LOC_Os03g02430.1
905922	AT3G46940.1	Brara.F01784.1.p	Carubv10018442m	Thhalv10011147m	LOC_Os03g46640.1
893808	AT1G64850.1	Brara.B01853.1.p	Carubv10007918m	Thhalv10011151m	LOC_Os04g51240.1
892532	AT1G55350.5	Brara.F00036.1.p	Carubv10008068m	Thhalv10011175m	LOC_Os02g47970.1
314757	AT1G55325.2	Brara.E01544.1.p	Carubv10012222m	Thhalv10011178m	LOC_Os05g37500.1
481550	AT2G26780.1	Brara.H00091.1.p	Carubv10025629m	Thhalv10011180m	LOC_Os11g04220.1
474153	AT1G50240.2	Brara.H00252.1.p	Carubv10008099m	Thhalv10011182m	LOC_Os12g24550.1
483963	AT2G47800.1	Brara.F00437.1.p	Carubv10022504m	Thhalv10011183m	LOC_Os01g25386.1
474047	AT1G49040.1	Brara.F00384.1.p	Carubv10008124m	Thhalv10011186m	LOC_Os01g39380.1
905365	AT3G33530.3	Brara.F00002.1.p	Carubv10008020m	Thhalv10011188m	LOC_Os02g04440.2
892562	AT1G55610.1	Brara.H00042.1.p	Carubv10008132m	Thhalv10011192m	LOC_Os08g25380.1
474208	AT1G50840.1	Brara.E01656.1.p	Carubv10008163m	Thhalv10011195m	LOC_Os08g07850.1
892295	AT1G52780.1	Brara.F00171.1.p	Carubv10011888m	Thhalv10011203m	LOC_Os01g08170.1
474357	AT1G52360.2	Brara.E01583.1.p	Carubv10008243m	Thhalv10011217m	LOC_Os02g11830.2
473972	AT1G48360.2	Brara.H00359.1.p	Carubv10011961m	Thhalv10011221m	LOC_Os06g07490.1
478871	AT3G14470.1	Brara.E02675.1.p	Carubv10012877m	Thhalv10011222m	LOC_Os05g41290.1
314752	AT1G55250.1	Brara.H00070.1.p	Carubv10012558m	Thhalv10011229m	LOC_Os10g41590.1
474119	AT1G49870.1	Brara.H00275.1.p	Carubv10008285m	Thhalv10011233m	LOC_Os03g40780.1
891365	AT1G43850.1	Brara.E01758.1.p	Carubv10011788m	Thhalv10011234m	LOC_Os11g10070.1
891853	AT1G49540.2	Brara.F00369.1.p	Carubv10012232m	Thhalv10011237m	LOC_Os08g38570.1
474434	AT1G53140.1	Brara.E01548.1.p	Carubv10008322m	Thhalv10011245m	LOC_Os01g54420.1
474348	AT1G52320.2	Brara.F00196.1.p	Carubv10008333m	Thhalv10011250m	LOC_Os01g31580.1
314676	AT1G53600.1	Brara.F00109.1.p	Carubv10008432m	Thhalv10011264m	LOC_Os08g03676.1
892003	AT1G50660.1	Brara.F00296.1.p	Carubv10008429m	Thhalv10011268m	LOC_Os05g41910.1
337713	AT1G54350.1	Brara.A01923.1.p	Carubv10011986m	Thhalv10011270m	LOC_Os01g11946.1
314675	AT1G53590.1	Brara.E01482.1.p	Carubv10012425m	Thhalv10011273m	LOC_Os02g20970.1
320079	AT2G22410.1	Brara.E01639.1.p	Carubv10022767m	Thhalv10011276m	LOC_Os10g26070.1
892122	AT1G51500.1	Brara.E01628.1.p	Carubv10008484m	Thhalv10011278m	LOC_Os05g13520.1
474021	AT1G48840.1	Brara.E01717.1.p	Carubv10011234m	Thhalv10011279m	LOC_Os10g03830.1
314800	AT1G55870.1	Brara.F00015.1.p	Carubv10011913m	Thhalv10011283m	LOC_Os04g39260.3
892102	AT1G51350.1	Brara.F00259.1.p	Carubv10008512m	Thhalv10011291m	LOC_Os11g41990.1
474081	AT1G49430.1	Brara.E01703.1.p	Carubv10008590m	Thhalv10011292m	LOC_Os11g35400.1
314547	AT1G51965.1	Brara.E01599.1.p	Carubv10012330m	Thhalv10011294m	LOC_Os02g13340.1
882592	AT1G49980.1	Brara.F00335.1.p	Carubv10012571m	Thhalv10011295m	LOC_Os03g42010.1
891910	AT1G49890.1	Brara.F00340.1.p	Carubv10008528m	Thhalv10011296m	LOC_Os03g10820.1
891670	AT1G48480.1	Brara.H00350.1.p	Carubv10008516m	Thhalv10011300m	LOC_Os03g50450.1
911927	AT4G02750.1	Brara.F00415.1.p	Carubv10003899m	Thhalv10011302m	LOC_Os09g15800.1
473837	AT1G45150.1	Brara.H00445.1.p	Carubv10008552m	Thhalv10011304m	LOC_Os07g39300.1
474292	AT1G51745.1	Brara.F00230.1.p	Carubv10012660m	Thhalv10011307m	LOC_Os01g37790.1
474038	AT1G48930.1	Brara.E01714.1.p	Carubv10012624m	Thhalv10011318m	LOC_Os04g57860.1
473794	AT1G43980.1	Brara.J00673.1.p	Carubv10011813m	Thhalv10011320m	LOC_Os03g32090.1
896193	AT3G02280.1	Brara.C02981.1.p	Carubv10013233m	Thhalv10011322m	LOC_Os01g53250.1
474271	AT1G51580.1	Brara.H00208.1.p	Carubv10008567m	Thhalv10011323m	LOC_Os09g32300.1
473774	AT1G43690.1	Brara.J00663.1.p	Carubv10008641m	Thhalv10011324m	LOC_Os04g34440.1
474334	AT1G52190.1	Brara.F00208.1.p	Carubv10008522m	Thhalv10011325m	LOC_Os01g55600.1
474093	AT1G49580.1	Brara.H00294.1.p	Carubv10008616m	Thhalv10011327m	LOC_Os07g42770.1
474620	AT1G55590.1	Brara.F00027.1.p	Carubv10008620m	Thhalv10011328m	LOC_Os08g39060.1
474040	AT1G48950.1	Brara.H00329.1.p	Carubv10008645m	Thhalv10011335m	LOC_Os01g42080.1
474565	AT1G55120.1	Brara.F00050.1.p	Carubv10008754m	Thhalv10011339m	LOC_Os09g08072.1
474419	AT1G52980.1	Brara.F00153.1.p	Carubv10012196m	Thhalv10011345m	LOC_Os03g22890.2
474050	AT1G49050.1	Brara.E01712.1.p	Carubv10011364m	Thhalv10011346m	LOC_Os02g49800.1
474076	AT1G49380.1	Brara.H00308.1.p	Carubv10011579m	Thhalv10011363m	LOC_Os03g55970.1
474346	AT1G52310.1	Brara.H00171.1.p	Carubv10008750m	Thhalv10011366m	LOC_Os01g01410.1
474617	AT1G55560.1	Brara.H00045.1.p	Carubv10012595m	Thhalv10011369m	LOC_Os05g40740.3
481501	AT2G26440.1	Brara.C02457.1.p	Carubv10022851m	Thhalv10011371m	LOC_Os06g09340.1
883102	AT1G54220.1	Brara.F00054.1.p	Carubv10012071m	Thhalv10011375m	LOC_Os06g01630.5
474504	AT1G53710.1	Brara.H00120.1.p	Carubv10012129m	Thhalv10011378m	LOC_Os03g27950.1
474191	AT1G50600.1	Brara.F00301.1.p	Carubv10008830m	Thhalv10011379m	LOC_Os03g09280.2
891495	AT1G47240.1	Brara.H00421.1.p	Carubv10008822m	Thhalv10011381m	LOC_Os12g39180.1
883045	AT1G53645.1	Brara.F00105.1.p	Carubv10008838m	Thhalv10011382m	LOC_Os06g45390.1
891483	AT1G47056.1	Brara.E01875.1.p	Carubv10012377m	Thhalv10011393m	LOC_Os04g42670.1
473846	AT1G45207.2	Brara.H00440.1.p	Carubv10008653m	Thhalv10011395m	LOC_Os02g52810.1
474541	AT1G54100.1	Brara.H00102.1.p	Carubv10008892m	Thhalv10011405m	LOC_Os09g26880.1
892327	AT1G53025.1	Brara.F00147.1.p	Carubv10008732m	Thhalv10011411m	LOC_Os09g12310.1
474506	AT1G53720.1	Brara.H00014.1.p	Carubv10011748m	Thhalv10011414m	LOC_Os06g45910.1
314227	AT1G47840.1	Brara.J00549.1.p	Carubv10008846m	Thhalv10011426m	LOC_Os07g09890.1
891905	AT1G49840.1	Brara.K01025.1.p	Carubv10008984m	Thhalv10011429m	LOC_Os03g40930.1
475854	AT1G44170.1	Brara.H00467.1.p	Carubv10011079m	Thhalv10011438m	LOC_Os12g07810.1
474268	AT1G51550.1	Brara.C03816.1.p	Carubv10009011m	Thhalv10011439m	LOC_Os08g13360.1
892564	AT1G55630.1	Brara.F00023.1.p	Carubv10008686m	Thhalv10011441m	LOC_Os10g36190.1
474168	AT1G50420.1	Brara.H00244.1.p	Carubv10008999m	Thhalv10011447m	LOC_Os01g71970.1
883118	AT1G55110.1	Brara.H00083.1.p	Carubv10008958m	Thhalv10011450m	LOC_Os01g09850.1
891621	AT1G48100.1	Brara.F00451.1.p	Carubv10008991m	Thhalv10011452m	LOC_Os05g20020.1
891391	AT1G44350.1	Brara.J00682.1.p	Carubv10008915m	Thhalv10011458m	LOC_Os06g47620.1
473866	AT1G47128.1	Brara.J00562.1.p	Carubv10008893m	Thhalv10011464m	LOC_Os04g57440.1
891680	AT1G48580.1	Brara.F00418.1.p	Carubv10009192m	Thhalv10011472m	LOC_Os07g15500.1
892651	AT1G54310.2	Brara.E02017.1.p	Carubv10009180m	Thhalv10011478m	LOC_Os02g07740.1
474170	AT1G50430.1	Brara.H00243.1.p	Carubv10009190m	Thhalv10011498m	LOC_Os02g26650.3
474174	AT1G50450.1	Brara.F00310.1.p	Carubv10009556m	Thhalv10011503m	LOC_Os12g04260.1
[truncated: 10,471 more rows]
