# Supplementary material for: The Evolutionary Basis of Translational Accuracy in Plants
Source: G3 (Bethesda). 2017 May 22;7(7):2363–73. doi: 10.1534/g3.117.040626 (PMC5499143; doi:10.1534/g3.117.040626)
Supplement: Supplementary file 19 [file 2363FileS4.txt]

Genome ID	Sequence ID	Model ID	Region of assignment	E-value of assignment	family ID	family description	Family E-value	Family ID	Family description	Most similar structure
at	AT5G44120.3	0047515	23-112,139-449	1.32e-83	51182	RmlC-like cupins	0.0000234	51187	Germin/Seed storage 7S protein	1fxz A:297-470
at	AT1G03880.1	0047515	13-436	5.23e-86	51182	RmlC-like cupins	0.0000313	51187	Germin/Seed storage 7S protein	1fxz A:297-470
at	AT1G22300.1	0048523	3-235	7.06e-105	48445	14-3-3 protein	0.0000000198	48446	14-3-3 protein	1o9d A:
at	AT1G26480.1	0048523	9-240	1.7e-106	48445	14-3-3 protein	0.0000000149	48446	14-3-3 protein	1o9d A:
at	AT4G09000.1	0048523	9-242	1.7e-106	48445	14-3-3 protein	0.00000000245	48446	14-3-3 protein	1o9d A:
at	AT1G78300.1	0048523	4-237	2.09e-106	48445	14-3-3 protein	0.00000000221	48446	14-3-3 protein	1o9d A:
at	AT5G38480.1	0048523	1-236	4.45e-106	48445	14-3-3 protein	0.00000000299	48446	14-3-3 protein	1o9d A:
at	AT1G35160.1	0048523	10-243	7.85e-106	48445	14-3-3 protein	0.00000000219	48446	14-3-3 protein	1o9d A:
at	AT5G16050.1	0048523	6-239	4.32e-103	48445	14-3-3 protein	0.00000000326	48446	14-3-3 protein	1o9d A:
at	AT5G10450.1	0048523	6-240	9.55e-102	48445	14-3-3 protein	0.00000000658	48446	14-3-3 protein	1o9d A:
at	AT3G02520.1	0048523	4-237	2.22e-104	48445	14-3-3 protein	0.00000000306	48446	14-3-3 protein	1o9d A:
at	AT5G65430.1	0048523	5-240	3.53e-102	48445	14-3-3 protein	0.00000000749	48446	14-3-3 protein	1o9d A:
at	AT2G42590.1	0048967	6-237	7.19e-102	48445	14-3-3 protein	0.0000000254	48446	14-3-3 protein	1o9d A:
at	AT1G62960.1	0038952	148-551	2.02e-85	53383	PLP-dependent transferases	0.000000487	53417	GABA-aminotransferase-like	1b8g A:
at	AT4G08040.1	0038952	8-424	3.71e-100	53383	PLP-dependent transferases	0.000000000184	53417	GABA-aminotransferase-like	1b8g A:
at	AT5G51690.1	0038952	77-491	3.81e-97	53383	PLP-dependent transferases	0.00000013	53417	GABA-aminotransferase-like	1b8g A:
at	AT3G61510.1	0038952	20-429	3.44e-102	53383	PLP-dependent transferases	0.000000000234	53417	GABA-aminotransferase-like	1iay A:
at	AT1G01480.1	0038952	17-437	4.44e-104	53383	PLP-dependent transferases	0.00000000027	53417	GABA-aminotransferase-like	1iay A:
at	AT2G22810.1	0035401	8-426	1.61e-96	53383	PLP-dependent transferases	0.0000000000982	53417	GABA-aminotransferase-like	1b8g A:
at	AT5G65800.1	0035401	13-428	2.79e-102	53383	PLP-dependent transferases	0.0000000000428	53417	GABA-aminotransferase-like	1b8g A:
at	AT4G11280.1	0038952	25-435	4.68e-106	53383	PLP-dependent transferases	0.000000000424	53417	GABA-aminotransferase-like	1iay A:
at	AT4G26200.1	0038952	27-443	1.67e-103	53383	PLP-dependent transferases	0.0000000042	53417	GABA-aminotransferase-like	1b8g A:
at	AT4G37770.1	0035401	10-428	5.23e-105	53383	PLP-dependent transferases	0.0000000000696	53417	GABA-aminotransferase-like	1b8g A:
at	AT3G49700.1	0035401	9-428	1.63e-102	53383	PLP-dependent transferases	0.0000000000384	53417	GABA-aminotransferase-like	1b8g A:
at	AT5G03470.1	0053206	84-466	5.76e-157	48371	ARM repeat	0.0000000013	140819	B56-like	2npp B:28-415
at	AT3G09880.1	0053206	84-465	4.94e-160	48371	ARM repeat	0.000000000934	140819	B56-like	2npp B:28-415
at	AT3G26030.1	0053206	72-454	7.97e-149	48371	ARM repeat	0.0000000019	140819	B56-like	2npp B:28-415
at	AT3G54930.1	0053206	93-474	3.25e-148	48371	ARM repeat	0.00000000314	140819	B56-like	2npp B:28-415
at	AT4G15415.1	0053206	94-475	1.15e-156	48371	ARM repeat	0.0000000015	140819	B56-like	2npp B:28-415
at	AT4G15415.2	0053206	94-475	1.15e-156	48371	ARM repeat	0.0000000015	140819	B56-like	2npp B:28-415
at	AT5G25510.1	0053206	83-461	1.82e-149	48371	ARM repeat	0.00000000376	140819	B56-like	2npp B:28-415
at	AT3G26020.1	0053206	106-487	2.46e-159	48371	ARM repeat	0.000000000943	140819	B56-like	2npp B:28-415
at	AT3G26020.2	0053206	106-487	2.46e-159	48371	ARM repeat	0.000000000943	140819	B56-like	2npp B:28-415
at	AT1G13460.1	0053206	85-466	4.53e-158	48371	ARM repeat	0.000000000939	140819	B56-like	2npp B:28-415
at	AT1G13460.2	0053206	85-466	4.53e-158	48371	ARM repeat	0.000000000939	140819	B56-like	2npp B:28-415
at	AT3G21650.1	0053206	115-496	1.79e-156	48371	ARM repeat	0.00000000153	140819	B56-like	2npp B:28-415
at	AT1G25490.1	0045874	8-580	1.35e-106	48371	ARM repeat	0.00000000000868	48385	HEAT repeat	1b3u A:
at	AT3G25800.1	0045874	8-580	3.46e-106	48371	ARM repeat	0.0000000000083	48385	HEAT repeat	1b3u A:
at	AT1G13320.1	0045874	8-580	2.15e-103	48371	ARM repeat	0.00000000000781	48385	HEAT repeat	1b3u A:
at	AT1G13320.3	0045874	8-580	2.15e-103	48371	ARM repeat	0.00000000000781	48385	HEAT repeat	1b3u A:
at	AT1G51690.1	0046612	39-151,227-430,487-506	6.11e-35	50978	WD40 repeat-like	0.0079	50979	WD40-repeat	1erj A:
at	AT1G17720.1	0046612	37-149,215-418,475-494	3.83e-36	50978	WD40 repeat-like	0.0062	50979	WD40-repeat	1erj A:
at	AT4G27140.1	0042457	10-155	1.42e-29	47699	Bifunctional inhibitor/lipid-transfer protein/seed storage 2S albumin	0.0000596	47715	Seed storage protein, 2S albumin	1pnb A:,B:
at	AT4G27150.1	0042457	10-160	4.7e-27	47699	Bifunctional inhibitor/lipid-transfer protein/seed storage 2S albumin	0.0000374	47715	Seed storage protein, 2S albumin	1pnb A:,B:
at	AT4G27160.1	0042457	10-153	1.62e-27	47699	Bifunctional inhibitor/lipid-transfer protein/seed storage 2S albumin	0.0000265	47715	Seed storage protein, 2S albumin	1pnb A:,B:
at	AT4G27170.1	0042457	10-157	1.13e-26	47699	Bifunctional inhibitor/lipid-transfer protein/seed storage 2S albumin	0.0000691	47715	Seed storage protein, 2S albumin	1pnb A:,B:
at	AT4G20930.1	0054910	212-340	3.97e-38	48179	6-phosphogluconate dehydrogenase C-terminal domain-like	0.0000515	48180	Hydroxyisobutyrate and 6-phosphogluconate dehydrogenase domain	3cum A:163-296
at	AT4G20930.1	0048757	38-210	4.17e-37	51735	NAD(P)-binding Rossmann-fold domains	0.00015	51868	6-phosphogluconate dehydrogenase-like, N-terminal domain	3cum A:1-162
at	AT3G12040.1	0037228	56-249	7.53e-58	50486	FMT C-terminal domain-like	0.0000873	50490	3-methyladenine DNA glycosylase (AAG, ANPG, MPG)	1ewn A:
at	AT1G51680.1	0042298	24-559	4.32e-146	56801	Acetyl-CoA synthetase-like	0.000000143	56802	Acetyl-CoA synthetase-like	1lci A:
at	AT3G21240.1	0042298	22-553	3.01e-147	56801	Acetyl-CoA synthetase-like	0.0000000774	56802	Acetyl-CoA synthetase-like	1lci A:
at	AT1G65060.1	0042298	39-559	7.59e-145	56801	Acetyl-CoA synthetase-like	0.0000000901	56802	Acetyl-CoA synthetase-like	1lci A:
at	AT3G21230.1	0042298	37-566	1.57e-140	56801	Acetyl-CoA synthetase-like	0.000000134	56802	Acetyl-CoA synthetase-like	1lci A:
at	AT1G62940.1	0042298	16-538	3.53e-130	56801	Acetyl-CoA synthetase-like	0.00000017	56802	Acetyl-CoA synthetase-like	1lci A:
at	AT1G20480.1	0043409	60-561	1.14e-136	56801	Acetyl-CoA synthetase-like	0.000000124	56802	Acetyl-CoA synthetase-like	1lci A:
at	AT1G20500.1	0043409	49-547	1.26e-136	56801	Acetyl-CoA synthetase-like	0.000000137	56802	Acetyl-CoA synthetase-like	1lci A:
at	AT1G20510.1	0043409	40-541	6.41e-141	56801	Acetyl-CoA synthetase-like	0.0000000626	56802	Acetyl-CoA synthetase-like	1lci A:
at	AT4G19010.1	0043409	56-560	1.83e-133	56801	Acetyl-CoA synthetase-like	0.000000216	56802	Acetyl-CoA synthetase-like	1lci A:
at	AT4G05160.1	0042298	22-542	1.44e-144	56801	Acetyl-CoA synthetase-like	0.000000103	56802	Acetyl-CoA synthetase-like	1lci A:
at	AT5G38120.1	0043409	48-547	7.72e-133	56801	Acetyl-CoA synthetase-like	0.000000276	56802	Acetyl-CoA synthetase-like	1lci A:
at	AT5G63380.1	0043409	75-556	1.44e-129	56801	Acetyl-CoA synthetase-like	0.0000000714	56802	Acetyl-CoA synthetase-like	1lci A:
at	AT1G13700.1	0048341	13-263	1.38e-66	100950	NagB/RpiA/CoA transferase-like	0.00023	52513	NagB-like	1pbt A:
at	AT3G49360.1	0048341	5-253	1.88e-64	100950	NagB/RpiA/CoA transferase-like	0.00013	52513	NagB-like	1pbt A:
at	AT5G24420.1	0048341	5-252	1.28e-60	100950	NagB/RpiA/CoA transferase-like	0.00016	52513	NagB-like	1pbt A:
at	AT5G24410.1	0048341	11-258	1.88e-67	100950	NagB/RpiA/CoA transferase-like	0.00011	52513	NagB-like	1pbt A:
at	AT5G24400.1	0048341	83-325	7.67e-65	100950	NagB/RpiA/CoA transferase-like	0.00011	52513	NagB-like	1pbt A:
at	AT2G21430.1	0048736	46-356	3.4e-103	54001	Cysteine proteinases	0.00000379	54002	Papain-like	1cs8 A:
at	AT5G07230.1	0043504	24-88	0.000000000733	47699	Bifunctional inhibitor/lipid-transfer protein/seed storage 2S albumin	0.033	47700	Plant lipid-transfer and hydrophobic proteins	1n89 A:
at	AT4G20070.1	0043109	91-313,452-523	6e-68	53187	Zn-dependent exopeptidases	0.00022	53204	Bacterial dinuclear zinc exopeptidases	1z2l A:4-212,A:330-413
at	AT4G20070.1	0043110	303-436	1.79e-23	55031	Bacterial exopeptidase dimerisation domain	0.0006	55032	Bacterial exopeptidase dimerisation domain	1z2l A:213-329
at	AT2G30970.1	0035073	29-428	9.61e-119	53383	PLP-dependent transferases	0.00000000114	53384	AAT-like	7aat A:
at	AT2G30970.2	0035073	29-428	9.61e-119	53383	PLP-dependent transferases	0.00000000114	53384	AAT-like	7aat A:
at	AT5G19550.1	0035073	1-404	4.09e-119	53383	PLP-dependent transferases	0.00000000244	53384	AAT-like	7aat A:
at	AT5G11520.1	0035073	47-445	1.09e-117	53383	PLP-dependent transferases	0.00000000232	53384	AAT-like	7aat A:
at	AT1G62800.1	0035073	1-402	2.23e-112	53383	PLP-dependent transferases	0.00000000441	53384	AAT-like	7aat A:
at	AT4G31990.1	0035073	51-447	1.12e-112	53383	PLP-dependent transferases	0.00000000444	53384	AAT-like	7aat A:
at	AT4G31990.2	0035073	51-447	1.12e-112	53383	PLP-dependent transferases	0.00000000444	53384	AAT-like	7aat A:
at	AT1G10680.1	0054811	975-1220	2.95e-88	52540	P-loop containing nucleoside triphosphate hydrolases	0.000000399	52686	ABC transporter ATPase domain-like	2hyd A:324-578
at	AT1G10680.1	0054811	353-599	2.43e-87	52540	P-loop containing nucleoside triphosphate hydrolases	0.000000921	52686	ABC transporter ATPase domain-like	2hyd A:324-578
at	AT1G10680.1	0042281	29-335	3.01e-47	90123	ABC transporter transmembrane region	0.0024	90124	ABC transporter transmembrane region	3b60 A:10-328
at	AT1G10680.1	0054812	650-962	4.45e-46	90123	ABC transporter transmembrane region	0.0045	90124	ABC transporter transmembrane region	3b60 A:10-328
at	AT1G53270.1	0037958	46-269	9.53e-49	52540	P-loop containing nucleoside triphosphate hydrolases	0.00016	52686	ABC transporter ATPase domain-like	1q12 A:4-235
at	AT4G33460.1	0051025	31-257	4.79e-51	52540	P-loop containing nucleoside triphosphate hydrolases	0.00026	52686	ABC transporter ATPase domain-like	3dhw C:1-240
at	AT1G02520.1	0054811	372-619	4.87e-88	52540	P-loop containing nucleoside triphosphate hydrolases	0.000000659	52686	ABC transporter ATPase domain-like	3b60 A:329-581
at	AT1G02520.1	0054811	1022-1273	2.5e-87	52540	P-loop containing nucleoside triphosphate hydrolases	0.000000504	52686	ABC transporter ATPase domain-like	3b60 A:329-581
at	AT1G02520.1	0054812	692-1012	5.62e-59	90123	ABC transporter transmembrane region	0.00049	90124	ABC transporter transmembrane region	3b60 A:10-328
at	AT1G02520.1	0054812	45-365	6.15e-58	90123	ABC transporter transmembrane region	0.0016	90124	ABC transporter transmembrane region	3b60 A:10-328
at	AT1G30420.1	0054811	1225-1465	8.47e-73	52540	P-loop containing nucleoside triphosphate hydrolases	0.0000231	52686	ABC transporter ATPase domain-like	1pf4 A:321-564
at	AT1G30420.1	0054811	608-838	3.97e-55	52540	P-loop containing nucleoside triphosphate hydrolases	0.0000171	52686	ABC transporter ATPase domain-like	1r0w A:
at	AT1G30420.1	0053060	912-1215	6.54e-48	90123	ABC transporter transmembrane region	0.0088	90124	ABC transporter transmembrane region	2hyd A:1-323
at	AT1G30420.1	0053060	289-598	4.19e-41	90123	ABC transporter transmembrane region	0.0028	90124	ABC transporter transmembrane region	2hyd A:1-323
at	AT1G17840.1	0037958	50-286	3.08e-45	52540	P-loop containing nucleoside triphosphate hydrolases	0.00059	52686	ABC transporter ATPase domain-like	1mv5 A:
at	AT5G14100.1	0042280	49-272	3.65e-48	52540	P-loop containing nucleoside triphosphate hydrolases	0.00028	52686	ABC transporter ATPase domain-like	1oxs C:1-242
at	AT1G02530.1	0054811	360-606	5.89e-86	52540	P-loop containing nucleoside triphosphate hydrolases	0.000000816	52686	ABC transporter ATPase domain-like	3b60 A:329-581
at	AT1G02530.1	0054811	1017-1268	8.95e-86	52540	P-loop containing nucleoside triphosphate hydrolases	0.000000656	52686	ABC transporter ATPase domain-like	3b60 A:329-581
at	AT1G02530.1	0054812	693-1007	1.44e-57	90123	ABC transporter transmembrane region	0.00053	90124	ABC transporter transmembrane region	3b60 A:10-328
at	AT1G02530.1	0054812	32-352	2.49e-56	90123	ABC transporter transmembrane region	0.0016	90124	ABC transporter transmembrane region	1pf4 A:10-320
at	AT1G51500.1	0037958	24-254	5.84e-43	52540	P-loop containing nucleoside triphosphate hydrolases	0.00067	52686	ABC transporter ATPase domain-like	1q12 A:4-235
at	AT1G27940.1	0054811	363-608	3.59e-92	52540	P-loop containing nucleoside triphosphate hydrolases	0.000000634	52686	ABC transporter ATPase domain-like	2hyd A:324-578
at	AT1G27940.1	0054811	993-1242	1.46e-88	52540	P-loop containing nucleoside triphosphate hydrolases	0.000000575	52686	ABC transporter ATPase domain-like	3b60 A:329-581
at	AT1G27940.1	0054812	670-984	1.31e-53	90123	ABC transporter transmembrane region	0.0013	90124	ABC transporter transmembrane region	3b60 A:10-328
at	AT1G27940.1	0042281	35-344	1.83e-46	90123	ABC transporter transmembrane region	0.0015	90124	ABC transporter transmembrane region	3b60 A:10-328
at	AT1G51460.1	0037958	12-248	4.75e-44	52540	P-loop containing nucleoside triphosphate hydrolases	0.00096	52686	ABC transporter ATPase domain-like	1mv5 A:
at	AT1G65410.1	0037958	83-326	7.81e-56	52540	P-loop containing nucleoside triphosphate hydrolases	0.0000712	52686	ABC transporter ATPase domain-like	1oxs C:1-242
at	AT1G28010.1	0054811	364-609	4.66e-92	52540	P-loop containing nucleoside triphosphate hydrolases	0.000000626	52686	ABC transporter ATPase domain-like	2hyd A:324-578
at	AT1G28010.1	0054811	995-1244	1.33e-89	52540	P-loop containing nucleoside triphosphate hydrolases	0.000000546	52686	ABC transporter ATPase domain-like	3b60 A:329-581
at	AT1G28010.1	0054812	671-990	4.97e-52	90123	ABC transporter transmembrane region	0.0012	90124	ABC transporter transmembrane region	3b60 A:10-328
at	AT1G28010.1	0042281	36-345	9.68e-46	90123	ABC transporter transmembrane region	0.0025	90124	ABC transporter transmembrane region	3b60 A:10-328
at	AT3G62700.1	0054811	1287-1530	9.69e-72	52540	P-loop containing nucleoside triphosphate hydrolases	0.0000412	52686	ABC transporter ATPase domain-like	1mt0 A:
at	AT3G62700.1	0054811	636-860	2.89e-57	52540	P-loop containing nucleoside triphosphate hydrolases	0.0000102	52686	ABC transporter ATPase domain-like	1r0w A:
at	AT3G62700.1	0053060	976-1277	4.32e-49	90123	ABC transporter transmembrane region	0.005	90124	ABC transporter transmembrane region	3b60 A:10-328
at	AT3G62700.1	0053060	316-617	6.54e-32	90123	ABC transporter transmembrane region	0.0077	90124	ABC transporter transmembrane region	2hyd A:1-323
at	AT1G31770.1	0037958	77-296	4.73e-47	52540	P-loop containing nucleoside triphosphate hydrolases	0.00031	52686	ABC transporter ATPase domain-like	1q12 A:4-235
at	AT3G28345.1	0054811	348-598	5.89e-89	52540	P-loop containing nucleoside triphosphate hydrolases	0.000000577	52686	ABC transporter ATPase domain-like	2hyd A:324-578
at	AT3G28345.1	0054811	984-1236	2.44e-87	52540	P-loop containing nucleoside triphosphate hydrolases	0.000000781	52686	ABC transporter ATPase domain-like	3b60 A:329-581
at	AT3G28345.1	0054812	653-974	2.62e-59	90123	ABC transporter transmembrane region	0.00045	90124	ABC transporter transmembrane region	3b60 A:10-328
at	AT3G28345.1	0054812	30-345	1.44e-50	90123	ABC transporter transmembrane region	0.0014	90124	ABC transporter transmembrane region	3b60 A:10-328
at	AT3G21090.1	0037958	25-260	4.06e-44	52540	P-loop containing nucleoside triphosphate hydrolases	0.00066	52686	ABC transporter ATPase domain-like	1mv5 A:
at	AT3G28360.1	0054811	337-584	2.15e-89	52540	P-loop containing nucleoside triphosphate hydrolases	0.000000723	52686	ABC transporter ATPase domain-like	2hyd A:324-578
at	AT3G28360.1	0054811	970-1222	3.15e-84	52540	P-loop containing nucleoside triphosphate hydrolases	0.0000011	52686	ABC transporter ATPase domain-like	2hyd A:324-578
at	AT3G28360.1	0054812	638-960	2.09e-57	90123	ABC transporter transmembrane region	0.001	90124	ABC transporter transmembrane region	1pf4 A:10-320
at	AT3G28360.1	0054812	18-328	1.07e-49	90123	ABC transporter transmembrane region	0.0016	90124	ABC transporter transmembrane region	3b60 A:10-328
at	AT3G55090.1	0037958	103-321	7.72e-44	52540	P-loop containing nucleoside triphosphate hydrolases	0.00045	52686	ABC transporter ATPase domain-like	1mt0 A:
at	AT3G28380.1	0054811	349-597	7.1e-88	52540	P-loop containing nucleoside triphosphate hydrolases	0.000000513	52686	ABC transporter ATPase domain-like	2hyd A:324-578
at	AT3G28380.1	0054811	984-1235	3.15e-87	52540	P-loop containing nucleoside triphosphate hydrolases	0.00000105	52686	ABC transporter ATPase domain-like	3b60 A:329-581
at	AT3G28380.1	0054812	660-974	1.83e-55	90123	ABC transporter transmembrane region	0.00085	90124	ABC transporter transmembrane region	3b60 A:10-328
at	AT3G28380.1	0054812	29-341	9.55e-54	90123	ABC transporter transmembrane region	0.0014	90124	ABC transporter transmembrane region	3b60 A:10-328
at	AT3G55100.1	0037958	49-263	1.77e-45	52540	P-loop containing nucleoside triphosphate hydrolases	0.00052	52686	ABC transporter ATPase domain-like	1g29 1:1-240
at	AT1G67940.1	0037958	27-250	1.18e-60	52540	P-loop containing nucleoside triphosphate hydrolases	0.0000259	52686	ABC transporter ATPase domain-like	3dhw C:1-240
at	AT3G28390.1	0054811	340-586	1.09e-88	52540	P-loop containing nucleoside triphosphate hydrolases	0.000000468	52686	ABC transporter ATPase domain-like	2hyd A:324-578
at	AT3G28390.1	0054811	969-1221	1.47e-87	52540	P-loop containing nucleoside triphosphate hydrolases	0.00000079	52686	ABC transporter ATPase domain-like	2hyd A:324-578
at	AT3G28390.1	0054812	644-959	1.57e-53	90123	ABC transporter transmembrane region	0.0011	90124	ABC transporter transmembrane region	3b60 A:10-328
at	AT3G28390.1	0054812	19-331	3.01e-50	90123	ABC transporter transmembrane region	0.002	90124	ABC transporter transmembrane region	3b60 A:10-328
at	AT3G55110.1	0037958	89-308	7.48e-44	52540	P-loop containing nucleoside triphosphate hydrolases	0.00069	52686	ABC transporter ATPase domain-like	1g29 1:1-240
at	AT3G28860.1	0054811	358-602	2.88e-90	52540	P-loop containing nucleoside triphosphate hydrolases	0.000000438	52686	ABC transporter ATPase domain-like	2hyd A:324-578
at	AT3G28860.1	0054811	1002-1248	9.29e-87	52540	P-loop containing nucleoside triphosphate hydrolases	0.000000533	52686	ABC transporter ATPase domain-like	2hyd A:324-578
at	AT3G28860.1	0054812	675-990	1.28e-51	90123	ABC transporter transmembrane region	0.0018	90124	ABC transporter transmembrane region	3b60 A:10-328
at	AT3G28860.1	0054812	28-351	2.35e-51	90123	ABC transporter transmembrane region	0.0014	90124	ABC transporter transmembrane region	1pf4 A:10-320
at	AT3G55130.1	0037958	95-315	1.77e-44	52540	P-loop containing nucleoside triphosphate hydrolases	0.0006	52686	ABC transporter ATPase domain-like	1g29 1:1-240
at	AT1G03905.1	0051025	9-238	8.26e-35	52540	P-loop containing nucleoside triphosphate hydrolases	0.0077	52686	ABC transporter ATPase domain-like	2hyd A:324-578
at	AT2G41700.1	0037958	549-766	4.33e-54	52540	P-loop containing nucleoside triphosphate hydrolases	0.000096	52686	ABC transporter ATPase domain-like	3dhw C:1-240
at	AT2G41700.1	0037958	1451-1682	6.46e-54	52540	P-loop containing nucleoside triphosphate hydrolases	0.0000785	52686	ABC transporter ATPase domain-like	1vpl A:
at	AT2G36910.1	0054811	359-607	1.7e-89	52540	P-loop containing nucleoside triphosphate hydrolases	0.000000436	52686	ABC transporter ATPase domain-like	2hyd A:324-578
at	AT2G36910.1	0054811	1015-1263	5.1e-87	52540	P-loop containing nucleoside triphosphate hydrolases	0.000000928	52686	ABC transporter ATPase domain-like	3b60 A:329-581
at	AT2G36910.1	0054812	30-352	1.18e-54	90123	ABC transporter transmembrane region	0.001	90124	ABC transporter transmembrane region	1pf4 A:10-320
at	AT2G36910.1	0054812	688-1010	1.23e-51	90123	ABC transporter transmembrane region	0.0021	90124	ABC transporter transmembrane region	1pf4 A:10-320
at	AT1G30400.1	0054811	1227-1463	2.66e-70	52540	P-loop containing nucleoside triphosphate hydrolases	0.0000352	52686	ABC transporter ATPase domain-like	1pf4 A:321-564
at	AT1G30400.1	0054811	608-837	1.17e-54	52540	P-loop containing nucleoside triphosphate hydrolases	0.0000126	52686	ABC transporter ATPase domain-like	1r0w A:
at	AT1G30400.1	0053060	914-1217	3.92e-47	90123	ABC transporter transmembrane region	0.0089	90124	ABC transporter transmembrane region	3b60 A:10-328
at	AT1G30400.1	0053060	286-598	4.05e-46	90123	ABC transporter transmembrane region	0.002	90124	ABC transporter transmembrane region	2hyd A:1-323
at	AT1G30400.2	0054811	1227-1463	2.66e-70	52540	P-loop containing nucleoside triphosphate hydrolases	0.0000352	52686	ABC transporter ATPase domain-like	1pf4 A:321-564
at	AT1G30400.2	0054811	608-837	1.17e-54	52540	P-loop containing nucleoside triphosphate hydrolases	0.0000126	52686	ABC transporter ATPase domain-like	1r0w A:
at	AT1G30400.2	0053060	914-1217	3.92e-47	90123	ABC transporter transmembrane region	0.0089	90124	ABC transporter transmembrane region	3b60 A:10-328
at	AT1G30400.2	0053060	286-598	4.05e-46	90123	ABC transporter transmembrane region	0.002	90124	ABC transporter transmembrane region	2hyd A:1-323
at	AT4G39850.1	0042280	444-652	3.15e-36	52540	P-loop containing nucleoside triphosphate hydrolases	0.0014	52686	ABC transporter ATPase domain-like	1oxs C:1-242
at	AT4G39850.1	0042280	1095-1323	1.43e-23	52540	P-loop containing nucleoside triphosphate hydrolases	0.0084	52686	ABC transporter ATPase domain-like	1mv5 A:
at	AT4G39850.1	0053060	145-419	0.0000000209	90123	ABC transporter transmembrane region	0.02	90124	ABC transporter transmembrane region	3b60 A:10-328
at	AT4G39850.1	0053060	763-999	0.000000122	90123	ABC transporter transmembrane region	0.0082	90124	ABC transporter transmembrane region	3b60 A:10-328
at	AT3G13640.1	0036790	94-289	3.55e-32	52540	P-loop containing nucleoside triphosphate hydrolases	0.0018	52686	ABC transporter ATPase domain-like	1oxs C:1-242
at	AT3G13640.1	0044086	351-542	2.54e-31	52540	P-loop containing nucleoside triphosphate hydrolases	0.0012	52686	ABC transporter ATPase domain-like	1q12 A:4-235
at	AT3G13640.1	0052779	6-143	0.00000000000000104	54862	4Fe-4S ferredoxins	0.063	54863	Short-chain ferredoxins	1dur A:
at	AT5G60790.1	0049080	364-574	6.34e-43	52540	P-loop containing nucleoside triphosphate hydrolases	0.0039	52686	ABC transporter ATPase domain-like	2onk A:1-240
at	AT5G60790.1	0049080	63-317	5.51e-39	52540	P-loop containing nucleoside triphosphate hydrolases	0.0011	52686	ABC transporter ATPase domain-like	1b0u A:
at	AT2G39350.1	0037958	105-324	2.66e-43	52540	P-loop containing nucleoside triphosphate hydrolases	0.00047	52686	ABC transporter ATPase domain-like	1mt0 A:
at	AT1G63270.1	0037958	11-198	1.87e-41	52540	P-loop containing nucleoside triphosphate hydrolases	0.00091	52686	ABC transporter ATPase domain-like	3b60 A:329-581
at	AT3G55320.1	0054811	1148-1395	1.39e-81	52540	P-loop containing nucleoside triphosphate hydrolases	0.00000105	52686	ABC transporter ATPase domain-like	2hyd A:324-578
at	AT3G55320.1	0054811	404-648	3.29e-75	52540	P-loop containing nucleoside triphosphate hydrolases	0.00000186	52686	ABC transporter ATPase domain-like	2hyd A:324-578
at	AT3G55320.1	0054812	823-1144	1.05e-50	90123	ABC transporter transmembrane region	0.0016	90124	ABC transporter transmembrane region	3b60 A:10-328
at	AT3G55320.1	0042281	76-389	3.53e-46	90123	ABC transporter transmembrane region	0.0019	90124	ABC transporter transmembrane region	1pf4 A:10-320
at	AT3G53510.1	0037958	121-343	6.02e-43	52540	P-loop containing nucleoside triphosphate hydrolases	0.00043	52686	ABC transporter ATPase domain-like	1mv5 A:
at	AT5G02270.1	0051025	11-249	9.77e-34	52540	P-loop containing nucleoside triphosphate hydrolases	0.01	52686	ABC transporter ATPase domain-like	1b0u A:
at	AT3G25620.1	0037958	95-317	1.23e-47	52540	P-loop containing nucleoside triphosphate hydrolases	0.00028	52686	ABC transporter ATPase domain-like	1g29 1:1-240
at	AT5G44110.1	0051025	8-243	9.69e-36	52540	P-loop containing nucleoside triphosphate hydrolases	0.0064	52686	ABC transporter ATPase domain-like	1g29 1:1-240
at	AT5G06530.1	0037958	176-395	2.35e-48	52540	P-loop containing nucleoside triphosphate hydrolases	0.00025	52686	ABC transporter ATPase domain-like	1q12 A:4-235
at	AT5G06530.2	0037958	176-395	2.35e-48	52540	P-loop containing nucleoside triphosphate hydrolases	0.00025	52686	ABC transporter ATPase domain-like	1q12 A:4-235
at	AT4G28630.1	0054811	428-672	7.14e-88	52540	P-loop containing nucleoside triphosphate hydrolases	0.00000164	52686	ABC transporter ATPase domain-like	2hyd A:324-578
at	AT4G28630.1	0053060	98-414	7.19e-55	90123	ABC transporter transmembrane region	0.0019	90124	ABC transporter transmembrane region	3b60 A:10-328
at	AT5G19410.1	0037958	51-290	7.81e-46	52540	P-loop containing nucleoside triphosphate hydrolases	0.00045	52686	ABC transporter ATPase domain-like	3d31 A:1-229
at	AT4G28620.1	0054811	429-674	8.5e-89	52540	P-loop containing nucleoside triphosphate hydrolases	0.0000014	52686	ABC transporter ATPase domain-like	2hyd A:324-578
at	AT4G28620.1	0053060	105-419	1.57e-53	90123	ABC transporter transmembrane region	0.0031	90124	ABC transporter transmembrane region	1pf4 A:10-320
at	AT5G58270.1	0054811	469-714	3.74e-89	52540	P-loop containing nucleoside triphosphate hydrolases	0.00000109	52686	ABC transporter ATPase domain-like	2hyd A:324-578
at	AT5G58270.1	0053060	138-462	3.53e-54	90123	ABC transporter transmembrane region	0.0029	90124	ABC transporter transmembrane region	1pf4 A:10-320
at	AT1G71960.1	0037958	76-300	1.82e-46	52540	P-loop containing nucleoside triphosphate hydrolases	0.00031	52686	ABC transporter ATPase domain-like	1q12 A:4-235
at	AT1G70610.1	0054811	447-695	2.72e-83	52540	P-loop containing nucleoside triphosphate hydrolases	0.00000122	52686	ABC transporter ATPase domain-like	3b60 A:329-581
at	AT1G70610.1	0054812	127-439	2.22e-59	90123	ABC transporter transmembrane region	0.00068	90124	ABC transporter transmembrane region	3b60 A:10-328
at	AT5G39040.1	0054811	387-634	2.55e-90	52540	P-loop containing nucleoside triphosphate hydrolases	0.0000013	52686	ABC transporter ATPase domain-like	3b60 A:329-581
at	AT5G39040.1	0054812	59-375	1.44e-73	90123	ABC transporter transmembrane region	0.0000566	90124	ABC transporter transmembrane region	2hyd A:1-323
at	AT4G25450.1	0054811	460-709	7.88e-87	52540	P-loop containing nucleoside triphosphate hydrolases	0.00000106	52686	ABC transporter ATPase domain-like	2hyd A:324-578
at	AT4G25450.1	0054812	98-406	1.31e-49	90123	ABC transporter transmembrane region	0.0013	90124	ABC transporter transmembrane region	3b60 A:10-328
at	AT5G60740.1	0042280	499-722	2.57e-40	52540	P-loop containing nucleoside triphosphate hydrolases	0.00048	52686	ABC transporter ATPase domain-like	1oxs C:1-242
at	AT5G03910.1	0054811	386-621	3.3e-79	52540	P-loop containing nucleoside triphosphate hydrolases	0.00000283	52686	ABC transporter ATPase domain-like	2hyd A:324-578
at	AT5G03910.1	0054812	65-375	2.35e-45	90123	ABC transporter transmembrane region	0.00041	90124	ABC transporter transmembrane region	1pf4 A:10-320
at	AT3G16340.1	0037958	834-1052	5.72e-37	52540	P-loop containing nucleoside triphosphate hydrolases	0.0017	52686	ABC transporter ATPase domain-like	1q12 A:4-235
at	AT3G16340.1	0051025	154-241,288-433	4.18e-31	52540	P-loop containing nucleoside triphosphate hydrolases	0.0058	52686	ABC transporter ATPase domain-like	1mv5 A:
at	AT3G47730.1	0039041	542-745	8.95e-51	52540	P-loop containing nucleoside triphosphate hydrolases	0.0000733	52686	ABC transporter ATPase domain-like	1vpl A:
at	AT2G34660.1	0054811	1232-1468	2.86e-71	52540	P-loop containing nucleoside triphosphate hydrolases	0.0000302	52686	ABC transporter ATPase domain-like	1pf4 A:321-564
at	AT2G34660.1	0054811	608-837	4.86e-56	52540	P-loop containing nucleoside triphosphate hydrolases	0.00000963	52686	ABC transporter ATPase domain-like	1r0w A:
at	AT2G34660.1	0053060	905-1222	2.35e-50	90123	ABC transporter transmembrane region	0.013	90124	ABC transporter transmembrane region	1pf4 A:10-320
at	AT2G34660.1	0053060	286-598	3.79e-45	90123	ABC transporter transmembrane region	0.002	90124	ABC transporter transmembrane region	2hyd A:1-323
at	AT2G34660.2	0054811	1232-1468	2.86e-71	52540	P-loop containing nucleoside triphosphate hydrolases	0.0000302	52686	ABC transporter ATPase domain-like	1pf4 A:321-564
at	AT2G34660.2	0054811	608-837	4.86e-56	52540	P-loop containing nucleoside triphosphate hydrolases	0.00000963	52686	ABC transporter ATPase domain-like	1r0w A:
at	AT2G34660.2	0053060	905-1222	2.35e-50	90123	ABC transporter transmembrane region	0.013	90124	ABC transporter transmembrane region	1pf4 A:10-320
at	AT2G34660.2	0053060	286-598	3.79e-45	90123	ABC transporter transmembrane region	0.002	90124	ABC transporter transmembrane region	2hyd A:1-323
at	AT1G54350.1	0051025	418-527,571-670	5.33e-34	52540	P-loop containing nucleoside triphosphate hydrolases	0.0065	52686	ABC transporter ATPase domain-like	1mt0 A:
at	AT1G54350.1	0053060	66-384	8.24e-29	90123	ABC transporter transmembrane region	0.012	90124	ABC transporter transmembrane region	2hyd A:1-323
at	AT4G19210.1	0036790	85-289	1.3e-32	52540	P-loop containing nucleoside triphosphate hydrolases	0.003	52686	ABC transporter ATPase domain-like	2onk A:1-240
at	AT4G19210.1	0036790	370-542	8.13e-32	52540	P-loop containing nucleoside triphosphate hydrolases	0.00067	52686	ABC transporter ATPase domain-like	1v43 A:7-245
at	AT4G19210.1	0053368	12-85	0.00000000000512	54862	4Fe-4S ferredoxins	0.05	54863	Short-chain ferredoxins	1dur A:
at	AT5G09930.1	0049080	391-621	2.8e-50	52540	P-loop containing nucleoside triphosphate hydrolases	0.00052	52686	ABC transporter ATPase domain-like	1v43 A:7-245
at	AT5G09930.1	0036790	85-318	1.14e-45	52540	P-loop containing nucleoside triphosphate hydrolases	0.0014	52686	ABC transporter ATPase domain-like	1v43 A:7-245
at	AT2G37360.1	0037958	128-350	5.46e-43	52540	P-loop containing nucleoside triphosphate hydrolases	0.00055	52686	ABC transporter ATPase domain-like	1mt0 A:
at	AT4G15230.1	0037958	808-1040	5.94e-38	52540	P-loop containing nucleoside triphosphate hydrolases	0.0012	52686	ABC transporter ATPase domain-like	1q12 A:4-235
at	AT4G15230.1	0037958	154-413	2.97e-29	52540	P-loop containing nucleoside triphosphate hydrolases	0.0049	52686	ABC transporter ATPase domain-like	1q12 A:4-235
at	AT2G29940.1	0037958	851-1061	3.33e-38	52540	P-loop containing nucleoside triphosphate hydrolases	0.0008	52686	ABC transporter ATPase domain-like	1mv5 A:
at	AT2G29940.1	0037958	172-264,293-431	1.7e-32	52540	P-loop containing nucleoside triphosphate hydrolases	0.0091	52686	ABC transporter ATPase domain-like	1g6h A:
at	AT2G26910.1	0037958	146-408	1.32e-35	52540	P-loop containing nucleoside triphosphate hydrolases	0.0049	52686	ABC transporter ATPase domain-like	1g6h A:
at	AT2G26910.1	0037958	841-1055	1.26e-35	52540	P-loop containing nucleoside triphosphate hydrolases	0.0017	52686	ABC transporter ATPase domain-like	1q12 A:4-235
at	AT2G37280.1	0037958	829-1052	1.85e-34	52540	P-loop containing nucleoside triphosphate hydrolases	0.0022	52686	ABC transporter ATPase domain-like	1q12 A:4-235
at	AT2G37280.1	0037958	140-412	4.34e-34	52540	P-loop containing nucleoside triphosphate hydrolases	0.0061	52686	ABC transporter ATPase domain-like	1mv5 A:
at	AT2G36380.1	0037958	875-1091	1.14e-37	52540	P-loop containing nucleoside triphosphate hydrolases	0.0014	52686	ABC transporter ATPase domain-like	1mv5 A:
at	AT2G36380.1	0037958	185-446	1.23e-32	52540	P-loop containing nucleoside triphosphate hydrolases	0.0052	52686	ABC transporter ATPase domain-like	1v43 A:7-245
at	AT1G15210.1	0037958	865-1076	5.21e-37	52540	P-loop containing nucleoside triphosphate hydrolases	0.0027	52686	ABC transporter ATPase domain-like	1q12 A:4-235
at	AT1G15210.1	0051025	181-261,310-457	2.51e-30	52540	P-loop containing nucleoside triphosphate hydrolases	0.0068	52686	ABC transporter ATPase domain-like	1mv5 A:
at	AT1G15210.1	0050356	83-142,173-223	0.0000682	52540	P-loop containing nucleoside triphosphate hydrolases	0.08	52686	ABC transporter ATPase domain-like	1sgw A:
at	AT1G59870.1	0037958	889-1105	6.52e-37	52540	P-loop containing nucleoside triphosphate hydrolases	0.0018	52686	ABC transporter ATPase domain-like	1q12 A:4-235
at	AT1G59870.1	0051025	178-262,312-459	1.41e-31	52540	P-loop containing nucleoside triphosphate hydrolases	0.0069	52686	ABC transporter ATPase domain-like	3d31 A:1-229
at	AT3G53480.1	0037958	864-1090	1.69e-36	52540	P-loop containing nucleoside triphosphate hydrolases	0.0021	52686	ABC transporter ATPase domain-like	1q12 A:4-235
at	AT3G53480.1	0037958	185-446	9.46e-33	52540	P-loop containing nucleoside triphosphate hydrolases	0.0035	52686	ABC transporter ATPase domain-like	1v43 A:7-245
at	AT1G66950.1	0037958	876-1091	2.66e-37	52540	P-loop containing nucleoside triphosphate hydrolases	0.0013	52686	ABC transporter ATPase domain-like	1mv5 A:
at	AT1G66950.1	0037958	186-448	4.8e-33	52540	P-loop containing nucleoside triphosphate hydrolases	0.0085	52686	ABC transporter ATPase domain-like	1q12 A:4-235
at	AT4G01820.1	0054811	340-586	1.3e-86	52540	P-loop containing nucleoside triphosphate hydrolases	0.000000724	52686	ABC transporter ATPase domain-like	3b60 A:329-581
at	AT4G01820.1	0054811	973-1223	4.02e-86	52540	P-loop containing nucleoside triphosphate hydrolases	0.000000667	52686	ABC transporter ATPase domain-like	3b60 A:329-581
at	AT4G01820.1	0054812	650-962	1.83e-59	90123	ABC transporter transmembrane region	0.00096	90124	ABC transporter transmembrane region	3b60 A:10-328
at	AT4G01820.1	0054812	12-332	9.29e-58	90123	ABC transporter transmembrane region	0.00082	90124	ABC transporter transmembrane region	3b60 A:10-328
at	AT3G13080.1	0054811	1260-1495	5.52e-65	52540	P-loop containing nucleoside triphosphate hydrolases	0.0000553	52686	ABC transporter ATPase domain-like	3b60 A:329-581
at	AT3G13080.1	0054811	641-862	1.67e-53	52540	P-loop containing nucleoside triphosphate hydrolases	0.0000181	52686	ABC transporter ATPase domain-like	1xmi A:
at	AT3G13080.1	0053060	950-1250	2.09e-53	90123	ABC transporter transmembrane region	0.0044	90124	ABC transporter transmembrane region	1pf4 A:10-320
at	AT3G13080.1	0053060	318-625	2.35e-33	90123	ABC transporter transmembrane region	0.015	90124	ABC transporter transmembrane region	2hyd A:1-323
at	AT4G30300.1	0044086	7-170	1e-25	52540	P-loop containing nucleoside triphosphate hydrolases	0.0036	52686	ABC transporter ATPase domain-like	3d31 A:1-229
at	AT1G64550.1	0049080	485-704	6.77e-41	52540	P-loop containing nucleoside triphosphate hydrolases	0.004	52686	ABC transporter ATPase domain-like	1oxs C:1-242
at	AT1G64550.1	0049080	175-268,309-438	5.71e-37	52540	P-loop containing nucleoside triphosphate hydrolases	0.0018	52686	ABC transporter ATPase domain-like	1b0u A:
at	AT1G15520.1	0037958	848-1060	2.08e-36	52540	P-loop containing nucleoside triphosphate hydrolases	0.0014	52686	ABC transporter ATPase domain-like	1q12 A:4-235
at	AT1G15520.1	0037958	165-426	1.19e-31	52540	P-loop containing nucleoside triphosphate hydrolases	0.0046	52686	ABC transporter ATPase domain-like	1g6h A:
at	AT2G47000.1	0054811	375-622	2.72e-88	52540	P-loop containing nucleoside triphosphate hydrolases	0.000000504	52686	ABC transporter ATPase domain-like	3b60 A:329-581
at	AT2G47000.1	0054811	1034-1281	8.95e-88	52540	P-loop containing nucleoside triphosphate hydrolases	0.000000632	52686	ABC transporter ATPase domain-like	3b60 A:329-581
at	AT2G47000.1	0054812	702-1022	5.89e-63	90123	ABC transporter transmembrane region	0.0009	90124	ABC transporter transmembrane region	3b60 A:10-328
at	AT2G47000.1	0054812	50-365	1.14e-57	90123	ABC transporter transmembrane region	0.0018	90124	ABC transporter transmembrane region	1pf4 A:10-320
at	AT2G47800.1	0054811	1267-1507	5.84e-70	52540	P-loop containing nucleoside triphosphate hydrolases	0.0000449	52686	ABC transporter ATPase domain-like	1mt0 A:
at	AT2G47800.1	0054811	638-862	2.77e-57	52540	P-loop containing nucleoside triphosphate hydrolases	0.0000135	52686	ABC transporter ATPase domain-like	1r0w A:
at	AT2G47800.1	0053060	954-1254	1.01e-49	90123	ABC transporter transmembrane region	0.0028	90124	ABC transporter transmembrane region	3b60 A:10-328
at	AT2G47800.1	0053060	318-619	2.35e-29	90123	ABC transporter transmembrane region	0.0056	90124	ABC transporter transmembrane region	2hyd A:1-323
at	AT3G54540.1	0049080	475-709	3.82e-41	52540	P-loop containing nucleoside triphosphate hydrolases	0.0023	52686	ABC transporter ATPase domain-like	2hyd A:324-578
at	AT3G54540.1	0049080	163-229,289-414	9.46e-41	52540	P-loop containing nucleoside triphosphate hydrolases	0.0025	52686	ABC transporter ATPase domain-like	1b0u A:
at	AT4G25750.1	0037958	28-233	4.84e-48	52540	P-loop containing nucleoside triphosphate hydrolases	0.00026	52686	ABC transporter ATPase domain-like	1q12 A:4-235
at	AT4G01830.1	0054811	345-591	8.99e-87	52540	P-loop containing nucleoside triphosphate hydrolases	0.000000674	52686	ABC transporter ATPase domain-like	3b60 A:329-581
at	AT4G01830.1	0054811	974-1224	2.5e-86	52540	P-loop containing nucleoside triphosphate hydrolases	0.000000632	52686	ABC transporter ATPase domain-like	3b60 A:329-581
at	AT4G01830.1	0054812	651-963	1.31e-55	90123	ABC transporter transmembrane region	0.00098	90124	ABC transporter transmembrane region	3b60 A:10-328
at	AT4G01830.1	0054812	26-337	4.58e-55	90123	ABC transporter transmembrane region	0.0016	90124	ABC transporter transmembrane region	3b60 A:10-328
at	AT1G04120.1	0054811	1260-1498	1.71e-67	52540	P-loop containing nucleoside triphosphate hydrolases	0.0000517	52686	ABC transporter ATPase domain-like	1mv5 A:
at	AT1G04120.1	0054811	619-844	2.66e-55	52540	P-loop containing nucleoside triphosphate hydrolases	0.0000113	52686	ABC transporter ATPase domain-like	1r0w A:
at	AT1G04120.1	0053060	948-1250	8.37e-50	90123	ABC transporter transmembrane region	0.0053	90124	ABC transporter transmembrane region	1pf4 A:10-320
at	AT1G04120.1	0053060	298-604	1.96e-40	90123	ABC transporter transmembrane region	0.0068	90124	ABC transporter transmembrane region	2hyd A:1-323
at	AT5G64840.1	0049080	405-630	1.22e-48	52540	P-loop containing nucleoside triphosphate hydrolases	0.00057	52686	ABC transporter ATPase domain-like	1v43 A:7-245
at	AT5G64840.1	0036790	99-333	1.5e-46	52540	P-loop containing nucleoside triphosphate hydrolases	0.0011	52686	ABC transporter ATPase domain-like	1v43 A:7-245
at	AT2G13610.1	0037958	60-271	4.93e-47	52540	P-loop containing nucleoside triphosphate hydrolases	0.00039	52686	ABC transporter ATPase domain-like	1g29 1:1-240
at	AT2G39480.1	0054811	1148-1394	1.66e-81	52540	P-loop containing nucleoside triphosphate hydrolases	0.00000109	52686	ABC transporter ATPase domain-like	2hyd A:324-578
at	AT2G39480.1	0054811	402-646	1.3e-75	52540	P-loop containing nucleoside triphosphate hydrolases	0.00000207	52686	ABC transporter ATPase domain-like	2hyd A:324-578
at	AT2G39480.1	0054812	819-1143	9.29e-50	90123	ABC transporter transmembrane region	0.0018	90124	ABC transporter transmembrane region	3b60 A:10-328
at	AT2G39480.1	0042281	74-387	4.32e-44	90123	ABC transporter transmembrane region	0.0018	90124	ABC transporter transmembrane region	1pf4 A:10-320
at	AT5G13580.1	0037958	104-322	1.2e-42	52540	P-loop containing nucleoside triphosphate hydrolases	0.00065	52686	ABC transporter ATPase domain-like	1g29 1:1-240
at	AT3G10670.1	0037958	90-321	4.44e-38	52540	P-loop containing nucleoside triphosphate hydrolases	0.0014	52686	ABC transporter ATPase domain-like	1g6h A:
at	AT3G47780.1	0037958	612-841	6.3e-53	52540	P-loop containing nucleoside triphosphate hydrolases	0.0000498	52686	ABC transporter ATPase domain-like	1vpl A:
at	AT5G46540.1	0054811	350-595	1.7e-87	52540	P-loop containing nucleoside triphosphate hydrolases	0.000000792	52686	ABC transporter ATPase domain-like	3b60 A:329-581
at	AT5G46540.1	0054811	995-1242	1.96e-87	52540	P-loop containing nucleoside triphosphate hydrolases	0.000000695	52686	ABC transporter ATPase domain-like	2hyd A:324-578
at	AT5G46540.1	0054812	666-989	1.57e-63	90123	ABC transporter transmembrane region	0.00093	90124	ABC transporter transmembrane region	3b60 A:10-328
at	AT5G46540.1	0054812	22-341	4.58e-57	90123	ABC transporter transmembrane region	0.0018	90124	ABC transporter transmembrane region	3b60 A:10-328
at	AT3G13100.1	0054811	1233-1467	2.42e-65	52540	P-loop containing nucleoside triphosphate hydrolases	0.0000719	52686	ABC transporter ATPase domain-like	1mv5 A:
at	AT3G13100.1	0054811	620-846	9.35e-57	52540	P-loop containing nucleoside triphosphate hydrolases	0.0000148	52686	ABC transporter ATPase domain-like	1xmi A:
at	AT3G13100.1	0053060	922-1222	1.15e-54	90123	ABC transporter transmembrane region	0.0058	90124	ABC transporter transmembrane region	1pf4 A:10-320
at	AT3G13100.1	0053060	298-602	7.32e-27	90123	ABC transporter transmembrane region	0.015	90124	ABC transporter transmembrane region	2hyd A:1-323
at	AT2G01320.1	0037958	70-301	1.52e-43	52540	P-loop containing nucleoside triphosphate hydrolases	0.00046	52686	ABC transporter ATPase domain-like	1vpl A:
at	AT2G01320.4	0037958	70-301	1.52e-43	52540	P-loop containing nucleoside triphosphate hydrolases	0.00046	52686	ABC transporter ATPase domain-like	1vpl A:
at	AT1G32500.1	0044748	58-475	1.44e-91	101960	Stabilizer of iron transporter SufD	0.0000316	101961	Stabilizer of iron transporter SufD	1vh4 A:
at	AT5G52860.1	0037958	41-249	2.13e-48	52540	P-loop containing nucleoside triphosphate hydrolases	0.00023	52686	ABC transporter ATPase domain-like	1q12 A:4-235
at	AT4G04770.1	0044748	112-554	3.27e-137	101960	Stabilizer of iron transporter SufD	0.0005	101961	Stabilizer of iron transporter SufD	1vh4 A:
at	AT5G44316.1	0044748	93-138,168-467	5.23e-93	101960	Stabilizer of iron transporter SufD	0.0025	101961	Stabilizer of iron transporter SufD	1vh4 A:
at	AT1G52340.1	0049902	20-276	7.02e-73	51735	NAD(P)-binding Rossmann-fold domains	0.00000204	51751	Tyrosine-dependent oxidoreductases	2bgk A:11-278
at	AT4G19230.1	0044092	29-461	6.68e-105	48264	Cytochrome P450	0.00011	48265	Cytochrome P450	1tqn A:
at	AT2G29090.1	0036859	46-481	4.85e-105	48264	Cytochrome P450	0.0000674	48265	Cytochrome P450	1tqn A:
at	AT2G29090.2	0036859	46-481	4.85e-105	48264	Cytochrome P450	0.0000674	48265	Cytochrome P450	1tqn A:
at	AT5G45340.1	0044092	31-461	6.81e-104	48264	Cytochrome P450	0.00013	48265	Cytochrome P450	1e9x A:
at	AT3G19270.1	0044092	30-465	3.8e-101	48264	Cytochrome P450	0.0000796	48265	Cytochrome P450	1tqn A:
at	AT3G24650.1	0050582	571-666	2.55e-22	101936	DNA-binding pseudobarrel domain	0.00082	117343	B3 DNA binding domain	1wid A:
at	AT2G40220.1	0038039	54-111	1.18e-20	54171	DNA-binding domain	0.00022	54175	GCC-box binding domain	1gcc A:
at	AT2G36270.1	0053517	357-406	0.0000000000556	57959	Leucine zipper domain	0.0028	57960	Leucine zipper domain	1fos E:
at	AT4G02980.1	0048019	41-190	3.61e-33	51182	RmlC-like cupins	0.00000364	51187	Germin/Seed storage 7S protein	1lrh A:
at	AT5G64750.1	0038039	184-242	5.36e-22	54171	DNA-binding domain	0.00011	54175	GCC-box binding domain	1gcc A:
at	AT4G29900.1	0049473	137-255,356-474,837-1049	7.59e-120	81665	Calcium ATPase, transmembrane domain M	0.00083	81664	Calcium ATPase, transmembrane domain M	1su4 A:1-124,A:240-343,A:751-994
at	AT4G29900.1	0053649	478-498,629-892	2.14e-54	56784	HAD-like	0.00032	81656	Meta-cation ATPase, catalytic domain P	1su4 A:344-360,A:600-750
at	AT4G29900.1	0049472	487-684	4.9e-38	81660	Metal cation-transporting ATPase, ATP-binding domain N	0.0069	81659	Metal cation-transporting ATPase, ATP-binding domain N	1su4 A:361-599
at	AT4G29900.1	0049471	258-353	9.29e-25	81653	Calcium ATPase, transduction domain A	0.00081	81652	Calcium ATPase, transduction domain A	1su4 A:125-239
at	AT3G57330.1	0049473	116-232,332-443,794-1005	1.7e-116	81665	Calcium ATPase, transmembrane domain M	0.0011	81664	Calcium ATPase, transmembrane domain M	1su4 A:1-124,A:240-343,A:751-994
at	AT3G57330.1	0053649	448-467,600-849	5.39e-58	56784	HAD-like	0.00029	81656	Meta-cation ATPase, catalytic domain P	1su4 A:344-360,A:600-750
at	AT3G57330.1	0042598	455-654	2.18e-46	81660	Metal cation-transporting ATPase, ATP-binding domain N	0.0043	81659	Metal cation-transporting ATPase, ATP-binding domain N	1mo7 A:
at	AT3G57330.1	0049471	234-330	3.66e-26	81653	Calcium ATPase, transduction domain A	0.00061	81652	Calcium ATPase, transduction domain A	1su4 A:125-239
at	AT3G63380.1	0049473	109-227,328-445,799-1006	9.42e-120	81665	Calcium ATPase, transmembrane domain M	0.001	81664	Calcium ATPase, transmembrane domain M	1su4 A:1-124,A:240-343,A:751-994
at	AT3G63380.1	0053649	449-469,602-854	3.34e-56	56784	HAD-like	0.00047	81656	Meta-cation ATPase, catalytic domain P	1su4 A:344-360,A:600-750
at	AT3G63380.1	0042598	457-654	1.2e-40	81660	Metal cation-transporting ATPase, ATP-binding domain N	0.006	81659	Metal cation-transporting ATPase, ATP-binding domain N	1su4 A:361-599
at	AT3G63380.1	0049471	227-326	9.81e-26	81653	Calcium ATPase, transduction domain A	0.00097	81652	Calcium ATPase, transduction domain A	1su4 A:125-239
at	AT3G22910.1	0049473	104-222,323-441,795-1001	3.66e-119	81665	Calcium ATPase, transmembrane domain M	0.00086	81664	Calcium ATPase, transmembrane domain M	1su4 A:1-124,A:240-343,A:751-994
at	AT3G22910.1	0053649	445-465,597-850	7.77e-56	56784	HAD-like	0.00045	81656	Meta-cation ATPase, catalytic domain P	1su4 A:344-360,A:600-750
at	AT3G22910.1	0042598	453-650	5.23e-37	81660	Metal cation-transporting ATPase, ATP-binding domain N	0.0049	81659	Metal cation-transporting ATPase, ATP-binding domain N	1mo7 A:
at	AT3G22910.1	0049471	224-321	7.85e-26	81653	Calcium ATPase, transduction domain A	0.0012	81652	Calcium ATPase, transduction domain A	1su4 A:125-239
at	AT1G27770.1	0049473	119-237,337-448,806-1016	5.1e-110	81665	Calcium ATPase, transmembrane domain M	0.00089	81664	Calcium ATPase, transmembrane domain M	1su4 A:1-124,A:240-343,A:751-994
at	AT1G27770.1	0053649	452-472,609-861	4.72e-58	56784	HAD-like	0.00021	81656	Meta-cation ATPase, catalytic domain P	1su4 A:344-360,A:600-750
at	AT1G27770.1	0042598	460-665	2.29e-49	81660	Metal cation-transporting ATPase, ATP-binding domain N	0.0018	81659	Metal cation-transporting ATPase, ATP-binding domain N	1mo7 A:
at	AT1G27770.1	0049471	239-334	5.23e-25	81653	Calcium ATPase, transduction domain A	0.00078	81652	Calcium ATPase, transduction domain A	1su4 A:125-239
at	AT4G37640.1	0049473	116-235,335-446,803-1013	1.31e-111	81665	Calcium ATPase, transmembrane domain M	0.001	81664	Calcium ATPase, transmembrane domain M	1su4 A:1-124,A:240-343,A:751-994
at	AT4G37640.1	0053649	450-470,606-858	1.63e-55	56784	HAD-like	0.00018	81656	Meta-cation ATPase, catalytic domain P	1su4 A:344-360,A:600-750
at	AT4G37640.1	0042598	458-662	1.44e-47	81660	Metal cation-transporting ATPase, ATP-binding domain N	0.0026	81659	Metal cation-transporting ATPase, ATP-binding domain N	1mo7 A:
at	AT4G37640.1	0049471	236-332	8.11e-26	81653	Calcium ATPase, transduction domain A	0.00057	81652	Calcium ATPase, transduction domain A	1su4 A:125-239
at	AT2G41560.1	0049473	115-232,332-443,797-1008	3.53e-117	81665	Calcium ATPase, transmembrane domain M	0.0011	81664	Calcium ATPase, transmembrane domain M	1su4 A:1-124,A:240-343,A:751-994
at	AT2G41560.1	0053649	448-467,603-852	1.76e-57	56784	HAD-like	0.00029	81656	Meta-cation ATPase, catalytic domain P	1su4 A:344-360,A:600-750
at	AT2G41560.1	0042598	455-657	1.09e-46	81660	Metal cation-transporting ATPase, ATP-binding domain N	0.005	81659	Metal cation-transporting ATPase, ATP-binding domain N	1su4 A:361-599
at	AT2G41560.1	0049471	234-330	2.35e-26	81653	Calcium ATPase, transduction domain A	0.00065	81652	Calcium ATPase, transduction domain A	1su4 A:125-239
at	AT2G22950.1	0049473	116-236,336-447,804-1014	1.83e-109	81665	Calcium ATPase, transmembrane domain M	0.0012	81664	Calcium ATPase, transmembrane domain M	1su4 A:1-124,A:240-343,A:751-994
at	AT2G22950.1	0053649	451-471,582-859	3.86e-55	56784	HAD-like	0.00018	81656	Meta-cation ATPase, catalytic domain P	1su4 A:344-360,A:600-750
at	AT2G22950.1	0042598	459-663	1e-48	81660	Metal cation-transporting ATPase, ATP-binding domain N	0.0034	81659	Metal cation-transporting ATPase, ATP-binding domain N	1mo7 A:
at	AT2G22950.1	0049471	237-333	1.96e-26	81653	Calcium ATPase, transduction domain A	0.00061	81652	Calcium ATPase, transduction domain A	1su4 A:125-239
at	AT5G57110.1	0049473	136-255,356-474,833-1047	8.89e-122	81665	Calcium ATPase, transmembrane domain M	0.00075	81664	Calcium ATPase, transmembrane domain M	1su4 A:1-124,A:240-343,A:751-994
at	AT5G57110.1	0053649	478-498,626-888	4.12e-56	56784	HAD-like	0.00031	81656	Meta-cation ATPase, catalytic domain P	1su4 A:344-360,A:600-750
at	AT5G57110.1	0049472	487-680	7.85e-37	81660	Metal cation-transporting ATPase, ATP-binding domain N	0.0056	81659	Metal cation-transporting ATPase, ATP-binding domain N	1mo7 A:
at	AT5G57110.1	0049471	257-353	5.49e-24	81653	Calcium ATPase, transduction domain A	0.00093	81652	Calcium ATPase, transduction domain A	1su4 A:125-239
at	AT5G57110.2	0049473	136-255,356-474,833-1047	8.89e-122	81665	Calcium ATPase, transmembrane domain M	0.00075	81664	Calcium ATPase, transmembrane domain M	1su4 A:1-124,A:240-343,A:751-994
at	AT5G57110.2	0053649	478-498,626-888	4.12e-56	56784	HAD-like	0.00031	81656	Meta-cation ATPase, catalytic domain P	1su4 A:344-360,A:600-750
at	AT5G57110.2	0049472	487-680	7.85e-37	81660	Metal cation-transporting ATPase, ATP-binding domain N	0.0056	81659	Metal cation-transporting ATPase, ATP-binding domain N	1mo7 A:
at	AT5G57110.2	0049471	257-353	5.49e-24	81653	Calcium ATPase, transduction domain A	0.00093	81652	Calcium ATPase, transduction domain A	1su4 A:125-239
at	AT3G21180.1	0049473	150-269,369-487,850-1064	7.98e-122	81665	Calcium ATPase, transmembrane domain M	0.001	81664	Calcium ATPase, transmembrane domain M	1su4 A:1-124,A:240-343,A:751-994
at	AT3G21180.1	0053649	491-511,642-905	6.04e-56	56784	HAD-like	0.0002	81656	Meta-cation ATPase, catalytic domain P	1su4 A:344-360,A:600-750
at	AT3G21180.1	0049472	500-697	1.77e-36	81660	Metal cation-transporting ATPase, ATP-binding domain N	0.0078	81659	Metal cation-transporting ATPase, ATP-binding domain N	1su4 A:361-599
at	AT3G21180.1	0049471	271-366	2.88e-24	81653	Calcium ATPase, transduction domain A	0.00086	81652	Calcium ATPase, transduction domain A	1su4 A:125-239
at	AT5G53470.1	0048640	218-325	9.64e-30	48403	Ankyrin repeat	0.00052	48404	Ankyrin repeat	1s70 B:
at	AT5G53470.1	0047159	93-183	1.15e-27	47027	Acyl-CoA binding protein	0.00056	47028	Acyl-CoA binding protein	1hbk A:
at	AT4G27780.1	0045715	233-339	3.11e-30	48403	Ankyrin repeat	0.00033	48404	Ankyrin repeat	1s70 B:
at	AT4G27780.1	0047159	103-193	3.27e-26	47027	Acyl-CoA binding protein	0.00076	47028	Acyl-CoA binding protein	1hbk A:
at	AT4G24230.2	0047159	230-315	5.62e-22	47027	Acyl-CoA binding protein	0.0014	47028	Acyl-CoA binding protein	1hbk A:
at	AT4G24230.3	0047159	230-315	5.62e-22	47027	Acyl-CoA binding protein	0.0014	47028	Acyl-CoA binding protein	1hbk A:
at	AT4G24230.4	0047159	230-315	5.62e-22	47027	Acyl-CoA binding protein	0.0014	47028	Acyl-CoA binding protein	1hbk A:
at	AT4G24230.5	0047159	230-315	5.62e-22	47027	Acyl-CoA binding protein	0.0014	47028	Acyl-CoA binding protein	1hbk A:
at	AT3G05420.1	0052715	168-442	7.32e-56	117281	Kelch motif	0.0065	117282	Kelch motif	2flu X:325-609
at	AT3G05420.1	0047159	14-105	7.72e-23	47027	Acyl-CoA binding protein	0.0011	47028	Acyl-CoA binding protein	1hbk A:
at	AT5G27630.1	0052715	239-485	5.1e-44	117281	Kelch motif	0.0095	117282	Kelch motif	2flu X:325-609
at	AT5G27630.1	0047159	16-106	2.09e-21	47027	Acyl-CoA binding protein	0.0013	47028	Acyl-CoA binding protein	1hbk A:
at	AT1G31812.1	0047159	3-83	1.44e-29	47027	Acyl-CoA binding protein	0.00019	47028	Acyl-CoA binding protein	1hb6 A:
at	AT2G38040.1	0052628	96-408	3.45e-90	52096	ClpP/crotonase	0.000000313	89572	Biotin dependent carboxylase carboxyltransferase domain	2f9y A:4-319
at	AT2G38040.2	0052628	96-408	3.45e-90	52096	ClpP/crotonase	0.000000313	89572	Biotin dependent carboxylase carboxyltransferase domain	2f9y A:4-319
at	AT5G35360.1	0050408	155-422	2.69e-72	56059	Glutathione synthetase ATP-binding domain-like	0.000000967	56067	BC ATP-binding domain-like	1ulz A:115-328
at	AT5G35360.1	0050407	75-185	1.65e-45	52440	PreATP-grasp domain	0.0000229	52441	BC N-terminal domain-like	1dv1 A:1-114
at	AT5G35360.1	0044432	403-519	4.34e-42	51246	Rudiment single hybrid motif	0.000047	51247	BC C-terminal domain-like	1dv1 A:331-446
at	AT1G06620.1	0047027	23-356	5.49e-98	51197	Clavaminate synthase-like	0.0000108	51198	Penicillin synthase-like	1gp6 A:
at	AT1G06640.1	0047027	22-357	1.24e-96	51197	Clavaminate synthase-like	0.00001	51198	Penicillin synthase-like	1gp6 A:
at	AT1G06650.2	0047027	22-359	7.55e-97	51197	Clavaminate synthase-like	0.00000831	51198	Penicillin synthase-like	1gp6 A:
at	AT1G05010.1	0050415	3-307	1.17e-92	51197	Clavaminate synthase-like	0.000000000394	51198	Penicillin synthase-like	1w9y A:2-308
at	AT3G09780.1	0035371	494-766	3.78e-67	56112	Protein kinase-like (PK-like)	0.00013	88854	Protein kinases, catalytic subunit	1uwh A:
at	AT3G09780.1	0045691	26-294	1.13e-17	50985	RCC1/BLIP-II	0.026	69315	beta-lactamase inhibitor protein-II, BLIP-II	1jtd B:
at	AT2G39180.1	0035371	501-766	2.97e-64	56112	Protein kinase-like (PK-like)	0.00011	88854	Protein kinases, catalytic subunit	1uwh A:
at	AT2G39180.1	0039753	145-315	3.01e-16	50985	RCC1/BLIP-II	0.082	69315	beta-lactamase inhibitor protein-II, BLIP-II	1jtd B:
at	AT2G39180.1	0039753	34-132	0.00000173	50985	RCC1/BLIP-II	0.063	69315	beta-lactamase inhibitor protein-II, BLIP-II	1jtd B:
at	AT3G55950.1	0035371	473-790	6.61e-71	56112	Protein kinase-like (PK-like)	0.0000853	88854	Protein kinases, catalytic subunit	1uwh A:
at	AT3G55950.1	0039753	39-305	2.35e-21	50985	RCC1/BLIP-II	0.0065	69315	beta-lactamase inhibitor protein-II, BLIP-II	1jtd B:
at	AT5G47850.1	0035371	425-729	1.48e-75	56112	Protein kinase-like (PK-like)	0.00013	88854	Protein kinases, catalytic subunit	1uwh A:
at	AT5G47850.1	0045691	145-294	0.00000000000000222	50985	RCC1/BLIP-II	0.011	69315	beta-lactamase inhibitor protein-II, BLIP-II	1jtd B:
at	AT3G21720.1	0046386	10-535	3.61e-178	51621	Phosphoenolpyruvate/pyruvate domain	0.0000000000691	88704	Phosphoenolpyruvate mutase/Isocitrate lyase-like	1dqu A:
at	AT2G35690.1	0050325	276-459	2.74e-58	47203	Acyl-CoA dehydrogenase C-terminal domain-like	0.0000000339	74714	acyl-CoA oxidase C-terminal domains	1w07 A:273-461
at	AT2G35690.1	0050326	464-656	3.84e-56	47203	Acyl-CoA dehydrogenase C-terminal domain-like	0.0000000234	74714	acyl-CoA oxidase C-terminal domains	1w07 A:462-659
at	AT2G35690.1	0050327	53-260	1.57e-50	56645	Acyl-CoA dehydrogenase NM domain-like	0.000000209	75600	acyl-CoA oxidase N-terminal domains	1w07 A:2-272
at	AT4G35830.1	0051895	17-632	1.57e-233	53732	Aconitase iron-sulfur domain	0.000000000000449	53733	Aconitase iron-sulfur domain	2b3y A:2-630
at	AT4G35830.1	0051894	637-896	6.08e-86	52016	LeuD/IlvD-like	0.0000000293	52017	LeuD-like	2b3y A:631-889
at	AT2G05710.1	0051895	110-725	4.84e-233	53732	Aconitase iron-sulfur domain	0.000000000000345	53733	Aconitase iron-sulfur domain	2b3y A:2-630
at	AT2G05710.1	0051894	729-986	7.26e-86	52016	LeuD/IlvD-like	0.0000000247	52017	LeuD-like	2b3y A:631-889
at	AT1G06310.1	0047431	93-312	1.96e-45	56645	Acyl-CoA dehydrogenase NM domain-like	0.0002	75600	acyl-CoA oxidase N-terminal domains	1w07 A:2-272
at	AT1G06310.1	0050325	324-497	4.99e-44	47203	Acyl-CoA dehydrogenase C-terminal domain-like	0.0012	74714	acyl-CoA oxidase C-terminal domains	1is2 A:272-460
at	AT1G06310.1	0047430	520-660	1.05e-21	47203	Acyl-CoA dehydrogenase C-terminal domain-like	0.0057	74714	acyl-CoA oxidase C-terminal domains	1is2 A:475-655
at	AT4G16760.1	0050326	464-656	7.68e-59	47203	Acyl-CoA dehydrogenase C-terminal domain-like	0.00000000597	74714	acyl-CoA oxidase C-terminal domains	1w07 A:462-659
at	AT4G16760.1	0050325	276-459	1.39e-58	47203	Acyl-CoA dehydrogenase C-terminal domain-like	0.0000000159	74714	acyl-CoA oxidase C-terminal domains	1w07 A:273-461
at	AT4G16760.1	0050327	95-260	1.11e-52	56645	Acyl-CoA dehydrogenase NM domain-like	0.000000092	75600	acyl-CoA oxidase N-terminal domains	1w07 A:2-272
at	AT5G65110.1	0050325	328-510	3.35e-55	47203	Acyl-CoA dehydrogenase C-terminal domain-like	0.00039	74714	acyl-CoA oxidase C-terminal domains	1is2 A:272-460
at	AT5G65110.1	0047431	58-316	6.54e-51	56645	Acyl-CoA dehydrogenase NM domain-like	0.00068	75600	acyl-CoA oxidase N-terminal domains	1w07 A:2-272
at	AT5G65110.1	0047430	531-679	1.26e-33	47203	Acyl-CoA dehydrogenase C-terminal domain-like	0.00098	74714	acyl-CoA oxidase C-terminal domains	1w07 A:462-659
at	AT1G06290.1	0050327	97-306	3.01e-47	56645	Acyl-CoA dehydrogenase NM domain-like	0.00017	75600	acyl-CoA oxidase N-terminal domains	1w07 A:2-272
at	AT1G06290.1	0050325	324-497	2.26e-45	47203	Acyl-CoA dehydrogenase C-terminal domain-like	0.0008	74714	acyl-CoA oxidase C-terminal domains	1is2 A:272-460
at	AT1G06290.1	0047430	520-660	1.67e-21	47203	Acyl-CoA dehydrogenase C-terminal domain-like	0.0043	74714	acyl-CoA oxidase C-terminal domains	1is2 A:475-655
at	AT3G51840.1	0050327	46-275	6.54e-66	56645	Acyl-CoA dehydrogenase NM domain-like	0.00011	56646	Medium chain acyl-CoA dehydrogenase, NM (N-terminal and middle) domains	1siq A:3-238
at	AT3G51840.1	0043628	280-425	1.24e-34	47203	Acyl-CoA dehydrogenase C-terminal domain-like	0.00061	47204	Medium chain acyl-CoA dehydrogenase-like, C-terminal domain	1siq A:239-392
at	AT3G05020.1	0040143	57-135	2.22e-16	47336	ACP-like	0.0013	47337	Acyl-carrier protein (ACP)	1t8k A:
at	AT1G54580.1	0040143	56-133	3.27e-18	47336	ACP-like	0.0022	47337	Acyl-carrier protein (ACP)	1t8k A:
at	AT1G54630.1	0040143	55-132	2.49e-18	47336	ACP-like	0.0022	47337	Acyl-carrier protein (ACP)	1t8k A:
at	AT2G44620.1	0040143	42-118	3.93e-19	47336	ACP-like	0.0021	47337	Acyl-carrier protein (ACP)	1t8k A:
at	AT3G59420.1	0035371	493-785	4.05e-73	56112	Protein kinase-like (PK-like)	0.0000814	88854	Protein kinases, catalytic subunit	1uwh A:
at	AT3G59420.1	0039753	29-287	1.83e-27	50985	RCC1/BLIP-II	0.0088	69315	beta-lactamase inhibitor protein-II, BLIP-II	1jtd B:
at	AT3G12110.1	0046054	149-377	1.78e-97	53067	Actin-like ATPase domain	0.00000000279	53068	Actin/HSP70	1c0g A:147-375
at	AT3G12110.1	0039962	6-155	9.28e-66	53067	Actin-like ATPase domain	0.00000012	53068	Actin/HSP70	1c0g A:1-146
at	AT3G46520.1	0046054	149-377	8.03e-96	53067	Actin-like ATPase domain	0.00000000367	53068	Actin/HSP70	1c0g A:147-375
at	AT3G46520.1	0039962	6-155	8.42e-66	53067	Actin-like ATPase domain	0.000000122	53068	Actin/HSP70	1c0g A:1-146
at	AT2G37620.1	0046054	149-377	3.97e-98	53067	Actin-like ATPase domain	0.000000003	53068	Actin/HSP70	2btf A:147-375
at	AT2G37620.1	0039962	6-155	7.56e-66	53067	Actin-like ATPase domain	0.000000131	53068	Actin/HSP70	1c0g A:1-146
at	AT2G37620.2	0046054	149-377	3.97e-98	53067	Actin-like ATPase domain	0.000000003	53068	Actin/HSP70	2btf A:147-375
at	AT2G37620.2	0039962	6-155	7.56e-66	53067	Actin-like ATPase domain	0.000000131	53068	Actin/HSP70	1c0g A:1-146
at	AT3G53750.1	0046054	149-377	3.97e-98	53067	Actin-like ATPase domain	0.000000003	53068	Actin/HSP70	2btf A:147-375
at	AT3G53750.1	0039962	6-155	7.56e-66	53067	Actin-like ATPase domain	0.000000131	53068	Actin/HSP70	1c0g A:1-146
at	AT3G18780.2	0046054	149-377	1.04e-96	53067	Actin-like ATPase domain	0.00000000367	53068	Actin/HSP70	1c0g A:147-375
at	AT3G18780.2	0039962	5-155	7.12e-66	53067	Actin-like ATPase domain	0.00000015	53068	Actin/HSP70	1c0g A:1-146
at	AT5G59370.1	0046054	149-377	1.04e-95	53067	Actin-like ATPase domain	0.00000000355	53068	Actin/HSP70	1c0g A:147-375
at	AT5G59370.1	0039962	6-155	8.42e-66	53067	Actin-like ATPase domain	0.000000122	53068	Actin/HSP70	1c0g A:1-146
at	AT5G59370.2	0046054	149-377	1.04e-95	53067	Actin-like ATPase domain	0.00000000355	53068	Actin/HSP70	1c0g A:147-375
at	AT5G59370.2	0039962	6-155	8.42e-66	53067	Actin-like ATPase domain	0.000000122	53068	Actin/HSP70	1c0g A:1-146
at	AT2G42100.1	0046054	150-378	1.17e-95	53067	Actin-like ATPase domain	0.00000000653	53068	Actin/HSP70	1c0g A:147-375
at	AT2G42100.1	0039962	7-156	3.15e-64	53067	Actin-like ATPase domain	0.000000291	53068	Actin/HSP70	1esv A:6-146
at	AT5G09810.1	0039963	148-377	2.43e-98	53067	Actin-like ATPase domain	0.00000000352	53068	Actin/HSP70	1c0g A:147-375
at	AT5G09810.1	0039962	6-155	3.02e-66	53067	Actin-like ATPase domain	0.000000128	53068	Actin/HSP70	1c0g A:1-146
at	AT1G49240.1	0046054	149-377	1.04e-96	53067	Actin-like ATPase domain	0.00000000367	53068	Actin/HSP70	1c0g A:147-375
at	AT1G49240.1	0039962	5-155	7.12e-66	53067	Actin-like ATPase domain	0.00000015	53068	Actin/HSP70	1c0g A:1-146
at	AT2G42090.1	0037167	138-365	2.11e-91	53067	Actin-like ATPase domain	0.0000000348	53068	Actin/HSP70	1c0g A:147-375
at	AT2G42090.1	0039962	1-144	8.74e-55	53067	Actin-like ATPase domain	0.00000145	53068	Actin/HSP70	1esv A:6-146
at	AT1G01750.1	0050504	2-138	6.84e-48	55753	Actin depolymerizing proteins	0.00000173	55762	Cofilin-like	1f7s A:
at	AT3G45990.1	0035078	3-132	6.25e-37	55753	Actin depolymerizing proteins	0.000012	55762	Cofilin-like	1f7s A:
at	AT5G52360.1	0035078	3-135	5.06e-45	55753	Actin depolymerizing proteins	0.0000024	55762	Cofilin-like	1f7s A:
at	AT3G46010.1	0035078	3-138	5.65e-46	55753	Actin depolymerizing proteins	0.00000024	55762	Cofilin-like	1f7s A:
at	AT3G46000.1	0035078	3-135	3.27e-44	55753	Actin depolymerizing proteins	0.000000946	55762	Cofilin-like	1f7s A:
at	AT5G59880.1	0050504	2-137	8.03e-43	55753	Actin depolymerizing proteins	0.00000114	55762	Cofilin-like	1f7s A:
at	AT5G59890.1	0050504	2-138	4.76e-46	55753	Actin depolymerizing proteins	0.000000362	55762	Cofilin-like	1f7s A:
at	AT2G16700.1	0050504	6-141	2.97e-41	55753	Actin depolymerizing proteins	0.00000728	55762	Cofilin-like	1f7s A:
at	AT2G31200.1	0035078	9-145	5.95e-45	55753	Actin depolymerizing proteins	0.00000499	55762	Cofilin-like	1f7s A:
at	AT4G25590.1	0035078	3-135	2.17e-44	55753	Actin depolymerizing proteins	0.00000188	55762	Cofilin-like	1f7s A:
at	AT4G00680.1	0050504	2-138	2.02e-47	55753	Actin depolymerizing proteins	0.00000171	55762	Cofilin-like	1f7s A:
at	AT1G77120.1	0036743	3-185	4.41e-73	50129	GroES-like	0.0000024	50136	Alcohol dehydrogenase-like, N-terminal domain	1m6h A:1-162,A:339-373
at	AT1G77120.1	0048107	168-341	1.52e-46	51735	NAD(P)-binding Rossmann-fold domains	0.0000036	51736	Alcohol dehydrogenase-like, C-terminal domain	1m6h A:163-338
at	AT1G77120.1	0036743	328-376	0.0000000000226	50129	GroES-like	0.0033	50136	Alcohol dehydrogenase-like, N-terminal domain	1m6h A:1-162,A:339-373
at	AT1G22430.1	0036743	10-195	4.11e-59	50129	GroES-like	0.0000292	50136	Alcohol dehydrogenase-like, N-terminal domain	1e3i A:1-167,A:342-376
at	AT1G22430.1	0046114	175-349	2.01e-40	51735	NAD(P)-binding Rossmann-fold domains	0.0000252	51736	Alcohol dehydrogenase-like, C-terminal domain	1m6h A:163-338
at	AT1G22430.1	0036743	337-385	0.000000000062	50129	GroES-like	0.0026	50136	Alcohol dehydrogenase-like, N-terminal domain	1m6h A:1-162,A:339-373
at	AT1G22430.2	0036743	10-195	4.11e-59	50129	GroES-like	0.0000292	50136	Alcohol dehydrogenase-like, N-terminal domain	1e3i A:1-167,A:342-376
at	AT1G22430.2	0046114	175-349	2.01e-40	51735	NAD(P)-binding Rossmann-fold domains	0.0000252	51736	Alcohol dehydrogenase-like, C-terminal domain	1m6h A:163-338
at	AT1G22430.2	0036743	337-385	0.000000000062	50129	GroES-like	0.0026	50136	Alcohol dehydrogenase-like, N-terminal domain	1m6h A:1-162,A:339-373
at	AT1G22440.1	0036743	7-194	1.38e-61	50129	GroES-like	0.0000133	50136	Alcohol dehydrogenase-like, N-terminal domain	1e3i A:1-167,A:342-376
at	AT1G22440.1	0046114	173-347	6.06e-38	51735	NAD(P)-binding Rossmann-fold domains	0.0000391	51736	Alcohol dehydrogenase-like, C-terminal domain	1m6h A:163-338
at	AT1G22440.1	0036743	336-383	0.000000000062	50129	GroES-like	0.0029	50136	Alcohol dehydrogenase-like, N-terminal domain	1m6h A:1-162,A:339-373
at	AT1G32780.1	0036743	4-197	4.72e-61	50129	GroES-like	0.0000103	50136	Alcohol dehydrogenase-like, N-terminal domain	1d1t A:1-162,A:339-374
at	AT1G32780.1	0046114	179-352	4.96e-42	51735	NAD(P)-binding Rossmann-fold domains	0.0000151	51736	Alcohol dehydrogenase-like, C-terminal domain	1m6h A:163-338
at	AT1G32780.1	0036743	339-386	0.0000000165	50129	GroES-like	0.0024	50136	Alcohol dehydrogenase-like, N-terminal domain	1ht0 A:1-162,A:339-374
at	AT4G22110.1	0036743	11-196	3.39e-58	50129	GroES-like	0.0000216	50136	Alcohol dehydrogenase-like, N-terminal domain	1e3i A:1-167,A:342-376
at	AT4G22110.1	0046114	176-350	4.82e-42	51735	NAD(P)-binding Rossmann-fold domains	0.0000347	51736	Alcohol dehydrogenase-like, C-terminal domain	1m6h A:163-338
at	AT4G22110.1	0036743	339-386	0.0000000000181	50129	GroES-like	0.0025	50136	Alcohol dehydrogenase-like, N-terminal domain	1m6h A:1-162,A:339-373
at	AT4G22110.2	0036743	11-196	3.39e-58	50129	GroES-like	0.0000216	50136	Alcohol dehydrogenase-like, N-terminal domain	1e3i A:1-167,A:342-376
at	AT4G22110.2	0046114	176-350	4.82e-42	51735	NAD(P)-binding Rossmann-fold domains	0.0000347	51736	Alcohol dehydrogenase-like, C-terminal domain	1m6h A:163-338
at	AT4G22110.2	0036743	339-386	0.0000000000181	50129	GroES-like	0.0025	50136	Alcohol dehydrogenase-like, N-terminal domain	1m6h A:1-162,A:339-373
at	AT5G24760.1	0036743	10-189	2.59e-62	50129	GroES-like	0.0000127	50136	Alcohol dehydrogenase-like, N-terminal domain	1m6h A:1-162,A:339-373
at	AT5G24760.1	0048107	170-343	4.93e-41	51735	NAD(P)-binding Rossmann-fold domains	0.0000123	51736	Alcohol dehydrogenase-like, C-terminal domain	1m6h A:163-338
at	AT5G24760.1	0036743	330-378	0.000000000033	50129	GroES-like	0.0015	50136	Alcohol dehydrogenase-like, N-terminal domain	1m6h A:1-162,A:339-373
at	AT5G42250.1	0036743	13-203	1.34e-60	50129	GroES-like	0.0000138	50136	Alcohol dehydrogenase-like, N-terminal domain	1m6h A:1-162,A:339-373
at	AT5G42250.1	0046114	177-352	4.98e-40	51735	NAD(P)-binding Rossmann-fold domains	0.0000231	51736	Alcohol dehydrogenase-like, C-terminal domain	1m6h A:163-338
at	AT5G42250.1	0036743	339-388	0.0000000000565	50129	GroES-like	0.0025	50136	Alcohol dehydrogenase-like, N-terminal domain	1cdo A:1-164,A:340-374
at	AT5G43940.1	0036743	3-193	4.26e-75	50129	GroES-like	0.00000141	50136	Alcohol dehydrogenase-like, N-terminal domain	1m6h A:1-162,A:339-373
at	AT5G43940.1	0048107	168-341	1.64e-47	51735	NAD(P)-binding Rossmann-fold domains	0.000000427	51736	Alcohol dehydrogenase-like, C-terminal domain	1m6h A:163-338
at	AT5G43940.1	0036743	327-375	0.000000000174	50129	GroES-like	0.0018	50136	Alcohol dehydrogenase-like, N-terminal domain	1m6h A:1-162,A:339-373
at	AT3G09820.1	0046030	11-337	3.43e-76	53613	Ribokinase-like	0.00000000711	53614	Ribokinase-like	1bx4 A:
at	AT5G03300.1	0046030	12-338	1.04e-76	53613	Ribokinase-like	0.00000000719	53614	Ribokinase-like	1bx4 A:
at	AT2G44900.1	0046912	370-755,799-870	2.39e-50	48371	ARM repeat	0.0013	48372	Armadillo repeat	1g3j A:
at	AT2G44900.1	0037738	68-300	7.32e-23	52047	RNI-like	0.004	52055	Cyclin A/CDK2-associated p19, Skp2	1fqv A:146-431
at	AT3G60350.1	0051023	367-654	1.85e-40	48371	ARM repeat	0.0092	48372	Armadillo repeat	1g3j A:
at	AT3G60350.1	0051023	599-793	3.28e-27	48371	ARM repeat	0.07	48372	Armadillo repeat	1ial A:
at	AT3G60350.1	0037738	62-293	6.28e-21	52047	RNI-like	0.0038	52055	Cyclin A/CDK2-associated p19, Skp2	1fqv A:146-431
at	AT5G57360.1	0052715	279-497	2.09e-36	117281	Kelch motif	0.015	117282	Kelch motif	2flu X:325-609
at	AT5G57360.1	0046903	43-154	3.84e-19	55785	PYP-like sensor domain (PAS domain)	0.0017	88853	Flavin-binding PAS domain	1n9l A:
at	AT5G57360.1	0054423	189-258	0.00000000000000563	81383	F-box domain	0.0038	81381	F-box domain	1fs1 A:109-149
at	AT5G57360.1	0047741	447-591	0.0000000000000379	50965	Galactose oxidase, central domain	0.014	50966	Galactose oxidase, central domain	1k3i A:151-537
at	AT2G18915.2	0052715	281-497	6.8e-37	117281	Kelch motif	0.017	117282	Kelch motif	2flu X:325-609
at	AT2G18915.2	0046903	43-153	3.49e-19	55785	PYP-like sensor domain (PAS domain)	0.0017	88853	Flavin-binding PAS domain	1n9l A:
at	AT2G18915.2	0054423	192-264	0.0000000000000903	81383	F-box domain	0.0062	81381	F-box domain	1fs1 A:109-149
at	AT2G18915.2	0052715	480-601	0.00000000000876	117281	Kelch motif	0.018	117282	Kelch motif	2flu X:325-609
at	AT1G68050.1	0052715	292-507	1.83e-36	117281	Kelch motif	0.015	117282	Kelch motif	2flu X:325-609
at	AT1G68050.1	0046903	63-163	1.64e-20	55785	PYP-like sensor domain (PAS domain)	0.00087	88853	Flavin-binding PAS domain	1n9l A:
at	AT1G68050.1	0054423	199-263	0.0000000000366	81383	F-box domain	0.0066	81381	F-box domain	1fs1 A:109-149
at	AT1G68050.1	0052715	520-609	0.00000000301	117281	Kelch motif	0.021	117282	Kelch motif	2flu X:325-609
at	AT3G57510.1	0049214	64-430	7.13e-119	51126	Pectin lyase-like	0.00011	51137	Galacturonase	1czf A:
at	AT2G41850.1	0049214	59-430	3.4e-120	51126	Pectin lyase-like	0.0000738	51137	Galacturonase	1czf A:
at	AT1G33560.1	0053686	171-394	1.14e-37	52540	P-loop containing nucleoside triphosphate hydrolases	0.077	52584	Phosphoribulokinase/pantothenate kinase	1rz3 A:
at	AT1G33560.1	0048505	525-753	2.38e-27	52058	L domain-like	0.034	75142	Ngr ectodomain-like	1m0z A:
at	AT3G08580.1	0048588	77-366	2.62e-74	103506	Mitochondrial carrier	0.0000000771	103507	Mitochondrial carrier	1okc A:
at	AT3G08580.2	0048588	77-366	2.62e-74	103506	Mitochondrial carrier	0.0000000771	103507	Mitochondrial carrier	1okc A:
at	AT5G13490.1	0048588	81-370	5.49e-75	103506	Mitochondrial carrier	0.0000000859	103507	Mitochondrial carrier	1okc A:
at	AT5G13490.2	0048588	81-370	5.49e-75	103506	Mitochondrial carrier	0.0000000859	103507	Mitochondrial carrier	1okc A:
at	AT3G26810.1	0045711	16-215,242-389,422-531	1.12e-35	52047	RNI-like	0.072	52048	28-residue LRR	2bnh A:
at	AT1G12820.1	0045711	16-215,242-391,424-554	4.08e-33	52047	RNI-like	0.088	52055	Cyclin A/CDK2-associated p19, Skp2	1fqv A:146-431
at	AT3G53570.1	0038659	102-462	2.13e-79	56112	Protein kinase-like (PK-like)	0.0000169	88854	Protein kinases, catalytic subunit	1how A:
at	AT3G53570.2	0038659	102-462	2.13e-79	56112	Protein kinase-like (PK-like)	0.0000169	88854	Protein kinases, catalytic subunit	1how A:
at	AT3G53570.4	0038659	102-462	2.13e-79	56112	Protein kinase-like (PK-like)	0.0000169	88854	Protein kinases, catalytic subunit	1how A:
at	AT4G24740.1	0038659	85-425	1.28e-78	56112	Protein kinase-like (PK-like)	0.0000203	88854	Protein kinases, catalytic subunit	1how A:
at	AT4G32660.1	0038659	58-398	2.53e-78	56112	Protein kinase-like (PK-like)	0.0000153	88854	Protein kinases, catalytic subunit	1how A:
at	AT2G24540.1	0052715	80-329	1.7e-39	117281	Kelch motif	0.0012	117282	Kelch motif	2flu X:325-609
at	AT2G24540.1	0042120	24-83	0.000000471	81383	F-box domain	0.012	81381	F-box domain	1nex B:270-369
at	AT2G35210.1	0036355	12-123	3.66e-38	57863	ArfGap/RecO-like zinc finger	0.0015	57864	Pyk2-associated protein beta ARF-GAP domain	1dcq A:247-368
at	AT3G07940.1	0036355	47-164	6.41e-42	57863	ArfGap/RecO-like zinc finger	0.00045	57864	Pyk2-associated protein beta ARF-GAP domain	1dcq A:247-368
at	AT3G07940.1	0053207	226-321	2.08e-29	49562	C2 domain (Calcium/lipid-binding domain, CaLB)	0.062	49563	PLC-like (P variant)	2ep6 A:92-217
at	AT4G21160.1	0036355	15-132	9.55e-41	57863	ArfGap/RecO-like zinc finger	0.00058	57864	Pyk2-associated protein beta ARF-GAP domain	1dcq A:247-368
at	AT4G21160.1	0053207	177-275	3.13e-27	49562	C2 domain (Calcium/lipid-binding domain, CaLB)	0.05	49575	Synaptotagmin-like (S variant)	1wfj A:
at	AT4G21160.2	0036355	15-132	9.55e-41	57863	ArfGap/RecO-like zinc finger	0.00058	57864	Pyk2-associated protein beta ARF-GAP domain	1dcq A:247-368
at	AT4G21160.2	0053207	177-275	3.13e-27	49562	C2 domain (Calcium/lipid-binding domain, CaLB)	0.05	49575	Synaptotagmin-like (S variant)	1wfj A:
at	AT4G21160.3	0036355	15-132	9.55e-41	57863	ArfGap/RecO-like zinc finger	0.00058	57864	Pyk2-associated protein beta ARF-GAP domain	1dcq A:247-368
at	AT4G21160.3	0053207	177-275	3.13e-27	49562	C2 domain (Calcium/lipid-binding domain, CaLB)	0.05	49575	Synaptotagmin-like (S variant)	1wfj A:
at	AT4G21160.4	0036355	15-132	9.55e-41	57863	ArfGap/RecO-like zinc finger	0.00058	57864	Pyk2-associated protein beta ARF-GAP domain	1dcq A:247-368
at	AT4G21160.4	0053207	177-275	3.13e-27	49562	C2 domain (Calcium/lipid-binding domain, CaLB)	0.05	49575	Synaptotagmin-like (S variant)	1wfj A:
at	AT4G05330.1	0036355	15-132	1.57e-41	57863	ArfGap/RecO-like zinc finger	0.00063	57864	Pyk2-associated protein beta ARF-GAP domain	1dcq A:247-368
at	AT4G05330.1	0053207	176-274	2.56e-27	49562	C2 domain (Calcium/lipid-binding domain, CaLB)	0.077	49563	PLC-like (P variant)	2ep6 A:92-217
at	AT1G08680.1	0036355	10-123	3.4e-34	57863	ArfGap/RecO-like zinc finger	0.0047	57864	Pyk2-associated protein beta ARF-GAP domain	1dcq A:247-368
at	AT3G17660.1	0036355	15-124	7.59e-42	57863	ArfGap/RecO-like zinc finger	0.00048	57864	Pyk2-associated protein beta ARF-GAP domain	1dcq A:247-368
at	AT5G61980.1	0053888	6-241,286-311	9.77e-62	103657	BAR/IMD domain-like	0.001	103658	BAR domain	2elb A:6-273
at	AT5G61980.1	0036355	498-638	1.11e-35	57863	ArfGap/RecO-like zinc finger	0.00029	57864	Pyk2-associated protein beta ARF-GAP domain	1dcq A:247-368
at	AT5G61980.1	0050517	289-329,370-438	7.68e-23	50729	PH domain-like	0.0086	50730	Pleckstrin-homology domain (PH domain)	1u5d A:108-213
at	AT5G61980.1	0045715	733-814	8.24e-20	48403	Ankyrin repeat	0.0014	48404	Ankyrin repeat	1uoh A:
at	AT1G60860.1	0053888	7-242,288-313	2.36e-61	103657	BAR/IMD domain-like	0.00081	103658	BAR domain	2elb A:6-273
at	AT1G60860.1	0036355	467-598	7.59e-37	57863	ArfGap/RecO-like zinc finger	0.0004	57864	Pyk2-associated protein beta ARF-GAP domain	1dcq A:247-368
at	AT1G60860.1	0040099	285-424	1.28e-23	50729	PH domain-like	0.013	50730	Pleckstrin-homology domain (PH domain)	1u5d A:108-213
at	AT1G60860.1	0048640	684-762	2.64e-20	48403	Ankyrin repeat	0.0013	48404	Ankyrin repeat	1myo A:
at	AT5G13300.1	0053888	6-241,290-315	1.08e-64	103657	BAR/IMD domain-like	0.00085	103658	BAR domain	2elb A:6-273
at	AT5G13300.1	0036355	502-638	3.4e-37	57863	ArfGap/RecO-like zinc finger	0.00027	57864	Pyk2-associated protein beta ARF-GAP domain	1dcq A:247-368
at	AT5G13300.1	0045715	655-678,726-816	2.05e-24	48403	Ankyrin repeat	0.00065	48404	Ankyrin repeat	1s70 B:
at	AT5G13300.1	0050517	293-333,375-446	9.73e-23	50729	PH domain-like	0.0068	50730	Pleckstrin-homology domain (PH domain)	1u5d A:108-213
at	AT1G10870.1	0053888	7-242,286-311	8.84e-61	103657	BAR/IMD domain-like	0.0011	103658	BAR domain	2elb A:6-273
at	AT1G10870.1	0036355	469-596	2.09e-35	57863	ArfGap/RecO-like zinc finger	0.00041	57864	Pyk2-associated protein beta ARF-GAP domain	1dcq A:247-368
at	AT1G10870.1	0050517	283-329,366-439	1.33e-22	50729	PH domain-like	0.0062	50730	Pleckstrin-homology domain (PH domain)	1u5d A:108-213
at	AT1G10870.1	0048640	630-761	1.71e-20	48403	Ankyrin repeat	0.0013	48404	Ankyrin repeat	1myo A:
at	AT5G54310.1	0036355	15-124	2.49e-43	57863	ArfGap/RecO-like zinc finger	0.0005	57864	Pyk2-associated protein beta ARF-GAP domain	1dcq A:247-368
at	AT3G53710.1	0036355	4-113	9.02e-38	57863	ArfGap/RecO-like zinc finger	0.0017	57864	Pyk2-associated protein beta ARF-GAP domain	1dcq A:247-368
at	AT3G53710.2	0036355	4-113	9.02e-38	57863	ArfGap/RecO-like zinc finger	0.0017	57864	Pyk2-associated protein beta ARF-GAP domain	1dcq A:247-368
at	AT2G37550.1	0036355	5-116	2.09e-37	57863	ArfGap/RecO-like zinc finger	0.0018	57864	Pyk2-associated protein beta ARF-GAP domain	1dcq A:247-368
at	AT2G37550.2	0036355	5-116	2.09e-37	57863	ArfGap/RecO-like zinc finger	0.0018	57864	Pyk2-associated protein beta ARF-GAP domain	1dcq A:247-368
at	AT4G17890.1	0036355	15-128	5.62e-39	57863	ArfGap/RecO-like zinc finger	0.0018	57864	Pyk2-associated protein beta ARF-GAP domain	1dcq A:247-368
at	AT5G46750.1	0036355	12-125	1.09e-38	57863	ArfGap/RecO-like zinc finger	0.0017	57864	Pyk2-associated protein beta ARF-GAP domain	1dcq A:247-368
at	AT4G09960.1	0041235	2-82	5.89e-33	55455	SRF-like	0.0002	55456	SRF-like	1egw A:
at	AT1G71692.1	0041015	1-76	8.76e-29	55455	SRF-like	0.00036	55456	SRF-like	1egw A:
at	AT3G61120.1	0041235	2-83	3.79e-31	55455	SRF-like	0.00023	55456	SRF-like	1egw A:
at	AT4G11880.1	0041235	3-74	4.19e-32	55455	SRF-like	0.00032	55456	SRF-like	1egw A:
at	AT5G13790.1	0041235	2-81	1.7e-32	55455	SRF-like	0.00017	55456	SRF-like	1egw A:
at	AT2G22630.1	0041235	2-91	1.03e-30	55455	SRF-like	0.00033	55456	SRF-like	1egw A:
at	AT4G22950.1	0041235	3-74	1.44e-31	55455	SRF-like	0.00034	55456	SRF-like	1egw A:
at	AT3G58780.1	0041235	17-88	1.96e-32	55455	SRF-like	0.00022	55456	SRF-like	1n6j A:
at	AT4G37940.1	0041235	2-88	9.81e-32	55455	SRF-like	0.00023	55456	SRF-like	1egw A:
at	AT4G24540.1	0041235	3-71	8.11e-30	55455	SRF-like	0.00033	55456	SRF-like	1egw A:
at	AT5G65050.3	0041015	1-74	1.57e-25	55455	SRF-like	0.00032	55456	SRF-like	1egw A:
at	AT5G26650.1	0041235	2-93	1.31e-21	55455	SRF-like	0.0015	55456	SRF-like	1egw A:
at	AT2G03710.1	0041235	2-78	3.79e-32	55455	SRF-like	0.0002	55456	SRF-like	1n6j A:
at	AT2G42830.1	0041235	17-88	2.09e-32	55455	SRF-like	0.00022	55456	SRF-like	1n6j A:
at	AT2G24840.1	0041235	63-140	7.98e-28	55455	SRF-like	0.00048	55456	SRF-like	1egw A:
at	AT5G60440.1	0041235	7-86	5.49e-28	55455	SRF-like	0.00044	55456	SRF-like	1egw A:
at	AT2G45650.1	0041235	2-89	6.02e-34	55455	SRF-like	0.00021	55456	SRF-like	1egw A:
at	AT5G48670.1	0041235	2-95	1.02e-25	55455	SRF-like	0.0013	55456	SRF-like	1n6j A:
at	AT1G31630.1	0041235	2-93	3.92e-22	55455	SRF-like	0.0016	55456	SRF-like	1srs A:
at	AT5G60910.1	0041235	2-91	2.09e-33	55455	SRF-like	0.00015	55456	SRF-like	1n6j A:
at	AT5G27960.1	0041235	2-93	6.15e-21	55455	SRF-like	0.0014	55456	SRF-like	1egw A:
at	AT1G31640.1	0041235	2-93	1.31e-21	55455	SRF-like	0.0015	55456	SRF-like	1n6j A:
at	AT5G26950.1	0041235	32-112	0.0000000000000144	55455	SRF-like	0.0052	55456	SRF-like	1egw A:
at	AT1G46408.1	0041235	5-78	8.76e-18	55455	SRF-like	0.0012	55456	SRF-like	1egw A:
at	AT5G18070.1	0050632	457-554	7.33e-25	55957	Phosphoglucomutase, C-terminal domain	0.0000679	55958	Phosphoglucomutase, C-terminal domain	1wjw A:
at	AT5G18070.1	0045549	23-109	0.0000000000369	53738	Phosphoglucomutase, first 3 domains	0.011	53739	Phosphoglucomutase, first 3 domains	3pmg A:1-190
at	AT5G18070.1	0039873	127-179	0.00000031	53738	Phosphoglucomutase, first 3 domains	0.0072	53739	Phosphoglucomutase, first 3 domains	1k2y X:5-154
at	AT5G18070.1	0039874	189-295	0.00000369	53738	Phosphoglucomutase, first 3 domains	0.014	53739	Phosphoglucomutase, first 3 domains	1k2y X:155-258
at	AT5G18070.1	0040059	287-392	0.00000306	53738	Phosphoglucomutase, first 3 domains	0.018	53739	Phosphoglucomutase, first 3 domains	1k2y X:259-367
at	AT1G48410.1	0050411	671-997	8.85e-89	53098	Ribonuclease H-like	0.031	110640	PIWI domain	1w9h A:93-408
at	AT1G48410.1	0044172	194-268,303-529	2.67e-58	101690	PAZ domain	0.00019	101691	PAZ domain	1si2 A:
at	AT4G39660.1	0043583	72-474	1.77e-117	53383	PLP-dependent transferases	0.00000153	53417	GABA-aminotransferase-like	1zod A:3-433
at	AT2G38400.1	0043583	74-474	2.99e-121	53383	PLP-dependent transferases	0.00000247	53417	GABA-aminotransferase-like	1zod A:3-433
at	AT3G08860.1	0043583	74-479	2.73e-117	53383	PLP-dependent transferases	0.00000115	53417	GABA-aminotransferase-like	1zod A:3-433
at	AT5G08170.1	0054220	7-373	6.42e-134	55909	Pentein	0.00000000000133	111155	Porphyromonas-type peptidylarginine deiminase	1vkp A:
at	AT2G27450.2	0037148	58-319	1.01e-76	56317	Carbon-nitrogen hydrolase	0.00063	64433	Carbamilase	1j31 A:
at	AT4G37270.1	0053649	449-469,523-562,594-780	6.42e-40	56784	HAD-like	0.0026	81656	Meta-cation ATPase, catalytic domain P	2b8e A:416-434,A:548-663
at	AT4G37270.1	0049471	257-344	0.00000000000000379	81653	Calcium ATPase, transduction domain A	0.011	81652	Calcium ATPase, transduction domain A	1su4 A:125-239
at	AT4G37270.1	0049473	187-239,346-445,730-763	0.00000000183	81665	Calcium ATPase, transmembrane domain M	0.0046	81664	Calcium ATPase, transmembrane domain M	1su4 A:1-124,A:240-343,A:751-994
at	AT2G19110.1	0053649	397-417,459-700	6.42e-44	56784	HAD-like	0.0012	81656	Meta-cation ATPase, catalytic domain P	2b8e A:416-434,A:548-663
at	AT2G19110.1	0049471	212-298	2.62e-20	81653	Calcium ATPase, transduction domain A	0.007	81652	Calcium ATPase, transduction domain A	1su4 A:125-239
at	AT2G19110.1	0049473	150-204,299-393,649-656	0.00000000000000209	81665	Calcium ATPase, transmembrane domain M	0.015	81664	Calcium ATPase, transmembrane domain M	1su4 A:1-124,A:240-343,A:751-994
at	AT2G19110.1	0048906	15-83	0.000000000236	55008	HMA, heavy metal-associated domain	0.0035	55009	HMA, heavy metal-associated domain	1aw0 A:
at	AT4G30110.1	0053649	387-407,449-691	3.91e-48	56784	HAD-like	0.00068	81656	Meta-cation ATPase, catalytic domain P	2b8e A:416-434,A:548-663
at	AT4G30110.1	0049471	203-288	4.84e-20	81653	Calcium ATPase, transduction domain A	0.007	81652	Calcium ATPase, transduction domain A	1su4 A:125-239
at	AT4G30110.1	0049473	102-194,289-383	4.32e-17	81665	Calcium ATPase, transmembrane domain M	0.023	81664	Calcium ATPase, transmembrane domain M	1su4 A:1-124,A:240-343,A:751-994
at	AT4G30110.1	0048906	4-73	0.000000000406	55008	HMA, heavy metal-associated domain	0.0045	55009	HMA, heavy metal-associated domain	1cpz A:
at	AT5G44790.1	0053649	655-674,732-981	8.76e-61	56784	HAD-like	0.00016	81656	Meta-cation ATPase, catalytic domain P	2b8e A:416-434,A:548-663
at	AT5G44790.1	0049471	457-542	4.18e-23	81653	Calcium ATPase, transduction domain A	0.0038	81652	Calcium ATPase, transduction domain A	1su4 A:125-239
at	AT5G44790.1	0048906	53-126	1.01e-19	55008	HMA, heavy metal-associated domain	0.00053	55009	HMA, heavy metal-associated domain	1fvq A:
at	AT5G44790.1	0048906	134-204	7.85e-19	55008	HMA, heavy metal-associated domain	0.00052	55009	HMA, heavy metal-associated domain	1aw0 A:
at	AT5G44790.1	0049473	401-440,543-650,924-959	0.0000000000418	81665	Calcium ATPase, transmembrane domain M	0.026	81664	Calcium ATPase, transmembrane domain M	1su4 A:1-124,A:240-343,A:751-994
at	AT5G44790.1	0048906	203-271	0.000000157	55008	HMA, heavy metal-associated domain	0.0029	55009	HMA, heavy metal-associated domain	1aw0 A:
at	AT4G33520.2	0053649	594-614,688-912	4.85e-49	56784	HAD-like	0.0013	81656	Meta-cation ATPase, catalytic domain P	2b8e A:416-434,A:548-663
at	AT4G33520.2	0049471	397-485	1.2e-24	81653	Calcium ATPase, transduction domain A	0.0035	81652	Calcium ATPase, transduction domain A	1su4 A:125-239
at	AT4G33520.2	0048906	149-204	0.00000000000275	55008	HMA, heavy metal-associated domain	0.0019	55009	HMA, heavy metal-associated domain	1oq3 A:
at	AT4G33520.2	0049473	373-385,486-590,855-893	0.000000484	81665	Calcium ATPase, transmembrane domain M	0.019	81664	Calcium ATPase, transmembrane domain M	1su4 A:1-124,A:240-343,A:751-994
at	AT1G63440.1	0053649	658-677,721-970	4.59e-59	56784	HAD-like	0.0001	81656	Meta-cation ATPase, catalytic domain P	2b8e A:416-434,A:548-663
at	AT1G63440.1	0049471	460-545	9.68e-20	81653	Calcium ATPase, transduction domain A	0.0062	81652	Calcium ATPase, transduction domain A	1su4 A:125-239
at	AT1G63440.1	0048906	48-121	3.4e-19	55008	HMA, heavy metal-associated domain	0.0009	55009	HMA, heavy metal-associated domain	1oq3 A:
at	AT1G63440.1	0048906	128-200	4.58e-18	55008	HMA, heavy metal-associated domain	0.00073	55009	HMA, heavy metal-associated domain	1q8l A:
at	AT1G63440.1	0049473	404-443,546-653,913-933	0.000000000000248	81665	Calcium ATPase, transmembrane domain M	0.015	81664	Calcium ATPase, transmembrane domain M	1su4 A:1-124,A:240-343,A:751-994
at	AT1G63440.1	0048906	200-265	0.0000000471	55008	HMA, heavy metal-associated domain	0.0038	55009	HMA, heavy metal-associated domain	1oq3 A:
at	AT3G21510.1	0051419	5-140	3.4e-37	47226	Histidine-containing phosphotransfer domain, HPT domain	0.0000398	47230	Phosphorelay protein-like	1yvi A:2-143
at	AT3G29350.1	0051419	6-143	2.62e-37	47226	Histidine-containing phosphotransfer domain, HPT domain	0.00013	47230	Phosphorelay protein-like	1yvi A:2-143
at	AT5G39340.1	0051419	6-143	4.19e-35	47226	Histidine-containing phosphotransfer domain, HPT domain	0.00018	47230	Phosphorelay protein-like	1yvi A:2-143
at	AT3G16360.1	0051419	10-124	3.14e-32	47226	Histidine-containing phosphotransfer domain, HPT domain	0.00025	47230	Phosphorelay protein-like	1yvi A:2-143
at	AT1G03430.1	0051419	6-144	1.05e-35	47226	Histidine-containing phosphotransfer domain, HPT domain	0.0000852	47230	Phosphorelay protein-like	1yvi A:2-143
at	AT1G80100.1	0051419	9-144	1.18e-25	47226	Histidine-containing phosphotransfer domain, HPT domain	0.00013	47230	Phosphorelay protein-like	1yvi A:2-143
at	AT3G44460.1	0053517	249-298	0.00000000319	57959	Leucine zipper domain	0.0037	57960	Leucine zipper domain	1dh3 A:
at	AT3G56850.1	0053517	227-272	0.000000000169	57959	Leucine zipper domain	0.0022	57960	Leucine zipper domain	1dh3 A:
at	AT2G41070.1	0053517	192-234	0.000000000325	57959	Leucine zipper domain	0.0022	57960	Leucine zipper domain	1dh3 A:
at	AT2G41070.2	0053517	192-234	0.000000000325	57959	Leucine zipper domain	0.0022	57960	Leucine zipper domain	1dh3 A:
at	AT2G41070.3	0053517	192-234	0.000000000325	57959	Leucine zipper domain	0.0022	57960	Leucine zipper domain	1dh3 A:
at	AT1G49720.1	0053517	313-363	0.000000000246	57959	Leucine zipper domain	0.0033	57960	Leucine zipper domain	1dh3 A:
at	AT1G45249.1	0053517	338-387	0.000000000155	57959	Leucine zipper domain	0.0025	57960	Leucine zipper domain	1dh3 A:
at	AT4G34000.1	0053517	374-426	0.000000000688	57959	Leucine zipper domain	0.0025	57960	Leucine zipper domain	1dh3 A:
at	AT4G34000.2	0053517	374-426	0.000000000688	57959	Leucine zipper domain	0.0025	57960	Leucine zipper domain	1dh3 A:
at	AT3G19290.1	0053517	353-402	0.000000000534	57959	Leucine zipper domain	0.003	57960	Leucine zipper domain	1dh3 A:
at	AT5G42910.1	0053517	295-344	0.0000000338	57959	Leucine zipper domain	0.0046	57960	Leucine zipper domain	1t2k C:
at	AT2G46510.1	0035101	390-453	4.97e-19	47459	HLH, helix-loop-helix DNA-binding domain	0.0021	47460	HLH, helix-loop-helix DNA-binding domain	1r05 A:
at	AT1G33960.1	0046711	37-249	4.07e-24	52540	P-loop containing nucleoside triphosphate hydrolases	0.012	52592	G proteins	1ega A:4-182
at	AT5G39720.1	0050970	10-119	3.01e-20	110857	Gamma-glutamyl cyclotransferase-like	0.0029	110858	Gamma-glutamyl cyclotransferase-like	1xhs A:
at	AT3G28930.1	0050970	11-119	2.75e-18	110857	Gamma-glutamyl cyclotransferase-like	0.0029	110858	Gamma-glutamyl cyclotransferase-like	1xhs A:
at	AT1G72570.1	0038039	324-384	6.54e-18	54171	DNA-binding domain	0.0013	54175	GCC-box binding domain	1gcc A:
at	AT1G72570.1	0038039	222-291	2.09e-17	54171	DNA-binding domain	0.001	54175	GCC-box binding domain	1gcc A:
at	AT5G57390.1	0038039	304-365	9.81e-18	54171	DNA-binding domain	0.0013	54175	GCC-box binding domain	1gcc A:
at	AT5G57390.1	0038039	202-271	5.69e-17	54171	DNA-binding domain	0.0013	54175	GCC-box binding domain	1gcc A:
at	AT5G10510.2	0038039	366-426	1.11e-17	54171	DNA-binding domain	0.0013	54175	GCC-box binding domain	1gcc A:
at	AT5G10510.2	0038039	267-332	0.000000000000157	54171	DNA-binding domain	0.0024	54175	GCC-box binding domain	1gcc A:
at	AT5G20910.1	0050087	211-277	7.88e-20	57850	RING/U-box	0.006	57851	RING finger domain, C3HC4	1iym A:
at	AT5G13280.1	0053023	89-382	1.96e-72	53633	Carbamate kinase-like	0.000000000112	142721	PyrH-like	2cdq A:25-328
at	AT5G13280.1	0053149	390-487	1.4e-16	55021	ACT-like	0.0000473	143390	Aspartokinase allosteric domain-like	2cdq A:329-419
at	AT5G13280.1	0052153	480-545	5.88e-16	55021	ACT-like	0.0000509	143390	Aspartokinase allosteric domain-like	2cdq A:420-494
at	AT5G14060.1	0052151	83-378	4.32e-73	53633	Carbamate kinase-like	0.000000000809	142721	PyrH-like	2cdq A:25-328
at	AT5G14060.1	0052153	478-542	0.00000000000000145	55021	ACT-like	0.00035	143390	Aspartokinase allosteric domain-like	2cdq A:420-494
at	AT5G14060.1	0053149	385-484	0.00000000000000103	55021	ACT-like	0.0000741	143390	Aspartokinase allosteric domain-like	2cdq A:329-419
at	AT5G14060.2	0052151	83-378	4.32e-73	53633	Carbamate kinase-like	0.000000000809	142721	PyrH-like	2cdq A:25-328
at	AT5G14060.2	0052153	478-542	0.00000000000000145	55021	ACT-like	0.00035	143390	Aspartokinase allosteric domain-like	2cdq A:420-494
at	AT5G14060.2	0053149	385-484	0.00000000000000103	55021	ACT-like	0.0000741	143390	Aspartokinase allosteric domain-like	2cdq A:329-419
at	AT3G02020.1	0053023	86-379	1.11e-71	53633	Carbamate kinase-like	0.00000000166	142721	PyrH-like	2cdq A:25-328
at	AT3G02020.1	0053149	386-484	7.75e-17	55021	ACT-like	0.000078	143390	Aspartokinase allosteric domain-like	2cdq A:329-419
at	AT3G02020.1	0052153	477-542	5.73e-16	55021	ACT-like	0.00025	143390	Aspartokinase allosteric domain-like	2cdq A:420-494
at	AT1G31230.1	0053023	84-380	3.93e-70	53633	Carbamate kinase-like	0.0000121	142721	PyrH-like	2hmf A:2-303
at	AT1G31230.1	0036893	703-888	3.27e-51	55347	Glyceraldehyde-3-phosphate dehydrogenase-like, C-terminal domain	0.00000178	55363	Homoserine dehydrogenase-like	1ebf A:151-340
at	AT1G31230.1	0036892	551-725	5.12e-38	51735	NAD(P)-binding Rossmann-fold domains	0.0028	51800	Glyceraldehyde-3-phosphate dehydrogenase-like, N-terminal domain	1ebf A:2-150,A:341-359
at	AT1G31230.1	0053025	474-561	2.55e-23	55021	ACT-like	0.0055	143390	Aspartokinase allosteric domain-like	2hmf A:404-470
at	AT1G31230.1	0053025	392-466	5.49e-19	55021	ACT-like	0.0018	143390	Aspartokinase allosteric domain-like	2hmf A:304-403
at	AT4G19710.2	0053023	90-384	3.7e-72	53633	Carbamate kinase-like	0.0000145	142721	PyrH-like	2hmf A:2-303
at	AT4G19710.2	0036893	708-893	3.4e-49	55347	Glyceraldehyde-3-phosphate dehydrogenase-like, C-terminal domain	0.00000265	55363	Homoserine dehydrogenase-like	1ebf A:151-340
at	AT4G19710.2	0036892	556-729	9.56e-36	51735	NAD(P)-binding Rossmann-fold domains	0.0043	51800	Glyceraldehyde-3-phosphate dehydrogenase-like, N-terminal domain	1ebf A:2-150,A:341-359
at	AT4G19710.2	0053025	478-567	4.3e-23	55021	ACT-like	0.0049	143390	Aspartokinase allosteric domain-like	2hmf A:304-403
at	AT4G19710.2	0053025	397-471	6.87e-19	55021	ACT-like	0.0021	143390	Aspartokinase allosteric domain-like	2hmf A:304-403
at	AT4G35450.1	0045715	216-336	5.75e-33	48403	Ankyrin repeat	0.00047	48404	Ankyrin repeat	1uoh A:
at	AT4G35450.2	0045715	216-336	5.75e-33	48403	Ankyrin repeat	0.00047	48404	Ankyrin repeat	1uoh A:
at	AT4G35450.3	0045715	216-336	5.75e-33	48403	Ankyrin repeat	0.00047	48404	Ankyrin repeat	1uoh A:
at	AT5G66055.1	0053922	246-404	6.73e-40	48403	Ankyrin repeat	0.00012	48404	Ankyrin repeat	1uoh A:
at	AT2G26650.1	0041998	52-292	2.53e-46	81324	Voltage-gated potassium channels	0.0018	81323	Voltage-gated potassium channels	1orq C:
at	AT2G26650.1	0049331	521-702	5.08e-44	48403	Ankyrin repeat	0.00018	48404	Ankyrin repeat	1n11 A:
at	AT2G26650.1	0048882	297-492	1.44e-40	51206	cAMP-binding domain-like	0.0044	51210	cAMP-binding domain	1hw5 A:1-137
at	AT4G22200.1	0041998	70-317	1.44e-43	81324	Voltage-gated potassium channels	0.0024	81323	Voltage-gated potassium channels	1orq C:
at	AT4G22200.1	0048882	321-512	1.06e-38	51206	cAMP-binding domain-like	0.0087	51210	cAMP-binding domain	1ne6 A:245-376
at	AT4G22200.1	0049331	528-705	3.51e-34	48403	Ankyrin repeat	0.00067	48404	Ankyrin repeat	1uoh A:
at	AT4G32500.1	0041998	73-316	3.92e-43	81324	Voltage-gated potassium channels	0.0025	81323	Voltage-gated potassium channels	1orq C:
at	AT4G32500.1	0049331	545-726	3.85e-43	48403	Ankyrin repeat	0.00051	48404	Ankyrin repeat	1n11 A:
at	AT4G32500.1	0048882	321-516	1.44e-38	51206	cAMP-binding domain-like	0.0038	51210	cAMP-binding domain	1cx4 A:130-265
at	AT2G25600.1	0049331	548-729	9.12e-45	48403	Ankyrin repeat	0.00045	48404	Ankyrin repeat	1k1a A:
at	AT2G25600.1	0041998	75-319	2.49e-41	81324	Voltage-gated potassium channels	0.0037	81323	Voltage-gated potassium channels	1orq C:
at	AT2G25600.1	0048882	324-518	4.45e-39	51206	cAMP-binding domain-like	0.0056	51210	cAMP-binding domain	1cx4 A:130-265
at	AT5G62530.1	0050666	53-523	6.28e-52	53720	ALDH-like	0.00022	53721	ALDH-like	1uzb A:
at	AT3G66658.2	0044574	57-529	1.14e-127	53720	ALDH-like	0.0000018	53721	ALDH-like	1euh A:
at	AT3G48000.1	0035565	53-530	6.41e-182	53720	ALDH-like	0.0000000000259	53721	ALDH-like	1ag8 A:
at	AT1G23800.1	0035565	49-528	1.11e-181	53720	ALDH-like	0.0000000000396	53721	ALDH-like	1cw3 A:
at	AT3G24503.1	0035565	13-496	2.75e-173	53720	ALDH-like	0.000000000356	53721	ALDH-like	1bxs A:
at	AT4G36250.1	0035003	8-456	9.82e-110	53720	ALDH-like	0.0000000132	53721	ALDH-like	1ad3 A:
at	AT1G44170.1	0035003	12-455	1.57e-116	53720	ALDH-like	0.00000000453	53721	ALDH-like	1ad3 A:
at	AT1G44170.2	0035003	12-455	1.57e-116	53720	ALDH-like	0.00000000453	53721	ALDH-like	1ad3 A:
at	AT4G34240.1	0035003	76-519	4.58e-115	53720	ALDH-like	0.00000000333	53721	ALDH-like	1ad3 A:
at	AT1G54100.1	0034877	15-498	4.84e-135	53720	ALDH-like	0.00000106	53721	ALDH-like	1bxs A:
at	AT1G54100.2	0034877	15-498	4.84e-135	53720	ALDH-like	0.00000106	53721	ALDH-like	1bxs A:
at	AT3G25610.1	0049473	54-143,289-422,912-1142	2.09e-56	81665	Calcium ATPase, transmembrane domain M	0.017	81664	Calcium ATPase, transmembrane domain M	1su4 A:1-124,A:240-343,A:751-994
at	AT3G25610.1	0049197	423-439,639-746,819-918	4.76e-33	56784	HAD-like	0.067	81656	Meta-cation ATPase, catalytic domain P	1su4 A:344-360,A:600-750
at	AT3G25610.1	0049472	498-662	5.4e-24	81660	Metal cation-transporting ATPase, ATP-binding domain N	0.01	81659	Metal cation-transporting ATPase, ATP-binding domain N	1mo7 A:
at	AT3G25610.1	0049471	141-211,247-286	0.00000000000000248	81653	Calcium ATPase, transduction domain A	0.0075	81652	Calcium ATPase, transduction domain A	1su4 A:125-239
at	AT1G13210.1	0049473	52-141,287-330,361-421,913-1142	3.01e-57	81665	Calcium ATPase, transmembrane domain M	0.016	81664	Calcium ATPase, transmembrane domain M	1su4 A:1-124,A:240-343,A:751-994
at	AT1G13210.1	0049197	422-438,638-745,820-919	1.63e-33	56784	HAD-like	0.067	81656	Meta-cation ATPase, catalytic domain P	1su4 A:344-360,A:600-750
at	AT1G13210.1	0049472	497-663	6.1e-22	81660	Metal cation-transporting ATPase, ATP-binding domain N	0.012	81659	Metal cation-transporting ATPase, ATP-binding domain N	1su4 A:361-599
at	AT1G13210.1	0049471	139-209,245-284	0.0000000000000157	81653	Calcium ATPase, transduction domain A	0.0075	81652	Calcium ATPase, transduction domain A	1su4 A:125-239
at	AT1G26130.1	0049473	58-145,290-422,913-1142	2.62e-54	81665	Calcium ATPase, transmembrane domain M	0.029	81664	Calcium ATPase, transmembrane domain M	1su4 A:1-124,A:240-343,A:751-994
at	AT1G26130.1	0049197	423-439,641-748,820-919	2.17e-32	56784	HAD-like	0.076	81656	Meta-cation ATPase, catalytic domain P	1su4 A:344-360,A:600-750
at	AT1G26130.1	0049472	500-703	1.81e-21	81660	Metal cation-transporting ATPase, ATP-binding domain N	0.013	81659	Metal cation-transporting ATPase, ATP-binding domain N	1mo7 A:
at	AT1G26130.1	0049471	141-213,248-287	4.97e-16	81653	Calcium ATPase, transduction domain A	0.0095	81652	Calcium ATPase, transduction domain A	1su4 A:125-239
at	AT5G04930.1	0049473	83-171,313-449,906-1124	4.18e-51	81665	Calcium ATPase, transmembrane domain M	0.037	81664	Calcium ATPase, transmembrane domain M	1su4 A:1-124,A:240-343,A:751-994
at	AT5G04930.1	0049197	450-466,651-760,813-912	6.18e-32	56784	HAD-like	0.055	81656	Meta-cation ATPase, catalytic domain P	1su4 A:344-360,A:600-750
at	AT5G04930.1	0049471	167-238,271-308	8.63e-16	81653	Calcium ATPase, transduction domain A	0.0082	81652	Calcium ATPase, transduction domain A	1su4 A:125-239
at	AT5G04930.1	0042598	461-491,527-725	0.0000000000000305	81660	Metal cation-transporting ATPase, ATP-binding domain N	0.01	81659	Metal cation-transporting ATPase, ATP-binding domain N	1su4 A:361-599
at	AT5G44240.2	0049197	374-390,546-652,707-805	1.05e-36	56784	HAD-like	0.056	81656	Meta-cation ATPase, catalytic domain P	1su4 A:344-360,A:600-750
at	AT5G44240.2	0049473	13-104,252-373,799-1016	4.18e-32	81665	Calcium ATPase, transmembrane domain M	0.023	81664	Calcium ATPase, transmembrane domain M	1su4 A:1-124,A:240-343,A:751-994
at	AT5G44240.2	0049472	386-569	1.29e-25	81660	Metal cation-transporting ATPase, ATP-binding domain N	0.0096	81659	Metal cation-transporting ATPase, ATP-binding domain N	1su4 A:361-599
at	AT5G44240.2	0049471	101-171,210-248	3.01e-16	81653	Calcium ATPase, transduction domain A	0.0054	81652	Calcium ATPase, transduction domain A	1su4 A:125-239
at	AT1G59820.1	0049473	50-137,281-405,892-1121	4.84e-52	81665	Calcium ATPase, transmembrane domain M	0.025	81664	Calcium ATPase, transmembrane domain M	1su4 A:1-124,A:240-343,A:751-994
at	AT1G59820.1	0048396	399-423,629-742,807-886	4.21e-33	56784	HAD-like	0.053	81656	Meta-cation ATPase, catalytic domain P	1su4 A:344-360,A:600-750
at	AT1G59820.1	0049472	418-446,476-681	2.18e-23	81660	Metal cation-transporting ATPase, ATP-binding domain N	0.0081	81659	Metal cation-transporting ATPase, ATP-binding domain N	1mo7 A:
at	AT1G59820.1	0049471	133-204,239-277	7.72e-18	81653	Calcium ATPase, transduction domain A	0.0095	81652	Calcium ATPase, transduction domain A	1su4 A:125-239
at	AT1G17500.1	0049473	56-144,289-417,914-1140	1.57e-53	81665	Calcium ATPase, transmembrane domain M	0.012	81664	Calcium ATPase, transmembrane domain M	1su4 A:1-124,A:240-343,A:751-994
at	AT1G17500.1	0048396	411-435,660-766,839-909	1.93e-33	56784	HAD-like	0.047	81656	Meta-cation ATPase, catalytic domain P	1su4 A:344-360,A:600-750
at	AT1G17500.1	0049472	430-460,508-710	1.48e-23	81660	Metal cation-transporting ATPase, ATP-binding domain N	0.007	81659	Metal cation-transporting ATPase, ATP-binding domain N	1su4 A:361-599
at	AT1G17500.1	0049471	144-212,247-287	2.22e-16	81653	Calcium ATPase, transduction domain A	0.008	81652	Calcium ATPase, transduction domain A	1su4 A:125-239
at	AT1G72700.1	0049473	56-144,289-417,926-1151	8.24e-51	81665	Calcium ATPase, transmembrane domain M	0.014	81664	Calcium ATPase, transmembrane domain M	1su4 A:1-124,A:240-343,A:751-994
at	AT1G72700.1	0048396	411-435,671-777,851-921	6.83e-34	56784	HAD-like	0.053	81656	Meta-cation ATPase, catalytic domain P	1su4 A:344-360,A:600-750
at	AT1G72700.1	0049472	519-682	1.31e-23	81660	Metal cation-transporting ATPase, ATP-binding domain N	0.0088	81659	Metal cation-transporting ATPase, ATP-binding domain N	1su4 A:361-599
at	AT1G72700.1	0049471	142-212,247-287	9.55e-17	81653	Calcium ATPase, transduction domain A	0.0083	81652	Calcium ATPase, transduction domain A	1su4 A:125-239
at	AT1G54280.1	0049473	55-145,290-418,935-1154	1.44e-54	81665	Calcium ATPase, transmembrane domain M	0.012	81664	Calcium ATPase, transmembrane domain M	1su4 A:1-124,A:240-343,A:751-994
at	AT1G54280.1	0048396	412-436,680-786,860-930	3.83e-33	56784	HAD-like	0.076	81656	Meta-cation ATPase, catalytic domain P	1su4 A:344-360,A:600-750
at	AT1G54280.1	0049472	519-691	4.14e-21	81660	Metal cation-transporting ATPase, ATP-binding domain N	0.011	81659	Metal cation-transporting ATPase, ATP-binding domain N	1mo7 A:
at	AT1G54280.1	0049471	150-213,248-288	5.1e-16	81653	Calcium ATPase, transduction domain A	0.0095	81652	Calcium ATPase, transduction domain A	1su4 A:125-239
at	AT3G27870.1	0049473	49-141,283-416,912-1140	1.01e-59	81665	Calcium ATPase, transmembrane domain M	0.027	81664	Calcium ATPase, transmembrane domain M	1su4 A:1-124,A:240-343,A:751-994
at	AT3G27870.1	0049197	417-433,634-741,819-918	5.58e-34	56784	HAD-like	0.081	82388	Predicted hydrolases Cof	1ymq A:2-261
at	AT3G27870.1	0049472	493-695	4.8e-21	81660	Metal cation-transporting ATPase, ATP-binding domain N	0.0097	81659	Metal cation-transporting ATPase, ATP-binding domain N	1mo7 A:
at	AT3G27870.1	0049471	145-209,241-282	2.22e-17	81653	Calcium ATPase, transduction domain A	0.0073	81652	Calcium ATPase, transduction domain A	1su4 A:125-239
at	AT1G68710.1	0049473	58-145,290-333,362-422,917-1146	9.29e-57	81665	Calcium ATPase, transmembrane domain M	0.025	81664	Calcium ATPase, transmembrane domain M	1su4 A:1-124,A:240-343,A:751-994
at	AT1G68710.1	0049197	423-439,646-753,824-923	8.81e-34	56784	HAD-like	0.059	81656	Meta-cation ATPase, catalytic domain P	1su4 A:344-360,A:600-750
at	AT1G68710.1	0049472	495-708	5.89e-23	81660	Metal cation-transporting ATPase, ATP-binding domain N	0.0095	81659	Metal cation-transporting ATPase, ATP-binding domain N	1mo7 A:
at	AT1G68710.1	0049471	141-213,248-287	0.0000000000000418	81653	Calcium ATPase, transduction domain A	0.0086	81652	Calcium ATPase, transduction domain A	1su4 A:125-239
at	AT1G65080.1	0052100	346-500	0.0000000000000948	48452	TPR-like	0.036	48453	Tetratricopeptide repeat (TPR)	1elr A:
at	AT5G67110.1	0043065	97-165	2.09e-19	47459	HLH, helix-loop-helix DNA-binding domain	0.0019	47460	HLH, helix-loop-helix DNA-binding domain	1r05 A:
at	AT5G20960.1	0039729	724-1350	3.53e-159	56003	Molybdenum cofactor-binding domain	0.00000000669	56004	Molybdenum cofactor-binding domain	1fo4 A:695-1332
at	AT5G20960.1	0037703	225-424	7.63e-43	56176	FAD-binding/transporter-associated domain-like	0.001	56187	CO dehydrogenase flavoprotein N-terminal domain-like	1fo4 A:192-414
at	AT5G20960.1	0037562	588-722	5.89e-35	54665	CO dehydrogenase molybdoprotein N-domain-like	0.00019	54666	CO dehydrogenase molybdoprotein N-domain-like	1fo4 A:537-694
at	AT5G20960.1	0044863	116-227	2.49e-27	47741	CO dehydrogenase ISP C-domain like	0.00029	47742	CO dehydrogenase ISP C-domain like	1fo4 A:93-165
at	AT5G20960.1	0037699	20-108	2.02e-18	54292	2Fe-2S ferredoxin-like	0.00043	54312	2Fe-2S ferredoxin domains from multidomain proteins	1fo4 A:3-92
at	AT5G20960.1	0037701	440-551	4.58e-17	55447	CO dehydrogenase flavoprotein C-terminal domain-like	0.0047	55448	CO dehydrogenase flavoprotein C-terminal domain-like	1t3q C:177-285
at	AT5G20960.2	0039729	724-1350	3.53e-159	56003	Molybdenum cofactor-binding domain	0.00000000669	56004	Molybdenum cofactor-binding domain	1fo4 A:695-1332
at	AT5G20960.2	0037703	225-424	7.63e-43	56176	FAD-binding/transporter-associated domain-like	0.001	56187	CO dehydrogenase flavoprotein N-terminal domain-like	1fo4 A:192-414
at	AT5G20960.2	0037562	588-722	5.89e-35	54665	CO dehydrogenase molybdoprotein N-domain-like	0.00019	54666	CO dehydrogenase molybdoprotein N-domain-like	1fo4 A:537-694
at	AT5G20960.2	0044863	116-227	2.49e-27	47741	CO dehydrogenase ISP C-domain like	0.00029	47742	CO dehydrogenase ISP C-domain like	1fo4 A:93-165
at	AT5G20960.2	0037699	20-108	2.02e-18	54292	2Fe-2S ferredoxin-like	0.00043	54312	2Fe-2S ferredoxin domains from multidomain proteins	1fo4 A:3-92
at	AT5G20960.2	0037701	440-551	4.58e-17	55447	CO dehydrogenase flavoprotein C-terminal domain-like	0.0047	55448	CO dehydrogenase flavoprotein C-terminal domain-like	1t3q C:177-285
at	AT3G43600.1	0039729	681-1303	3.01e-156	56003	Molybdenum cofactor-binding domain	0.00000000552	56004	Molybdenum cofactor-binding domain	1fo4 A:695-1332
at	AT3G43600.1	0037703	189-402	5.35e-46	56176	FAD-binding/transporter-associated domain-like	0.0016	56187	CO dehydrogenase flavoprotein N-terminal domain-like	1fo4 A:192-414
at	AT3G43600.1	0037562	544-679	3.66e-35	54665	CO dehydrogenase molybdoprotein N-domain-like	0.00023	54666	CO dehydrogenase molybdoprotein N-domain-like	1fo4 A:537-694
at	AT3G43600.1	0044863	98-189	3.4e-27	47741	CO dehydrogenase ISP C-domain like	0.00025	47742	CO dehydrogenase ISP C-domain like	1fo4 A:93-165
at	AT3G43600.1	0037699	1-91	8.62e-19	54292	2Fe-2S ferredoxin-like	0.00044	54312	2Fe-2S ferredoxin domains from multidomain proteins	1fo4 A:3-92
at	AT3G43600.1	0037701	411-517	6.28e-16	55447	CO dehydrogenase flavoprotein C-terminal domain-like	0.0048	55448	CO dehydrogenase flavoprotein C-terminal domain-like	1jro A:346-462
at	AT2G27150.1	0039729	693-1317	1.44e-158	56003	Molybdenum cofactor-binding domain	0.0000000121	56004	Molybdenum cofactor-binding domain	1fo4 A:695-1332
at	AT2G27150.1	0037703	187-397	1.14e-42	56176	FAD-binding/transporter-associated domain-like	0.0012	56187	CO dehydrogenase flavoprotein N-terminal domain-like	1fo4 A:192-414
at	AT2G27150.1	0037562	556-689	1.57e-35	54665	CO dehydrogenase molybdoprotein N-domain-like	0.00028	54666	CO dehydrogenase molybdoprotein N-domain-like	1fo4 A:537-694
at	AT2G27150.1	0044863	96-206	6.02e-32	47741	CO dehydrogenase ISP C-domain like	0.0002	47742	CO dehydrogenase ISP C-domain like	1fo4 A:93-165
at	AT2G27150.1	0037699	1-89	2.16e-20	54292	2Fe-2S ferredoxin-like	0.00049	54312	2Fe-2S ferredoxin domains from multidomain proteins	1fo4 A:3-92
at	AT2G27150.1	0037701	409-520	0.0000000000033	55447	CO dehydrogenase flavoprotein C-terminal domain-like	0.0062	55448	CO dehydrogenase flavoprotein C-terminal domain-like	1t3q C:177-285
at	AT2G27150.2	0039729	693-1317	1.44e-158	56003	Molybdenum cofactor-binding domain	0.0000000121	56004	Molybdenum cofactor-binding domain	1fo4 A:695-1332
at	AT2G27150.2	0037703	187-397	1.14e-42	56176	FAD-binding/transporter-associated domain-like	0.0012	56187	CO dehydrogenase flavoprotein N-terminal domain-like	1fo4 A:192-414
at	AT2G27150.2	0037562	556-689	1.57e-35	54665	CO dehydrogenase molybdoprotein N-domain-like	0.00028	54666	CO dehydrogenase molybdoprotein N-domain-like	1fo4 A:537-694
at	AT2G27150.2	0044863	96-206	6.02e-32	47741	CO dehydrogenase ISP C-domain like	0.0002	47742	CO dehydrogenase ISP C-domain like	1fo4 A:93-165
at	AT2G27150.2	0037699	1-89	2.16e-20	54292	2Fe-2S ferredoxin-like	0.00049	54312	2Fe-2S ferredoxin domains from multidomain proteins	1fo4 A:3-92
at	AT2G27150.2	0037701	409-520	0.0000000000033	55447	CO dehydrogenase flavoprotein C-terminal domain-like	0.0062	55448	CO dehydrogenase flavoprotein C-terminal domain-like	1t3q C:177-285
at	AT1G04580.1	0039729	695-1288	6.41e-156	56003	Molybdenum cofactor-binding domain	0.0000000118	56004	Molybdenum cofactor-binding domain	1fo4 A:695-1332
at	AT1G04580.1	0037703	195-406	2.82e-44	56176	FAD-binding/transporter-associated domain-like	0.00098	56187	CO dehydrogenase flavoprotein N-terminal domain-like	1fo4 A:192-414
at	AT1G04580.1	0037562	557-691	9.81e-35	54665	CO dehydrogenase molybdoprotein N-domain-like	0.0003	54666	CO dehydrogenase molybdoprotein N-domain-like	1fo4 A:537-694
at	AT1G04580.1	0044863	94-211	3.53e-29	47741	CO dehydrogenase ISP C-domain like	0.00031	47742	CO dehydrogenase ISP C-domain like	1fo4 A:93-165
at	AT1G04580.1	0037699	6-91	2.83e-20	54292	2Fe-2S ferredoxin-like	0.00052	54312	2Fe-2S ferredoxin domains from multidomain proteins	1fo4 A:3-92
at	AT1G04580.1	0037701	416-526	0.00000000000157	55447	CO dehydrogenase flavoprotein C-terminal domain-like	0.0088	55448	CO dehydrogenase flavoprotein C-terminal domain-like	1t3q C:177-285
at	AT3G45310.1	0046209	54-356	4.56e-107	54001	Cysteine proteinases	0.000000147	54002	Papain-like	8pch P:,A:
at	AT5G60360.1	0046209	54-356	4.91e-112	54001	Cysteine proteinases	0.00000017	54002	Papain-like	8pch P:,A:
at	AT2G21330.1	0045763	48-399	5.23e-143	51569	Aldolase	0.0000000144	51570	Class I aldolase	1a5c A:
at	AT2G01140.1	0045763	38-391	3.14e-142	51569	Aldolase	0.0000000138	51570	Class I aldolase	1a5c A:
at	AT4G26520.1	0045763	3-358	5.97e-142	51569	Aldolase	0.00000000255	51570	Class I aldolase	1ado A:
at	AT1G11780.1	0052657	85-120,162-344	7.97e-45	51197	Clavaminate synthase-like	0.00065	141628	AlkB-like	2fdi A:15-214
at	AT5G27610.1	0052261	43-89	0.00000489	46689	Homeodomain-like	0.051	46739	Myb/SANT domain	2iw5 B:376-440
at	AT3G05380.1	0052261	42-89	0.00000686	46689	Homeodomain-like	0.031	46739	Myb/SANT domain	2cu7 A:8-72
at	AT3G21430.2	0050913	42-92	0.00000000071	46689	Homeodomain-like	0.021	46739	Myb/SANT domain	2cu7 A:8-72
at	AT2G38710.1	0050695	4-195	2.35e-56	143447	AMMECR1-like	0.00063	143448	AMMECR1-like	1vaj A:3-205
at	AT2G38710.2	0050695	4-195	2.35e-56	143447	AMMECR1-like	0.00063	143448	AMMECR1-like	1vaj A:3-205
at	AT1G62810.1	0040241	263-698	1.07e-149	49998	Amine oxidase catalytic domain	0.00000000109	49999	Amine oxidase catalytic domain	1ksi A:207-647
at	AT1G62810.1	0040243	150-258	4.19e-33	54416	Amine oxidase N-terminal region	0.00017	54417	Amine oxidase N-terminal region	1ksi A:99-206
at	AT1G62810.1	0041759	58-145	3.14e-22	54416	Amine oxidase N-terminal region	0.00055	54417	Amine oxidase N-terminal region	1ksi A:6-98
at	AT2G45240.1	0035370	94-384	1.1e-91	55920	Creatinase/aminopeptidase	0.000000508	55921	Creatinase/aminopeptidase	1c22 A:
at	AT1G13270.1	0035370	89-368	1.02e-86	55920	Creatinase/aminopeptidase	0.000000807	55921	Creatinase/aminopeptidase	1c22 A:
at	AT3G25740.1	0035370	63-342	1.16e-75	55920	Creatinase/aminopeptidase	0.00000414	55921	Creatinase/aminopeptidase	1c22 A:
at	AT4G37040.1	0035370	69-349	6.02e-87	55920	Creatinase/aminopeptidase	0.000000926	55921	Creatinase/aminopeptidase	1c22 A:
at	AT2G44180.1	0035370	80-338,412-440	1.57e-80	55920	Creatinase/aminopeptidase	0.00000000308	55921	Creatinase/aminopeptidase	1b6a A:110-374,A:449-478
at	AT2G44180.1	0045885	339-410	3.81e-22	46785	Winged helix DNA-binding domain	0.0000519	46887	Methionine aminopeptidase, insert domain	1b6a A:375-448
at	AT3G59990.1	0035370	78-336,410-438	1.44e-80	55920	Creatinase/aminopeptidase	0.0000000028	55921	Creatinase/aminopeptidase	1b6a A:110-374,A:449-478
at	AT3G59990.1	0045885	337-409	1.03e-24	46785	Winged helix DNA-binding domain	0.0000409	46887	Methionine aminopeptidase, insert domain	1b6a A:375-448
at	AT3G59990.2	0035370	78-336,410-438	1.44e-80	55920	Creatinase/aminopeptidase	0.0000000028	55921	Creatinase/aminopeptidase	1b6a A:110-374,A:449-478
at	AT3G59990.2	0045885	337-409	1.03e-24	46785	Winged helix DNA-binding domain	0.0000409	46887	Methionine aminopeptidase, insert domain	1b6a A:375-448
at	AT3G59990.3	0035370	78-336,410-438	1.44e-80	55920	Creatinase/aminopeptidase	0.0000000028	55921	Creatinase/aminopeptidase	1b6a A:110-374,A:449-478
at	AT3G59990.3	0045885	337-409	1.03e-24	46785	Winged helix DNA-binding domain	0.0000409	46887	Methionine aminopeptidase, insert domain	1b6a A:375-448
at	AT3G59990.4	0035370	78-336,410-438	1.44e-80	55920	Creatinase/aminopeptidase	0.0000000028	55921	Creatinase/aminopeptidase	1b6a A:110-374,A:449-478
at	AT3G59990.4	0045885	337-409	1.03e-24	46785	Winged helix DNA-binding domain	0.0000409	46887	Methionine aminopeptidase, insert domain	1b6a A:375-448
at	AT2G38280.1	0051697	219-838	2.87e-194	51556	Metallo-dependent hydrolases	5.47e-17	51557	Adenosine/AMP deaminase	2a3l A:212-839
at	AT2G38280.2	0051697	219-838	2.87e-194	51556	Metallo-dependent hydrolases	5.47e-17	51557	Adenosine/AMP deaminase	2a3l A:212-839
at	AT2G24200.1	0038334	201-516	6.91e-111	53187	Zn-dependent exopeptidases	0.000000202	53201	Leucine aminopeptidase, C-terminal domain	1gyt A:179-503
at	AT2G24200.1	0038333	19-202	4.47e-28	52949	Macro domain-like	0.008	52950	Leucine aminopeptidase (Aminopeptidase A), N-terminal domain	1gyt A:1-178
at	AT2G24200.2	0038334	201-516	6.91e-111	53187	Zn-dependent exopeptidases	0.000000202	53201	Leucine aminopeptidase, C-terminal domain	1gyt A:179-503
at	AT2G24200.2	0038333	19-202	4.47e-28	52949	Macro domain-like	0.008	52950	Leucine aminopeptidase (Aminopeptidase A), N-terminal domain	1gyt A:1-178
at	AT4G30910.1	0038334	262-578	5.02e-105	53187	Zn-dependent exopeptidases	0.000000263	53201	Leucine aminopeptidase, C-terminal domain	1gyt A:179-503
at	AT4G30910.1	0038333	79-264	2.53e-30	52949	Macro domain-like	0.0094	52950	Leucine aminopeptidase (Aminopeptidase A), N-terminal domain	1gyt A:1-178
at	AT4G30920.1	0038334	263-579	5.65e-109	53187	Zn-dependent exopeptidases	0.000000195	53201	Leucine aminopeptidase, C-terminal domain	1gyt A:179-503
at	AT4G30920.1	0038333	80-265	1.06e-30	52949	Macro domain-like	0.0078	52950	Leucine aminopeptidase (Aminopeptidase A), N-terminal domain	1gyt A:1-178
at	AT1G48790.1	0048572	333-463	1.96e-20	102712	JAB1/MPN domain	0.01	102713	JAB1/MPN domain	1oi0 A:
at	AT1G48790.1	0051729	22-109	0.0000824	140856	USP8 N-terminal domain-like	0.0076	140857	USP8 N-terminal domain-like	2a9u A:6-139
at	AT1G10600.1	0048572	49-180	1.83e-22	102712	JAB1/MPN domain	0.009	102713	JAB1/MPN domain	1oi0 A:
at	AT4G16144.1	0048572	332-462	9.55e-20	102712	JAB1/MPN domain	0.0097	102713	JAB1/MPN domain	1oi0 A:
at	AT2G16910.1	0043065	313-374	1.19e-17	47459	HLH, helix-loop-helix DNA-binding domain	0.0022	47460	HLH, helix-loop-helix DNA-binding domain	1am9 A:
at	AT4G13510.1	0044218	41-448	5.89e-103	111352	Ammonium transporter	0.00000642	111353	Ammonium transporter	1u7g A:
at	AT1G64780.1	0044218	49-460	1.29e-104	111352	Ammonium transporter	0.00000992	111353	Ammonium transporter	1u7g A:
at	AT3G24300.1	0044218	45-452	6.93e-103	111352	Ammonium transporter	0.00001	111353	Ammonium transporter	1u7g A:
at	AT4G28700.1	0044218	48-459	5.1e-101	111352	Ammonium transporter	0.00000816	111353	Ammonium transporter	1u7g A:
at	AT3G24290.1	0044218	43-451	2.62e-104	111352	Ammonium transporter	0.00000774	111353	Ammonium transporter	1u7g A:
at	AT2G38290.1	0044218	15-417	5.49e-99	111352	Ammonium transporter	0.000000826	111353	Ammonium transporter	1u7g A:
at	AT3G50690.1	0046830	40-156	1.63e-19	52058	L domain-like	0.017	52068	U2A'-like	1a9n A:
at	AT4G00730.1	0046586	319-543	4.3e-30	55961	Bet v1-like	0.071	55966	STAR domain	2pso A:908-1104
at	AT4G00730.1	0045889	122-192	1.67e-20	46689	Homeodomain-like	0.0051	46690	Homeodomain	1b8i A:
at	AT4G00730.1	0046586	562-786	3.38e-20	55961	Bet v1-like	0.061	118101	oligoketide cyclase/dehydrase-like	2d4r A:2-147
at	AT4G29510.1	0048629	75-389	1.1e-92	53335	S-adenosyl-L-methionine-dependent methyltransferases	0.0000000127	53351	Arginine methyltransferase	1ori A:
at	AT2G19670.1	0048629	51-365	9.36e-92	53335	S-adenosyl-L-methionine-dependent methyltransferases	0.0000000149	53351	Arginine methyltransferase	1ori A:
at	AT3G12270.1	0048629	248-545	1.79e-64	53335	S-adenosyl-L-methionine-dependent methyltransferases	0.00000232	53351	Arginine methyltransferase	1ori A:
at	AT3G12270.1	0050596	41-156	1.69e-30	57667	beta-beta-alpha zinc fingers	0.0025	118273	variant C2H2 finger	1wir A:
at	AT1G04870.2	0048629	39-367	2.13e-68	53335	S-adenosyl-L-methionine-dependent methyltransferases	0.00000967	53351	Arginine methyltransferase	1ori A:
at	AT4G31120.1	0048629	329-641	2.16e-43	53335	S-adenosyl-L-methionine-dependent methyltransferases	0.025	53351	Arginine methyltransferase	1ori A:
at	AT3G20020.1	0048629	86-332,367-424	2.43e-83	53335	S-adenosyl-L-methionine-dependent methyltransferases	0.00000148	53351	Arginine methyltransferase	1g6q 1:
at	AT4G16570.1	0048629	77-232,265-379	5.98e-34	53335	S-adenosyl-L-methionine-dependent methyltransferases	0.0046	53351	Arginine methyltransferase	1g6q 1:
at	AT4G16570.1	0048629	474-696	0.0000000000000914	53335	S-adenosyl-L-methionine-dependent methyltransferases	0.0093	53351	Arginine methyltransferase	2fyt A:238-548
at	AT1G09000.1	0041927	69-349	5.53e-86	56112	Protein kinase-like (PK-like)	0.0000102	88854	Protein kinases, catalytic subunit	1u5r A:
at	AT2G29650.1	0042501	94-504	4.84e-83	103473	MFS general substrate transporter	0.0057	103474	Glycerol-3-phosphate transporter	1pw4 A:
at	AT4G00370.1	0042501	120-533	2.09e-83	103473	MFS general substrate transporter	0.0067	103474	Glycerol-3-phosphate transporter	1pw4 A:
at	AT2G38060.1	0042501	89-506	1.96e-75	103473	MFS general substrate transporter	0.006	103474	Glycerol-3-phosphate transporter	1pw4 A:
at	AT3G46980.1	0042501	103-521	3.4e-73	103473	MFS general substrate transporter	0.0099	103474	Glycerol-3-phosphate transporter	1pw4 A:
at	AT5G44370.1	0042501	7-425	4.45e-65	103473	MFS general substrate transporter	0.0055	103474	Glycerol-3-phosphate transporter	1pw4 A:
at	AT5G20380.1	0042501	87-504	3.01e-73	103473	MFS general substrate transporter	0.01	103474	Glycerol-3-phosphate transporter	1pw4 A:
at	AT4G37750.1	0038039	384-444	6.54e-18	54171	DNA-binding domain	0.0013	54175	GCC-box binding domain	1gcc A:
at	AT4G37750.1	0038039	282-350	2.29e-16	54171	DNA-binding domain	0.0015	54175	GCC-box binding domain	1gcc A:
at	AT3G04690.1	0035371	492-790	1.25e-78	56112	Protein kinase-like (PK-like)	0.0000796	88854	Protein kinases, catalytic subunit	1uwh A:
at	AT5G28680.1	0035371	496-794	4.32e-79	56112	Protein kinase-like (PK-like)	0.0000688	88854	Protein kinases, catalytic subunit	1uwh A:
at	AT1G35720.1	0053288	3-316	5.63e-105	47874	Annexin	0.0000000000151	47875	Annexin	2q4c A:1-317
at	AT5G65020.1	0053288	2-316	1.96e-105	47874	Annexin	0.00000000155	47875	Annexin	1n00 A:
at	AT2G38760.1	0053288	2-318	4.45e-96	47874	Annexin	0.000000463	47875	Annexin	1n00 A:
at	AT2G38750.1	0053288	16-317	2.23e-70	47874	Annexin	0.00000226	47875	Annexin	2q4c A:1-317
at	AT1G68090.1	0040852	2-315	5.89e-105	47874	Annexin	0.000000996	47875	Annexin	1i4a A:
at	AT5G10220.1	0035226	2-316	7.33e-105	47874	Annexin	0.00000000254	47875	Annexin	1n00 A:
at	AT5G10230.1	0035226	2-314	5.11e-104	47874	Annexin	0.00000000166	47875	Annexin	1n00 A:
at	AT5G12380.1	0053288	3-313	5.37e-107	47874	Annexin	0.0000000531	47875	Annexin	1n00 A:
at	AT3G25760.1	0051652	81-254	9.68e-85	141493	Allene oxide cyclase-like	0.0000000105	141494	Allene oxide cyclase-like	1zvc A:20-193
at	AT3G25770.1	0051526	80-253	1.31e-85	141493	Allene oxide cyclase-like	0.0000000109	141494	Allene oxide cyclase-like	1z8k A:20-193
at	AT3G25780.1	0051526	84-258	2.09e-83	141493	Allene oxide cyclase-like	0.000000059	141494	Allene oxide cyclase-like	1z8k A:20-193
at	AT1G13280.1	0051526	80-254	1.44e-84	141493	Allene oxide cyclase-like	0.000000119	141494	Allene oxide cyclase-like	1z8k A:20-193
at	AT1G69120.1	0041235	2-89	6.28e-34	55455	SRF-like	0.00018	55456	SRF-like	1n6j A:
at	AT1G16060.1	0038039	159-220	2.22e-17	54171	DNA-binding domain	0.0016	54175	GCC-box binding domain	1gcc A:
at	AT1G16060.1	0038039	57-125	5.75e-16	54171	DNA-binding domain	0.0011	54175	GCC-box binding domain	1gcc A:
at	AT1G79700.1	0038039	51-119	5.36e-17	54171	DNA-binding domain	0.00089	54175	GCC-box binding domain	1gcc A:
at	AT1G79700.1	0038039	153-204	0.00000000000504	54171	DNA-binding domain	0.0025	54175	GCC-box binding domain	1gcc A:
at	AT2G41710.2	0038039	69-137	4.58e-17	54171	DNA-binding domain	0.00093	54175	GCC-box binding domain	1gcc A:
at	AT4G36920.1	0038039	222-282	2.35e-17	54171	DNA-binding domain	0.0021	54175	GCC-box binding domain	1gcc A:
at	AT4G36920.1	0038039	130-188	7.85e-16	54171	DNA-binding domain	0.0016	54175	GCC-box binding domain	1gcc A:
at	AT4G36920.2	0038039	222-282	2.35e-17	54171	DNA-binding domain	0.0021	54175	GCC-box binding domain	1gcc A:
at	AT4G36920.2	0038039	130-188	7.85e-16	54171	DNA-binding domain	0.0016	54175	GCC-box binding domain	1gcc A:
at	AT3G54340.1	0041235	3-94	6.67e-36	55455	SRF-like	0.0003	55456	SRF-like	1n6j A:
at	AT2G18290.1	0038231	19-168	4.85e-53	49785	Galactose-binding domain-like	0.00000455	69210	APC10-like	1jhj A:
at	AT2G04660.1	0054071	517-763	1.03e-60	75632	Cullin homology domain	0.00053	75633	Cullin homology domain	2hye C:403-675
at	AT2G04660.1	0047958	794-863	9.39e-20	46785	Winged helix DNA-binding domain	0.0059	74679	SCF ubiquitin ligase complex WHB domain	1ldd A:
at	AT4G21530.1	0048421	21-119,179-243	2.33e-20	50978	WD40 repeat-like	0.0059	50979	WD40-repeat	1erj A:
at	AT2G39090.1	0050358	321-518	2.57e-20	48452	TPR-like	0.033	48453	Tetratricopeptide repeat (TPR)	1w3b A:
at	AT2G39090.1	0052100	43-78,140-177,218-282,330-377	2.59e-17	48452	TPR-like	0.029	48453	Tetratricopeptide repeat (TPR)	2fbn A:22-174
at	AT3G16370.1	0036388	31-42,124-282,314-345	0.00000000971	52266	SGNH hydrolase	0.078	159485	BT2961-like	3dc7 A:18-224
at	AT1G20130.1	0036388	204-216,243-298,333-463,494-528	0.00000733	52266	SGNH hydrolase	0.046	89594	TAP-like	1yzf A:1-195
at	AT1G07570.1	0035371	43-353	5.93e-80	56112	Protein kinase-like (PK-like)	0.00014	88854	Protein kinases, catalytic subunit	1r0p A:
at	AT1G07570.2	0035371	43-353	5.93e-80	56112	Protein kinase-like (PK-like)	0.00014	88854	Protein kinases, catalytic subunit	1r0p A:
at	AT2G28930.2	0035371	45-354	2.02e-80	56112	Protein kinase-like (PK-like)	0.00014	88854	Protein kinases, catalytic subunit	1r0p A:
at	AT1G14370.1	0043074	65-370	7.38e-79	56112	Protein kinase-like (PK-like)	0.00014	88854	Protein kinases, catalytic subunit	1qpc A:
at	AT2G02800.1	0043269	55-361	5.6e-78	56112	Protein kinase-like (PK-like)	0.00014	88854	Protein kinases, catalytic subunit	1qpc A:
at	AT2G02800.2	0043269	55-361	5.6e-78	56112	Protein kinase-like (PK-like)	0.00014	88854	Protein kinases, catalytic subunit	1qpc A:
at	AT1G79430.2	0047429	33-89	1.77e-16	46689	Homeodomain-like	0.003	81683	GARP response regulators	1irz A:
at	AT4G04610.1	0051645	93-288	4e-42	52402	Adenine nucleotide alpha hydrolases-like	0.0033	52410	PAPS reductase-like	1sur A:
at	AT4G04610.1	0042047	353-462	2.32e-22	52833	Thioredoxin-like	0.03	52849	PDI-like	1mek A:
at	AT1G62180.1	0051645	86-280	1.15e-42	52402	Adenine nucleotide alpha hydrolases-like	0.0045	52410	PAPS reductase-like	1sur A:
at	AT1G62180.1	0042047	341-451	1.73e-21	52833	Thioredoxin-like	0.021	52849	PDI-like	1mek A:
at	AT4G21990.1	0051645	85-280	7.67e-41	52402	Adenine nucleotide alpha hydrolases-like	0.0041	52410	PAPS reductase-like	1sur A:
at	AT4G21990.1	0042047	346-455	1e-21	52833	Thioredoxin-like	0.032	52849	PDI-like	1mek A:
at	AT5G61380.1	0043525	17-144	8.68e-25	52172	CheY-like	0.0054	52173	CheY-related	1b00 A:
at	AT4G18020.1	0047429	295-353	8.36e-19	46689	Homeodomain-like	0.0011	81683	GARP response regulators	1irz A:
at	AT4G18020.1	0043525	37-141	0.0000000000011	52172	CheY-like	0.015	52173	CheY-related	2ayz A:817-949
at	AT4G18020.2	0047429	295-353	8.36e-19	46689	Homeodomain-like	0.0011	81683	GARP response regulators	1irz A:
at	AT4G18020.2	0043525	37-141	0.0000000000011	52172	CheY-like	0.015	52173	CheY-related	2ayz A:817-949
at	AT4G18020.3	0047429	295-353	8.36e-19	46689	Homeodomain-like	0.0011	81683	GARP response regulators	1irz A:
at	AT4G18020.3	0043525	37-141	0.0000000000011	52172	CheY-like	0.015	52173	CheY-related	2ayz A:817-949
at	AT4G18020.6	0047429	295-353	8.36e-19	46689	Homeodomain-like	0.0011	81683	GARP response regulators	1irz A:
at	AT4G18020.6	0043525	37-141	0.0000000000011	52172	CheY-like	0.015	52173	CheY-related	2ayz A:817-949
at	AT5G60100.1	0043525	62-187	6.97e-31	52172	CheY-like	0.0082	52173	CheY-related	1a2o A:1-140
at	AT5G60100.3	0043525	62-187	6.97e-31	52172	CheY-like	0.0082	52173	CheY-related	1a2o A:1-140
at	AT5G49240.1	0043525	40-166	1.17e-22	52172	CheY-like	0.009	52173	CheY-related	1ys7 A:7-127
at	AT5G49240.1	0047429	221-278	0.000000000000118	46689	Homeodomain-like	0.00054	81683	GARP response regulators	1irz A:
at	AT5G02810.1	0043525	77-203	1.85e-31	52172	CheY-like	0.0059	52173	CheY-related	1u0s Y:
at	AT2G46790.1	0043525	37-172	1.85e-30	52172	CheY-like	0.0079	52173	CheY-related	1ny5 A:1-137
at	AT1G27450.1	0048919	75-234	9.57e-50	53271	PRTase-like	0.0000658	53272	Phosphoribosyltransferases (PRTases)	1ore A:
at	AT1G80050.1	0048919	21-180	9.84e-47	53271	PRTase-like	0.00011	53272	Phosphoribosyltransferases (PRTases)	1ore A:
at	AT1G07890.1	0035393	3-247	4.57e-80	48113	Heme-dependent peroxidases	0.0000000268	48114	CCP-like	1apx A:
at	AT1G07890.2	0035393	3-247	4.57e-80	48113	Heme-dependent peroxidases	0.0000000268	48114	CCP-like	1apx A:
at	AT1G07890.3	0035393	3-247	4.57e-80	48113	Heme-dependent peroxidases	0.0000000268	48114	CCP-like	1apx A:
at	AT1G07890.4	0035393	3-247	4.57e-80	48113	Heme-dependent peroxidases	0.0000000268	48114	CCP-like	1apx A:
at	AT1G07890.5	0035393	3-247	4.57e-80	48113	Heme-dependent peroxidases	0.0000000268	48114	CCP-like	1apx A:
at	AT1G07890.7	0035393	3-247	4.57e-80	48113	Heme-dependent peroxidases	0.0000000268	48114	CCP-like	1apx A:
at	AT1G07890.8	0035393	3-247	4.57e-80	48113	Heme-dependent peroxidases	0.0000000268	48114	CCP-like	1apx A:
at	AT3G09640.1	0042916	6-246	4.86e-80	48113	Heme-dependent peroxidases	0.0000000511	48114	CCP-like	1apx A:
at	AT3G09640.2	0042916	6-246	4.86e-80	48113	Heme-dependent peroxidases	0.0000000511	48114	CCP-like	1apx A:
at	AT4G35000.1	0040547	12-252	3.09e-80	48113	Heme-dependent peroxidases	0.000000838	48114	CCP-like	1oaf A:
at	AT4G09010.1	0041122	80-329	7.37e-38	48113	Heme-dependent peroxidases	0.0025	48114	CCP-like	1iyn A:
at	AT4G35970.1	0042916	12-248	3.24e-81	48113	Heme-dependent peroxidases	0.00000344	48114	CCP-like	1oaf A:
at	AT4G32320.1	0042916	96-326	4.72e-66	48113	Heme-dependent peroxidases	0.00021	48114	CCP-like	1apx A:
at	AT4G08390.1	0043632	103-362	1.13e-70	48113	Heme-dependent peroxidases	0.00000000239	48114	CCP-like	1iyn A:
at	AT4G08390.2	0043632	103-362	1.13e-70	48113	Heme-dependent peroxidases	0.00000000239	48114	CCP-like	1iyn A:
at	AT1G77490.1	0043632	62-342	5.75e-71	48113	Heme-dependent peroxidases	0.00000000537	48114	CCP-like	1iyn A:
at	AT3G46060.1	0044416	11-190	1.41e-63	52540	P-loop containing nucleoside triphosphate hydrolases	0.000000423	52592	G proteins	2fu5 C:3-175
at	AT3G46060.2	0044416	11-190	1.41e-63	52540	P-loop containing nucleoside triphosphate hydrolases	0.000000423	52592	G proteins	2fu5 C:3-175
at	AT3G46060.3	0044416	11-190	1.41e-63	52540	P-loop containing nucleoside triphosphate hydrolases	0.000000423	52592	G proteins	2fu5 C:3-175
at	AT2G43130.1	0044416	9-188	3.62e-57	52540	P-loop containing nucleoside triphosphate hydrolases	0.00000121	52592	G proteins	2f9l A:8-182
at	AT1G30620.1	0038324	72-407	2.35e-84	51735	NAD(P)-binding Rossmann-fold domains	0.000000922	51751	Tyrosine-dependent oxidoreductases	1udb A:
at	AT1G30620.2	0038324	72-407	2.35e-84	51735	NAD(P)-binding Rossmann-fold domains	0.000000922	51751	Tyrosine-dependent oxidoreductases	1udb A:
at	AT5G44480.1	0038324	96-431	5.31e-84	51735	NAD(P)-binding Rossmann-fold domains	0.00000089	51751	Tyrosine-dependent oxidoreductases	1udb A:
at	AT2G26400.1	0050297	14-186	1.58e-53	51182	RmlC-like cupins	0.000000881	82191	Acireductone dioxygenase	1vr3 A:1-179
at	AT4G14716.1	0050297	14-186	3.06e-55	51182	RmlC-like cupins	0.000000765	82191	Acireductone dioxygenase	1vr3 A:1-179
at	AT4G14710.1	0050297	14-187	2.39e-55	51182	RmlC-like cupins	0.000000776	82191	Acireductone dioxygenase	1vr3 A:1-179
at	AT4G14710.2	0050297	14-187	2.39e-55	51182	RmlC-like cupins	0.000000776	82191	Acireductone dioxygenase	1vr3 A:1-179
at	AT5G43850.1	0050297	4-173	7.88e-54	51182	RmlC-like cupins	0.00000109	82191	Acireductone dioxygenase	1vr3 A:1-179
at	AT2G47170.1	0035281	14-178	3.93e-58	52540	P-loop containing nucleoside triphosphate hydrolases	0.000000109	52592	G proteins	1hur A:
at	AT1G23490.1	0035281	14-177	5.11e-58	52540	P-loop containing nucleoside triphosphate hydrolases	0.000000109	52592	G proteins	1hur A:
at	AT1G70490.1	0035281	14-177	5.11e-58	52540	P-loop containing nucleoside triphosphate hydrolases	0.000000109	52592	G proteins	1hur A:
at	AT1G70490.2	0035281	14-177	5.11e-58	52540	P-loop containing nucleoside triphosphate hydrolases	0.000000109	52592	G proteins	1hur A:
at	AT1G70490.3	0035281	14-177	5.11e-58	52540	P-loop containing nucleoside triphosphate hydrolases	0.000000109	52592	G proteins	1hur A:
at	AT2G24765.1	0035281	14-178	1.72e-55	52540	P-loop containing nucleoside triphosphate hydrolases	0.00000154	52592	G proteins	1upt A:
at	AT2G15310.1	0035281	14-182	2e-56	52540	P-loop containing nucleoside triphosphate hydrolases	0.00000102	52592	G proteins	1hur A:
at	AT2G18390.1	0035281	13-179	1.17e-50	52540	P-loop containing nucleoside triphosphate hydrolases	0.00000197	52592	G proteins	1ksh A:
at	AT1G59750.1	0048310	113-253	5.23e-44	101936	DNA-binding pseudobarrel domain	0.0038	117343	B3 DNA binding domain	1wid A:
at	AT1G59750.1	0048864	544-619	0.0000000000262	54277	CAD & PB1 domains	0.024	64225	PB1 domain	1q1o A:
at	AT1G59750.3	0048310	113-253	5.23e-44	101936	DNA-binding pseudobarrel domain	0.0038	117343	B3 DNA binding domain	1wid A:
at	AT1G59750.3	0048864	544-619	0.0000000000262	54277	CAD & PB1 domains	0.024	64225	PB1 domain	1q1o A:
at	AT5G62000.1	0048310	160-293	2.88e-40	101936	DNA-binding pseudobarrel domain	0.0041	117343	B3 DNA binding domain	1wid A:
at	AT5G62000.1	0048864	734-810	0.00000000000736	54277	CAD & PB1 domains	0.03	64225	PB1 domain	1q1o A:
at	AT5G62000.2	0048310	160-293	2.88e-40	101936	DNA-binding pseudobarrel domain	0.0041	117343	B3 DNA binding domain	1wid A:
at	AT5G62000.2	0048864	734-810	0.00000000000736	54277	CAD & PB1 domains	0.03	64225	PB1 domain	1q1o A:
at	AT5G62000.3	0048310	160-293	2.88e-40	101936	DNA-binding pseudobarrel domain	0.0041	117343	B3 DNA binding domain	1wid A:
at	AT5G62000.3	0048864	734-810	0.00000000000736	54277	CAD & PB1 domains	0.03	64225	PB1 domain	1q1o A:
at	AT2G33860.1	0048310	149-287	9.55e-43	101936	DNA-binding pseudobarrel domain	0.004	117343	B3 DNA binding domain	1wid A:
at	AT5G60450.1	0048310	171-286	3.53e-42	101936	DNA-binding pseudobarrel domain	0.0033	117343	B3 DNA binding domain	1wid A:
at	AT5G60450.1	0048864	660-742	0.000000000147	54277	CAD & PB1 domains	0.025	64225	PB1 domain	1wmh B:
at	AT1G19850.1	0048310	148-287	7.72e-46	101936	DNA-binding pseudobarrel domain	0.0042	117343	B3 DNA binding domain	1wid A:
at	AT1G19850.1	0048864	807-872	0.00000051	54277	CAD & PB1 domains	0.029	64225	PB1 domain	2c60 A:43-122
at	AT1G30330.2	0048310	114-258	1.83e-48	101936	DNA-binding pseudobarrel domain	0.0059	117343	B3 DNA binding domain	1wid A:
at	AT1G30330.2	0048864	787-871	0.000000222	54277	CAD & PB1 domains	0.041	64225	PB1 domain	1ip9 A:
at	AT5G20730.2	0048310	117-256	1.57e-42	101936	DNA-binding pseudobarrel domain	0.0046	117343	B3 DNA binding domain	1wid A:
at	AT5G20730.2	0048864	1050-1115	0.0000000103	54277	CAD & PB1 domains	0.022	64225	PB1 domain	2c60 A:43-122
at	AT5G37020.1	0048310	112-255	7.85e-48	101936	DNA-binding pseudobarrel domain	0.0052	117343	B3 DNA binding domain	1wid A:
at	AT5G37020.1	0048864	698-779	0.000000172	54277	CAD & PB1 domains	0.032	64225	PB1 domain	2c60 A:43-122
at	AT4G23980.1	0048310	108-245	2.94e-38	101936	DNA-binding pseudobarrel domain	0.0027	117343	B3 DNA binding domain	1wid A:
at	AT4G23980.1	0048864	518-599	0.000000000000181	54277	CAD & PB1 domains	0.034	64225	PB1 domain	1q1o A:
at	AT2G28350.1	0048310	110-216	2.22e-29	101936	DNA-binding pseudobarrel domain	0.0015	117343	B3 DNA binding domain	1wid A:
at	AT2G46530.3	0048310	130-274	7.46e-39	101936	DNA-binding pseudobarrel domain	0.0042	117343	B3 DNA binding domain	1wid A:
at	AT2G46530.3	0048864	506-587	0.0000000000000085	54277	CAD & PB1 domains	0.028	64225	PB1 domain	1vd2 A:
at	AT1G34310.1	0048310	123-247	3.14e-31	101936	DNA-binding pseudobarrel domain	0.0026	117343	B3 DNA binding domain	1wid A:
at	AT1G34310.1	0048864	509-588	0.0000000000399	54277	CAD & PB1 domains	0.037	64225	PB1 domain	1q1o A:
at	AT1G35540.1	0048310	123-248	3.14e-30	101936	DNA-binding pseudobarrel domain	0.0024	117343	B3 DNA binding domain	1wid A:
at	AT1G35540.1	0048864	507-586	0.00000000608	54277	CAD & PB1 domains	0.04	64225	PB1 domain	2c60 A:43-122
at	AT4G30080.1	0050582	115-223	7.72e-30	101936	DNA-binding pseudobarrel domain	0.0013	117343	B3 DNA binding domain	1wid A:
at	AT1G77850.1	0048310	113-225	1.7e-27	101936	DNA-binding pseudobarrel domain	0.0011	117343	B3 DNA binding domain	1wid A:
at	AT3G61830.1	0048310	117-257	1.83e-39	101936	DNA-binding pseudobarrel domain	0.0038	117343	B3 DNA binding domain	1wid A:
at	AT3G61830.1	0048864	488-565	0.00000000000137	54277	CAD & PB1 domains	0.021	64225	PB1 domain	1q1o A:
at	AT1G19220.1	0048310	116-255	3.4e-44	101936	DNA-binding pseudobarrel domain	0.0048	117343	B3 DNA binding domain	1wid A:
at	AT1G19220.1	0048864	972-1036	0.0000000123	54277	CAD & PB1 domains	0.023	64225	PB1 domain	2c60 A:43-122
at	AT1G35240.1	0048310	123-243	4.32e-28	101936	DNA-binding pseudobarrel domain	0.002	117343	B3 DNA binding domain	1wid A:
at	AT1G35240.1	0048864	494-571	0.00000000108	54277	CAD & PB1 domains	0.047	64225	PB1 domain	1q1o A:
at	AT1G34410.1	0048310	123-247	1.44e-30	101936	DNA-binding pseudobarrel domain	0.0025	117343	B3 DNA binding domain	1wid A:
at	AT1G34410.1	0048864	509-587	0.00000000137	54277	CAD & PB1 domains	0.047	64225	PB1 domain	1q1o A:
at	AT1G34390.1	0048310	123-246	2.88e-28	101936	DNA-binding pseudobarrel domain	0.002	117343	B3 DNA binding domain	1wid A:
at	AT1G34390.1	0048864	506-585	0.000000000108	54277	CAD & PB1 domains	0.037	64225	PB1 domain	1q1o A:
at	AT1G43950.1	0050582	124-221	1.16e-23	101936	DNA-binding pseudobarrel domain	0.0034	117343	B3 DNA binding domain	1wid A:
at	AT2G19940.1	0052326	57-231	1.09e-58	51735	NAD(P)-binding Rossmann-fold domains	0.000000127	51800	Glyceraldehyde-3-phosphate dehydrogenase-like, N-terminal domain	1xyg A:15-162,A:327-359
at	AT2G19940.1	0052327	205-369	2.43e-55	55347	Glyceraldehyde-3-phosphate dehydrogenase-like, C-terminal domain	0.0000000229	55348	GAPDH-like	1xyg A:163-326
at	AT2G19940.2	0052326	57-231	1.09e-58	51735	NAD(P)-binding Rossmann-fold domains	0.000000127	51800	Glyceraldehyde-3-phosphate dehydrogenase-like, N-terminal domain	1xyg A:15-162,A:327-359
at	AT2G19940.2	0052327	205-369	2.43e-55	55347	Glyceraldehyde-3-phosphate dehydrogenase-like, C-terminal domain	0.0000000229	55348	GAPDH-like	1xyg A:163-326
at	AT4G08900.1	0050949	61-338	2.88e-68	52768	Arginase/deacetylase	0.0000774	52769	Arginase-like amidino hydrolases	1woh A:
at	AT4G08870.1	0050949	63-342	1.01e-64	52768	Arginase/deacetylase	0.00014	52769	Arginase-like amidino hydrolases	1woh A:
at	AT2G31760.1	0050592	119-199	3.53e-17	57850	RING/U-box	0.022	57851	RING finger domain, C3HC4	1jm7 A:
at	AT2G31760.1	0052291	262-324	7.65e-17	57850	RING/U-box	0.0012	57851	RING finger domain, C3HC4	1wd2 A:
at	AT2G31760.1	0052291	190-258	0.0000000000865	57850	RING/U-box	0.092	144228	IBR domain	2ct7 A:8-80
at	AT1G05880.2	0050592	108-203	0.0000000017	57850	RING/U-box	0.022	57851	RING finger domain, C3HC4	1fbv A:356-434
at	AT1G05880.2	0052291	258-301	0.00000000265	57850	RING/U-box	0.017	57851	RING finger domain, C3HC4	1wd2 A:
at	AT5G63750.1	0050592	85-170	0.00000000000598	57850	RING/U-box	0.029	57851	RING finger domain, C3HC4	1jm7 A:
at	AT5G63750.1	0052291	173-237	0.00000000287	57850	RING/U-box	0.063	144228	IBR domain	2ct7 A:8-80
at	AT5G63730.1	0052291	173-234	0.0000000592	57850	RING/U-box	0.048	144228	IBR domain	2ct7 A:8-80
at	AT5G63730.1	0050592	101-168	0.000033	57850	RING/U-box	0.02	57851	RING finger domain, C3HC4	1wim A:
at	AT5G63760.1	0050592	23-113	0.0000000000736	57850	RING/U-box	0.045	57851	RING finger domain, C3HC4	1wim A:
at	AT5G63760.1	0052291	198-253	0.00000000494	57850	RING/U-box	0.0052	57851	RING finger domain, C3HC4	1wd2 A:
at	AT5G63760.1	0052291	114-181	0.0000000152	57850	RING/U-box	0.05	144228	IBR domain	2ct7 A:8-80
at	AT5G63760.2	0050592	23-113	0.0000000000736	57850	RING/U-box	0.045	57851	RING finger domain, C3HC4	1wim A:
at	AT5G63760.2	0052291	198-253	0.00000000494	57850	RING/U-box	0.0052	57851	RING finger domain, C3HC4	1wd2 A:
at	AT5G63760.2	0052291	114-181	0.0000000152	57850	RING/U-box	0.05	144228	IBR domain	2ct7 A:8-80
at	AT5G08730.1	0050433	233-282	0.00000000194	57850	RING/U-box	0.0026	57851	RING finger domain, C3HC4	1wd2 A:
at	AT5G08730.1	0052291	160-221	0.00000000148	57850	RING/U-box	0.083	144228	IBR domain	2ct7 A:8-80
at	AT5G08730.1	0050592	93-161	0.00000606	57850	RING/U-box	0.056	57851	RING finger domain, C3HC4	1wim A:
at	AT4G34370.1	0050592	118-206	5.74e-18	57850	RING/U-box	0.034	57851	RING finger domain, C3HC4	1wim A:
at	AT4G34370.1	0052291	264-322	0.0000000000023	57850	RING/U-box	0.0027	57851	RING finger domain, C3HC4	1wd2 A:
at	AT4G34370.1	0052291	195-262	0.000000012	57850	RING/U-box	0.035	144228	IBR domain	2ct7 A:8-80
at	AT2G16090.1	0050592	119-207	9.42e-20	57850	RING/U-box	0.026	57851	RING finger domain, C3HC4	1wim A:
at	AT2G16090.1	0050433	276-318	0.0000000000000373	57850	RING/U-box	0.0027	57851	RING finger domain, C3HC4	1wd2 A:
at	AT2G16090.1	0052291	195-263	0.00000000127	57850	RING/U-box	0.028	144228	IBR domain	2ct7 A:8-80
at	AT3G27710.1	0050592	116-203	1.17e-21	57850	RING/U-box	0.018	57851	RING finger domain, C3HC4	1chc A:
at	AT3G27710.1	0052291	262-320	0.00000000000000271	57850	RING/U-box	0.0028	57851	RING finger domain, C3HC4	1wd2 A:
at	AT3G27710.1	0052291	190-261	0.0000000000172	57850	RING/U-box	0.054	144228	IBR domain	2ct7 A:8-80
at	AT1G05890.1	0050592	127-213	6.71e-20	57850	RING/U-box	0.028	57851	RING finger domain, C3HC4	1wim A:
at	AT1G05890.1	0050433	282-330	5.06e-17	57850	RING/U-box	0.00069	57851	RING finger domain, C3HC4	1wd2 A:
at	AT1G05890.1	0052291	201-270	0.00000000000397	57850	RING/U-box	0.066	57851	RING finger domain, C3HC4	1wd2 A:
at	AT2G31510.1	0050592	131-218	2.93e-19	57850	RING/U-box	0.01	57851	RING finger domain, C3HC4	1wim A:
at	AT2G31510.1	0050433	287-335	2.59e-17	57850	RING/U-box	0.00063	57851	RING finger domain, C3HC4	1wd2 A:
at	AT2G31510.1	0052291	206-275	0.000000000003	57850	RING/U-box	0.034	144228	IBR domain	2ct7 A:8-80
at	AT1G65430.1	0050592	123-206	3.14e-18	57850	RING/U-box	0.04	57851	RING finger domain, C3HC4	1wim A:
at	AT1G65430.1	0050433	278-326	4.89e-17	57850	RING/U-box	0.0006	57851	RING finger domain, C3HC4	1wd2 A:
at	AT1G65430.1	0052291	198-266	0.0000000002	57850	RING/U-box	0.048	144228	IBR domain	2ct7 A:8-80
at	AT1G65430.1	0048377	540-567	0.0000029	90209	Ran binding protein zinc finger-like	0.0033	90210	Ran binding protein zinc finger-like	1nj3 A:
at	AT2G31770.1	0050592	126-206	5.01e-17	57850	RING/U-box	0.029	57851	RING finger domain, C3HC4	1wim A:
at	AT2G31770.1	0050433	279-326	5.83e-17	57850	RING/U-box	0.0018	57851	RING finger domain, C3HC4	1wd2 A:
at	AT2G31770.1	0052291	197-267	0.00000000000139	57850	RING/U-box	0.063	144228	IBR domain	2ct7 A:8-80
at	AT1G01950.1	0049369	60-435	1.16e-97	52540	P-loop containing nucleoside triphosphate hydrolases	0.00000125	52641	Motor proteins	1goj A:
at	AT1G01950.1	0051023	627-878	9.49e-39	48371	ARM repeat	0.053	48372	Armadillo repeat	1ial A:
at	AT1G12430.1	0049369	70-446	8.04e-100	52540	P-loop containing nucleoside triphosphate hydrolases	0.000000837	52641	Motor proteins	1goj A:
at	AT1G12430.1	0051023	651-902	4.68e-36	48371	ARM repeat	0.09	140833	Plakophilin 1 helical region	1xm9 A:244-700
at	AT2G45300.1	0037963	81-517	1.44e-126	55205	EPT/RTPC-like	0.00000000101	55209	Enolpyruvate transferase, EPT	1g6s A:
at	AT1G48850.1	0042573	55-422	1.07e-138	103263	Chorismate synthase, AroC	0.00000000746	103264	Chorismate synthase, AroC	1r53 A:
at	AT1G11790.1	0054618	107-288	3.91e-60	53850	Periplasmic binding protein-like II	0.00085	53851	Phosphate binding protein-like	2qmw A:1-184
at	AT1G11790.1	0042324	277-388	6.54e-23	55021	ACT-like	0.015	55028	Phenylalanine metabolism regulatory domain	1phz A:19-115
at	AT3G07630.1	0054618	100-281	4.67e-59	53850	Periplasmic binding protein-like II	0.00054	53851	Phosphate binding protein-like	2qmw A:1-184
at	AT3G07630.1	0042324	270-376	3.21e-24	55021	ACT-like	0.011	55028	Phenylalanine metabolism regulatory domain	2qmw A:185-264
at	AT3G07630.2	0054618	100-281	4.67e-59	53850	Periplasmic binding protein-like II	0.00054	53851	Phosphate binding protein-like	2qmw A:1-184
at	AT3G07630.2	0042324	270-376	3.21e-24	55021	ACT-like	0.011	55028	Phenylalanine metabolism regulatory domain	2qmw A:185-264
at	AT2G27820.1	0054618	122-305	9.34e-57	53850	Periplasmic binding protein-like II	0.0015	53851	Phosphate binding protein-like	2qmw A:1-184
at	AT2G27820.1	0042324	294-406	1.95e-18	55021	ACT-like	0.019	55028	Phenylalanine metabolism regulatory domain	1phz A:19-115
at	AT3G44720.1	0054618	126-309	2.93e-55	53850	Periplasmic binding protein-like II	0.0017	53851	Phosphate binding protein-like	2qmw A:1-184
at	AT3G44720.1	0042324	298-412	2.29e-18	55021	ACT-like	0.015	55028	Phenylalanine metabolism regulatory domain	1phz A:19-115
at	AT5G22630.1	0054618	127-310	1.52e-56	53850	Periplasmic binding protein-like II	0.0016	53851	Phosphate binding protein-like	2qmw A:1-184
at	AT5G22630.1	0042324	299-413	1.56e-17	55021	ACT-like	0.018	55028	Phenylalanine metabolism regulatory domain	1phz A:19-115
at	AT1G08250.1	0054618	117-300	1.05e-56	53850	Periplasmic binding protein-like II	0.0015	53851	Phosphate binding protein-like	2qmw A:1-184
at	AT1G08250.1	0042324	289-401	2.06e-19	55021	ACT-like	0.015	55028	Phenylalanine metabolism regulatory domain	1phz A:19-115
at	AT4G39980.1	0051933	70-515	2.27e-199	51569	Aldolase	0.00000000281	141840	Class-II DAHP synthetase	2b7o A:1-462
at	AT4G33510.1	0051933	39-492	3.88e-199	51569	Aldolase	0.00000000411	141840	Class-II DAHP synthetase	2b7o A:1-462
at	AT2G21940.1	0047933	105-245	1.85e-21	52540	P-loop containing nucleoside triphosphate hydrolases	0.0015	52566	Shikimate kinase (AroK)	1shk A:
at	AT2G21940.2	0047933	105-245	1.85e-21	52540	P-loop containing nucleoside triphosphate hydrolases	0.0015	52566	Shikimate kinase (AroK)	1shk A:
at	AT2G21940.5	0047933	105-245	1.85e-21	52540	P-loop containing nucleoside triphosphate hydrolases	0.0015	52566	Shikimate kinase (AroK)	1shk A:
at	AT3G27000.1	0039963	147-384	5.72e-72	53067	Actin-like ATPase domain	0.000000655	53068	Actin/HSP70	1k8k B:154-343
at	AT3G27000.1	0039962	2-154	3.24e-51	53067	Actin-like ATPase domain	0.000012	53068	Actin/HSP70	1esv A:6-146
at	AT1G13180.1	0039963	172-422	3.74e-73	53067	Actin-like ATPase domain	0.0000000353	53068	Actin/HSP70	1k8k A:161-418
at	AT1G13180.1	0039962	6-176	3.06e-44	53067	Actin-like ATPase domain	0.00000541	53068	Actin/HSP70	1k8k A:3-160
at	AT1G73910.1	0046053	4-136	8.74e-35	53067	Actin-like ATPase domain	0.00013	53068	Actin/HSP70	1c0g A:1-146
at	AT1G18450.1	0039963	170-229,260-440	3.27e-67	53067	Actin-like ATPase domain	0.00000575	53068	Actin/HSP70	1yag A:147-375
at	AT1G18450.1	0039962	5-177	1.77e-47	53067	Actin-like ATPase domain	0.0000505	53068	Actin/HSP70	1c0g A:1-146
at	AT3G33520.1	0039963	152-247,290-420	1.68e-67	53067	Actin-like ATPase domain	0.0000144	53068	Actin/HSP70	1yag A:147-375
at	AT3G33520.1	0046053	3-135	2.99e-28	53067	Actin-like ATPase domain	0.001	53068	Actin/HSP70	1esv A:6-146
at	AT3G60830.1	0039963	134-363	3.02e-54	53067	Actin-like ATPase domain	0.0000363	53068	Actin/HSP70	1c0g A:147-375
at	AT3G60830.1	0039962	2-141	3.56e-30	53067	Actin-like ATPase domain	0.00035	53068	Actin/HSP70	1yag A:4-146
at	AT5G56180.1	0046054	249-463	3.21e-41	53067	Actin-like ATPase domain	0.0001	53068	Actin/HSP70	2btf A:147-375
at	AT5G56180.1	0039962	135-255	0.00000000000107	53067	Actin-like ATPase domain	0.014	53068	Actin/HSP70	1yag A:4-146
at	AT5G56180.1	0054423	38-90	0.0000000000157	81383	F-box domain	0.0026	81381	F-box domain	2ovr B:2263-2364
at	AT5G43500.1	0039963	294-419,469-573	8.19e-35	53067	Actin-like ATPase domain	0.004	53068	Actin/HSP70	1c0g A:147-375
at	AT5G43500.1	0046053	30-68,179-294	0.0000000576	53067	Actin-like ATPase domain	0.018	53068	Actin/HSP70	1k8k A:3-160
at	AT2G41460.1	0035081	277-535	1.57e-69	56219	DNase I-like	0.00000121	56220	DNase I-like	1hd7 A:
at	AT2G41460.1	0039508	94-132	0.0000000714	68906	SAP domain	0.0064	68907	SAP domain	1zrj A:1-37
at	AT4G31920.1	0043525	16-141	9.11e-37	52172	CheY-like	0.0056	52173	CheY-related	2ayz A:817-949
at	AT4G31920.1	0047429	181-240	5.91e-19	46689	Homeodomain-like	0.0000579	81683	GARP response regulators	1irz A:
at	AT1G67710.1	0043525	10-132	1.85e-35	52172	CheY-like	0.0038	52173	CheY-related	1ys7 A:7-127
at	AT1G67710.1	0047429	191-251	5.2e-16	46689	Homeodomain-like	0.00054	81683	GARP response regulators	1irz A:
at	AT2G01760.1	0043525	9-144	8.11e-35	52172	CheY-like	0.0069	52173	CheY-related	1krw A:
at	AT2G01760.1	0047429	198-257	1.24e-18	46689	Homeodomain-like	0.00053	81683	GARP response regulators	1irz A:
at	AT1G74890.1	0043525	17-147	7.97e-26	52172	CheY-like	0.039	52173	CheY-related	1k66 A:
at	AT2G40670.1	0043525	28-155	1.22e-25	52172	CheY-like	0.028	52173	CheY-related	1k66 A:
at	AT3G56380.1	0043525	19-149	1.1e-26	52172	CheY-like	0.025	52173	CheY-related	1ny5 A:1-137
at	AT3G16857.2	0043525	35-173	4.55e-36	52172	CheY-like	0.0084	52173	CheY-related	1ys7 A:7-127
at	AT3G16857.2	0047429	235-294	1.67e-19	46689	Homeodomain-like	0.00033	81683	GARP response regulators	1irz A:
at	AT3G04280.1	0043525	22-141	1.35e-25	52172	CheY-like	0.0021	52173	CheY-related	2ayz A:817-949
at	AT3G04280.2	0043525	22-141	1.35e-25	52172	CheY-like	0.0021	52173	CheY-related	2ayz A:817-949
at	AT3G04280.3	0043525	22-141	1.35e-25	52172	CheY-like	0.0021	52173	CheY-related	2ayz A:817-949
at	AT4G16110.1	0043525	27-151	9.39e-35	52172	CheY-like	0.0055	52173	CheY-related	2ayz A:817-949
at	AT4G16110.1	0047429	214-273	7.17e-20	46689	Homeodomain-like	0.00037	81683	GARP response regulators	1irz A:
at	AT1G59940.1	0043525	32-156	5.41e-28	52172	CheY-like	0.075	52173	CheY-related	1k66 A:
at	AT1G10470.1	0043525	33-163	2.7e-28	52172	CheY-like	0.074	52173	CheY-related	2ayz A:817-949
at	AT3G48100.1	0043525	25-157	2.42e-27	52172	CheY-like	0.041	52173	CheY-related	1ny5 A:1-137
at	AT5G62920.1	0043525	23-154	1.04e-27	52172	CheY-like	0.04	52173	CheY-related	2ayz A:817-949
at	AT1G19050.1	0043525	23-153	6.4e-27	52172	CheY-like	0.027	52173	CheY-related	1ny5 A:1-137
at	AT2G41310.1	0043525	7-140	3.7e-27	52172	CheY-like	0.021	52173	CheY-related	1k66 A:
at	AT3G57040.1	0043525	8-151	2.7e-27	52172	CheY-like	0.036	52173	CheY-related	1k66 A:
at	AT2G37630.1	0053698	4-98	1.28e-21	46689	Homeodomain-like	0.025	46739	Myb/SANT domain	1h88 C:89-143
at	AT3G10740.1	0052125	218-547	9.11e-87	51445	(Trans)glycosidases	0.0012	51487	beta-glycanases	1qw9 A:18-384
at	AT3G10740.1	0052124	530-652	0.0000295	51011	Glycosyl hydrolase domain	0.025	89388	Composite domain of glycosyl hydrolase families 5, 30, 39 and 51	1qw9 A:5-17,A:385-501
at	AT3G10740.1	0046230	78-237	0.0000624	49785	Galactose-binding domain-like	0.059	74893	CBM4/9	1cx1 A:
at	AT5G26120.1	0052125	217-546	3.9e-84	51445	(Trans)glycosidases	0.0018	51487	beta-glycanases	1qw9 A:18-384
at	AT5G26120.1	0052124	529-649	0.0000155	51011	Glycosyl hydrolase domain	0.067	51012	alpha-Amylases, C-terminal beta-sheet domain	1wza A:437-515
at	AT5G26120.1	0047057	146-234	0.0000145	49785	Galactose-binding domain-like	0.029	74893	CBM4/9	1cx1 A:
at	AT1G66740.1	0054083	1-153	3.14e-66	101546	ASF1-like	0.00000129	101547	ASF1-like	2i32 A:1-154
at	AT5G38110.1	0054083	1-153	4.84e-66	101546	ASF1-like	0.00000117	101547	ASF1-like	2i32 A:1-154
at	AT1G76710.1	0048228	5-219	1.44e-62	82199	SET domain	0.00055	82200	Histone lysine methyltransferases	1mvh A:
at	AT1G76710.2	0048228	5-219	1.44e-62	82199	SET domain	0.00055	82200	Histone lysine methyltransferases	1mvh A:
at	AT2G44150.1	0048183	37-251	3.53e-65	82199	SET domain	0.0014	82200	Histone lysine methyltransferases	1mvh A:
at	AT3G59960.1	0048228	41-240	1.03e-62	82199	SET domain	0.0011	82200	Histone lysine methyltransferases	1mvh A:
at	AT2G17900.1	0040998	8-247	2.45e-34	82199	SET domain	0.085	82200	Histone lysine methyltransferases	1n6a A:194-361
at	AT2G19640.2	0040998	4-292	1.18e-24	82199	SET domain	0.026	82200	Histone lysine methyltransferases	1ml9 A:
at	AT4G30860.1	0048183	261-462	5.05e-60	82199	SET domain	0.00093	82200	Histone lysine methyltransferases	1mvh A:
at	AT3G21860.1	0037739	75-149	1.96e-27	81382	Skp1 dimerisation domain-like	0.0000841	81380	Skp1 dimerisation domain-like	1fqv B:85-160
at	AT3G21860.1	0041351	5-65	2.09e-21	54695	POZ domain	0.0011	54696	BTB/POZ domain	1fs1 B:2-68
at	AT4G34210.1	0037739	75-150	1.83e-31	81382	Skp1 dimerisation domain-like	0.0000341	81380	Skp1 dimerisation domain-like	1fqv B:85-160
at	AT4G34210.1	0041351	4-66	2.88e-20	54695	POZ domain	0.00077	54696	BTB/POZ domain	1fs1 B:2-68
at	AT4G34470.1	0037739	75-150	2.09e-31	81382	Skp1 dimerisation domain-like	0.0000365	81380	Skp1 dimerisation domain-like	1fqv B:85-160
at	AT4G34470.1	0041351	4-65	2.62e-19	54695	POZ domain	0.00088	54696	BTB/POZ domain	1fs1 B:2-68
at	AT3G60010.1	0037739	75-152	3.4e-28	81382	Skp1 dimerisation domain-like	0.0000885	81380	Skp1 dimerisation domain-like	1fqv B:85-160
at	AT3G60010.1	0041351	3-64	9.73e-20	54695	POZ domain	0.00088	54696	BTB/POZ domain	1fs1 B:2-68
at	AT2G03170.1	0037739	72-147	1.57e-28	81382	Skp1 dimerisation domain-like	0.0000527	81380	Skp1 dimerisation domain-like	1fqv B:85-160
at	AT2G03170.1	0041351	5-65	1.39e-17	54695	POZ domain	0.0011	54696	BTB/POZ domain	1fs1 B:2-68
at	AT3G25650.1	0037739	88-164	8.11e-28	81382	Skp1 dimerisation domain-like	0.0000618	81380	Skp1 dimerisation domain-like	1fqv B:85-160
at	AT3G25650.1	0041351	5-65	2.2e-17	54695	POZ domain	0.001	54696	BTB/POZ domain	1fs1 B:2-68
at	AT2G03190.1	0037739	89-165	1.83e-25	81382	Skp1 dimerisation domain-like	0.00012	81380	Skp1 dimerisation domain-like	1fqv B:85-160
at	AT2G03190.1	0041351	5-66	1.1e-18	54695	POZ domain	0.0017	54696	BTB/POZ domain	1fs1 B:2-68
at	AT2G20160.1	0037739	74-148	6.28e-22	81382	Skp1 dimerisation domain-like	0.00024	81380	Skp1 dimerisation domain-like	1fqv B:85-160
at	AT2G20160.1	0041351	5-65	8.48e-18	54695	POZ domain	0.0016	54696	BTB/POZ domain	1fs1 B:2-68
at	AT2G03160.1	0037739	112-187	2.62e-28	81382	Skp1 dimerisation domain-like	0.00011	81380	Skp1 dimerisation domain-like	1fqv B:85-160
at	AT2G03160.1	0041351	5-67	1.06e-18	54695	POZ domain	0.001	54696	BTB/POZ domain	1fs1 B:2-68
at	AT2G45950.2	0037739	91-159	3.79e-17	81382	Skp1 dimerisation domain-like	0.00057	81380	Skp1 dimerisation domain-like	1fqv B:85-160
at	AT2G45950.2	0037753	16-80	0.00000000356	54695	POZ domain	0.0041	54696	BTB/POZ domain	1fs1 B:2-68
at	AT3G61415.1	0037739	92-159	2.75e-17	81382	Skp1 dimerisation domain-like	0.0005	81380	Skp1 dimerisation domain-like	1fqv B:85-160
at	AT3G61415.1	0037753	16-80	0.0000000105	54695	POZ domain	0.0045	54696	BTB/POZ domain	1fs1 B:2-68
at	AT2G25700.1	0037739	86-161	1.7e-29	81382	Skp1 dimerisation domain-like	0.0000607	81380	Skp1 dimerisation domain-like	1fqv B:85-160
at	AT2G25700.1	0041351	6-66	8.48e-22	54695	POZ domain	0.00059	54696	BTB/POZ domain	1fs1 B:2-68
at	AT1G20140.1	0037739	86-161	4.19e-30	81382	Skp1 dimerisation domain-like	0.000045	81380	Skp1 dimerisation domain-like	1fqv B:85-160
at	AT1G20140.1	0041351	6-66	2.88e-22	54695	POZ domain	0.00061	54696	BTB/POZ domain	1fs1 B:2-68
at	AT3G60020.1	0037739	70-151	2.49e-24	81382	Skp1 dimerisation domain-like	0.000096	81380	Skp1 dimerisation domain-like	1fqv B:85-160
at	AT3G60020.1	0041351	4-64	1.15e-19	54695	POZ domain	0.00072	54696	BTB/POZ domain	1fs1 B:2-68
at	AT3G53060.1	0037754	42-81	0.0000000000085	81382	Skp1 dimerisation domain-like	0.0013	81380	Skp1 dimerisation domain-like	1fs2 B:80-146
at	AT3G53060.1	0041351	2-37	0.000000000523	54695	POZ domain	0.0034	54696	BTB/POZ domain	1fs1 B:2-68
at	AT3G21840.1	0041351	5-65	1.26e-20	54695	POZ domain	0.001	54696	BTB/POZ domain	1fs1 B:2-68
at	AT3G21840.1	0037754	71-121	0.00000000000000929	81382	Skp1 dimerisation domain-like	0.0017	81380	Skp1 dimerisation domain-like	1fs2 B:80-146
at	AT3G21830.1	0037739	75-150	4.97e-26	81382	Skp1 dimerisation domain-like	0.00014	81380	Skp1 dimerisation domain-like	1fqv B:85-160
at	AT3G21830.1	0041351	5-65	2.98e-17	54695	POZ domain	0.002	54696	BTB/POZ domain	1fs1 B:2-68
at	AT3G21850.1	0037739	76-151	1.31e-29	81382	Skp1 dimerisation domain-like	0.0000767	81380	Skp1 dimerisation domain-like	1fqv B:85-160
at	AT3G21850.1	0041351	5-66	3.4e-19	54695	POZ domain	0.0014	54696	BTB/POZ domain	1fs1 B:2-68
at	AT3G47340.1	0039538	202-480	2.32e-72	52402	Adenine nucleotide alpha hydrolases-like	0.0000000207	52403	N-type ATP pyrophosphatases	1ct9 A:193-516
at	AT3G47340.1	0039539	1-195	1.8e-55	56235	N-terminal nucleophile aminohydrolases (Ntn hydrolases)	0.0000048	56236	Class II glutamine amidotransferases	1ct9 A:1-192
at	AT5G08100.1	0039872	4-312	8.34e-89	56235	N-terminal nucleophile aminohydrolases (Ntn hydrolases)	0.00000101	56261	(Glycosyl)asparaginase	1k2x A:,B:
at	AT3G16150.1	0039872	4-153,192-324	1e-88	56235	N-terminal nucleophile aminohydrolases (Ntn hydrolases)	0.00000191	56261	(Glycosyl)asparaginase	1k2x A:,B:
at	AT5G61540.1	0035162	32-189,222-355	4.63e-88	56235	N-terminal nucleophile aminohydrolases (Ntn hydrolases)	0.000000125	56261	(Glycosyl)asparaginase	1apy A:,B:
at	AT5G10080.1	0043898	95-453	9.97e-78	50630	Acid proteases	0.00078	50646	Pepsin-like	2apr A:
at	AT1G65240.1	0043898	70-430	3.03e-93	50630	Acid proteases	0.00081	50646	Pepsin-like	1htr P:,B:
at	AT4G24830.1	0044855	266-491	4.32e-92	69864	Argininosuccinate synthetase, C-terminal domain	0.000000187	69865	Argininosuccinate synthetase, C-terminal domain	1kor A:171-395
at	AT4G24830.1	0039977	95-266	6.4e-48	52402	Adenine nucleotide alpha hydrolases-like	0.00000143	52403	N-type ATP pyrophosphatases	1kor A:1-165
at	AT1G54210.1	0050757	12-95	1.21e-27	54236	Ubiquitin-like	0.0000192	142972	APG12-like	1wz3 A:10-93
at	AT3G13970.1	0050757	10-93	8.78e-28	54236	Ubiquitin-like	0.0000124	142972	APG12-like	1wz3 A:10-93
at	AT2G46495.1	0050087	315-365	1.24e-18	57850	RING/U-box	0.0024	57851	RING finger domain, C3HC4	1iym A:
at	AT2G46494.1	0050087	311-360	8.54e-19	57850	RING/U-box	0.0028	57851	RING finger domain, C3HC4	1iym A:
at	AT3G61890.1	0045889	9-87	1.88e-17	46689	Homeodomain-like	0.0047	46690	Homeodomain	2e1o A:8-64
at	AT1G69780.1	0045889	74-142	1.58e-19	46689	Homeodomain-like	0.0039	46690	Homeodomain	2e1o A:8-64
at	AT2G34710.1	0054545	173-385	3.16e-37	55961	Bet v1-like	0.026	55966	STAR domain	2pso A:908-1104
at	AT2G34710.1	0053176	24-88	8.55e-17	46689	Homeodomain-like	0.0032	46690	Homeodomain	1bw5 A:
at	AT2G34710.1	0048001	421-502,534-609	0.00000549	55961	Bet v1-like	0.03	55966	STAR domain	2pso A:908-1104
at	AT1G52150.1	0054545	160-372	5.63e-36	55961	Bet v1-like	0.013	55966	STAR domain	2pso A:908-1104
at	AT1G52150.1	0053176	16-80	9.84e-17	46689	Homeodomain-like	0.0034	46690	Homeodomain	1bw5 A:
at	AT4G40060.1	0045889	51-116	1.2e-18	46689	Homeodomain-like	0.0037	46690	Homeodomain	2e1o A:8-64
at	AT2G01430.1	0045889	124-195	1.71e-18	46689	Homeodomain-like	0.0036	46690	Homeodomain	1f43 A:
at	AT3G01220.1	0045889	84-144	2.69e-18	46689	Homeodomain-like	0.0044	46690	Homeodomain	2e1o A:8-64
at	AT2G18550.1	0053878	59-123	4.28e-18	46689	Homeodomain-like	0.0048	46690	Homeodomain	2e1o A:8-64
at	AT2G36610.1	0045889	55-136	0.00000000000000124	46689	Homeodomain-like	0.0068	46690	Homeodomain	2hdd B:
at	AT1G26960.1	0045889	52-128	1.41e-18	46689	Homeodomain-like	0.0052	46690	Homeodomain	1ftz A:
at	AT5G53980.1	0045889	5-67	6.84e-18	46689	Homeodomain-like	0.0045	46690	Homeodomain	2e1o A:8-64
at	AT5G66700.1	0045889	70-128	2.27e-17	46689	Homeodomain-like	0.0064	46690	Homeodomain	2cue A:7-74
at	AT1G30490.1	0054545	169-381	1.51e-34	55961	Bet v1-like	0.015	55966	STAR domain	2pso A:908-1104
at	AT1G30490.1	0053176	20-82	1.41e-16	46689	Homeodomain-like	0.0026	46690	Homeodomain	1bw5 A:
at	AT1G55590.1	0037738	299-568	1.73e-33	52047	RNI-like	0.041	52055	Cyclin A/CDK2-associated p19, Skp2	1fqv A:146-431
at	AT1G55590.1	0045711	28-346	3.4e-16	52047	RNI-like	0.032	52055	Cyclin A/CDK2-associated p19, Skp2	1fqv A:146-431
at	AT5G05700.1	0048023	326-482	0.0000000000413	55729	Acyl-CoA N-acyltransferases (Nat)	0.078	55730	N-acetyl transferase, NAT	2aj6 A:1-118
at	AT2G44140.1	0054753	96-439	1.86e-95	54001	Cysteine proteinases	0.00000223	159858	Autophagin-like	2z0d A:5-354
at	AT3G59950.1	0054753	98-443	5.4e-100	54001	Cysteine proteinases	0.00000156	159858	Autophagin-like	2p82 A:26-359
at	AT5G45900.1	0051360	351-664	2.49e-44	69572	Activating enzymes of the ubiquitin-like proteins	0.027	69573	Molybdenum cofactor biosynthesis protein MoeB	1jw9 B:
at	AT4G21980.1	0037105	3-117	4.65e-43	54236	Ubiquitin-like	0.0000321	54253	GABARAP-like	1eo6 A:
at	AT4G04620.1	0037105	3-117	2.33e-42	54236	Ubiquitin-like	0.0000315	54253	GABARAP-like	1eo6 A:
at	AT4G04620.2	0037105	3-117	2.33e-42	54236	Ubiquitin-like	0.0000315	54253	GABARAP-like	1eo6 A:
at	AT1G62040.1	0054766	4-117	1.81e-43	54236	Ubiquitin-like	0.00003	54253	GABARAP-like	1eo6 A:
at	AT2G05630.1	0037105	4-117	1.96e-44	54236	Ubiquitin-like	0.0000305	54253	GABARAP-like	1gnu A:
at	AT4G16520.1	0054766	3-117	1.89e-44	54236	Ubiquitin-like	0.0000305	54253	GABARAP-like	1eo6 A:
at	AT4G16520.2	0054766	3-117	1.89e-44	54236	Ubiquitin-like	0.0000305	54253	GABARAP-like	1eo6 A:
at	AT3G60640.1	0054766	4-117	1.42e-42	54236	Ubiquitin-like	0.0000375	54253	GABARAP-like	1gnu A:
at	AT3G06420.1	0054766	6-119	1.1e-40	54236	Ubiquitin-like	0.00013	54253	GABARAP-like	1eo6 A:
at	AT3G15580.1	0054766	2-115	8.27e-41	54236	Ubiquitin-like	0.00014	54253	GABARAP-like	1eo6 A:
at	AT4G32980.1	0035079	374-442	0.00000000000000274	46689	Homeodomain-like	0.0015	46690	Homeodomain	1x2n A:6-67
at	AT2G44910.1	0045889	148-219	3.34e-18	46689	Homeodomain-like	0.0037	46690	Homeodomain	2e1o A:8-64
at	AT5G65310.1	0045889	63-129	3.18e-19	46689	Homeodomain-like	0.0044	46690	Homeodomain	2e1o A:8-64
at	AT2G22430.1	0045889	59-119	2.05e-18	46689	Homeodomain-like	0.0037	46690	Homeodomain	2e1o A:8-64
at	AT2G46680.1	0045889	19-89	7.94e-18	46689	Homeodomain-like	0.0036	46690	Homeodomain	2e1o A:8-64
at	AT4G32880.1	0054545	159-370	8.38e-37	55961	Bet v1-like	0.023	55966	STAR domain	2pso A:908-1104
at	AT4G32880.1	0053176	14-78	1.8e-16	46689	Homeodomain-like	0.0034	46690	Homeodomain	1bw5 A:
at	AT1G70920.1	0045889	53-123	8.36e-20	46689	Homeodomain-like	0.0025	46690	Homeodomain	1b8i A:
at	AT4G21270.1	0045383	389-770	4.61e-117	52540	P-loop containing nucleoside triphosphate hydrolases	0.000000231	52641	Motor proteins	2ncd A:
at	AT4G27180.1	0045383	345-722	7.02e-119	52540	P-loop containing nucleoside triphosphate hydrolases	0.00000016	52641	Motor proteins	2ncd A:
at	AT5G54670.1	0045383	354-731	7.53e-119	52540	P-loop containing nucleoside triphosphate hydrolases	0.000000186	52641	Motor proteins	1f9v A:
at	AT5G27000.1	0049369	394-757	1.01e-123	52540	P-loop containing nucleoside triphosphate hydrolases	0.000000477	52641	Motor proteins	1sdm A:
at	AT5G27000.1	0044393	47-178	1.96e-25	47576	Calponin-homology domain, CH-domain	0.00069	47577	Calponin-homology domain, CH-domain	1h67 A:
at	AT1G49220.1	0050087	118-182	6.56e-20	57850	RING/U-box	0.0017	57851	RING finger domain, C3HC4	1iym A:
at	AT1G72200.1	0050087	139-192	8.72e-21	57850	RING/U-box	0.0012	57851	RING finger domain, C3HC4	1iym A:
at	AT2G20030.1	0050087	104-172	2.83e-20	57850	RING/U-box	0.002	57851	RING finger domain, C3HC4	1iym A:
at	AT4G30400.1	0050087	112-186	1.29e-21	57850	RING/U-box	0.0013	57851	RING finger domain, C3HC4	1iym A:
at	AT4G30370.1	0050087	105-163	4.12e-17	57850	RING/U-box	0.0024	57851	RING finger domain, C3HC4	1iym A:
at	AT1G22500.1	0050087	113-166	1.08e-20	57850	RING/U-box	0.0016	57851	RING finger domain, C3HC4	1iym A:
at	AT5G43420.1	0050087	137-194	6.31e-22	57850	RING/U-box	0.0018	57851	RING finger domain, C3HC4	1iym A:
at	AT4G38140.1	0050087	51-113	6.31e-19	57850	RING/U-box	0.0047	57851	RING finger domain, C3HC4	1iym A:
at	AT1G53010.1	0050087	129-177	7.07e-20	57850	RING/U-box	0.0025	57851	RING finger domain, C3HC4	1iym A:
at	AT1G04360.1	0050087	114-181	7.34e-20	57850	RING/U-box	0.0019	57851	RING finger domain, C3HC4	1iym A:
at	AT1G28040.1	0050087	247-297	3.26e-19	57850	RING/U-box	0.0028	57851	RING finger domain, C3HC4	1iym A:
at	AT2G25410.1	0050087	322-372	1.1e-18	57850	RING/U-box	0.0028	57851	RING finger domain, C3HC4	1iym A:
at	AT5G42200.1	0050087	103-153	7.34e-19	57850	RING/U-box	0.0022	57851	RING finger domain, C3HC4	1iym A:
at	AT2G35420.1	0050087	82-150	8.16e-20	57850	RING/U-box	0.0022	57851	RING finger domain, C3HC4	1iym A:
at	AT4G17920.1	0050087	86-160	4.29e-20	57850	RING/U-box	0.003	57851	RING finger domain, C3HC4	1iym A:
at	AT3G16720.1	0050087	99-167	2.83e-23	57850	RING/U-box	0.0011	57851	RING finger domain, C3HC4	1iym A:
at	AT5G46650.1	0050087	91-163	9.19e-19	57850	RING/U-box	0.0032	57851	RING finger domain, C3HC4	1iym A:
at	AT5G27420.1	0050087	110-174	1.32e-21	57850	RING/U-box	0.0019	57851	RING finger domain, C3HC4	1iym A:
at	AT4G40070.1	0050087	114-173	4.01e-23	57850	RING/U-box	0.0014	57851	RING finger domain, C3HC4	1iym A:
at	AT2G37580.1	0050087	141-196	4.29e-20	57850	RING/U-box	0.0038	57851	RING finger domain, C3HC4	1iym A:
at	AT1G35330.1	0050087	105-181	2.83e-20	57850	RING/U-box	0.0013	57851	RING finger domain, C3HC4	1iym A:
at	AT4G09110.1	0050087	122-172	1.13e-21	57850	RING/U-box	0.0015	57851	RING finger domain, C3HC4	1iym A:
at	AT4G09120.1	0050087	100-172	1.23e-20	57850	RING/U-box	0.0013	57851	RING finger domain, C3HC4	1iym A:
at	AT4G09130.1	0050087	98-168	1.06e-21	57850	RING/U-box	0.0013	57851	RING finger domain, C3HC4	1iym A:
at	AT2G34990.1	0050087	76-148	9.34e-19	57850	RING/U-box	0.00096	57851	RING finger domain, C3HC4	1iym A:
at	AT4G09100.1	0050087	63-131	1.23e-20	57850	RING/U-box	0.0017	57851	RING finger domain, C3HC4	1iym A:
at	AT1G72310.1	0050087	104-173	1.11e-22	57850	RING/U-box	0.00062	57851	RING finger domain, C3HC4	1iym A:
at	AT2G42350.1	0050087	99-148	2.3e-20	57850	RING/U-box	0.0021	57851	RING finger domain, C3HC4	1iym A:
at	AT2G42360.1	0050087	103-159	2.15e-20	57850	RING/U-box	0.0021	57851	RING finger domain, C3HC4	1iym A:
at	AT4G28890.1	0050087	118-170	3.3e-19	57850	RING/U-box	0.0026	57851	RING finger domain, C3HC4	1iym A:
at	AT2G17450.1	0050087	96-150	2.52e-22	57850	RING/U-box	0.001	57851	RING finger domain, C3HC4	1iym A:
at	AT4G35480.1	0050087	112-161	3.28e-20	57850	RING/U-box	0.0017	57851	RING finger domain, C3HC4	1iym A:
at	AT5G40250.1	0050087	142-191	3.79e-21	57850	RING/U-box	0.0017	57851	RING finger domain, C3HC4	1iym A:
at	AT1G23980.1	0050087	123-192	3.79e-21	57850	RING/U-box	0.0016	57851	RING finger domain, C3HC4	1iym A:
at	AT3G48030.1	0050087	199-255	3.28e-21	57850	RING/U-box	0.0019	57851	RING finger domain, C3HC4	1iym A:
at	AT2G18650.1	0050087	106-174	7.57e-21	57850	RING/U-box	0.0013	57851	RING finger domain, C3HC4	1iym A:
at	AT3G60220.1	0050087	96-165	5.16e-20	57850	RING/U-box	0.0016	57851	RING finger domain, C3HC4	1iym A:
at	AT5G57750.1	0050087	103-169	8.84e-21	57850	RING/U-box	0.002	57851	RING finger domain, C3HC4	1iym A:
at	AT3G03550.1	0050087	139-207	5.3e-22	57850	RING/U-box	0.0016	57851	RING finger domain, C3HC4	1iym A:
at	AT5G17600.1	0050087	123-188	8.33e-22	57850	RING/U-box	0.0013	57851	RING finger domain, C3HC4	1iym A:
at	AT4G17905.1	0050087	149-215	3.03e-23	57850	RING/U-box	0.0016	57851	RING finger domain, C3HC4	1iym A:
at	AT1G72220.1	0050087	176-226	1.62e-21	57850	RING/U-box	0.0021	57851	RING finger domain, C3HC4	1iym A:
at	AT5G10380.1	0050087	129-186	1.34e-22	57850	RING/U-box	0.0013	57851	RING finger domain, C3HC4	1iym A:
at	AT5G10380.1	0044554	26-35	0.0000706	101447	Formin homology 2 domain (FH2 domain)	0.13	101448	Formin homology 2 domain (FH2 domain)	1v9d A:
at	AT2G18670.1	0050087	88-160	2.12e-19	57850	RING/U-box	0.0037	57851	RING finger domain, C3HC4	1iym A:
at	AT2G27940.1	0050087	119-187	1.74e-21	57850	RING/U-box	0.0013	57851	RING finger domain, C3HC4	1iym A:
at	AT1G33480.1	0050087	84-152	3.3e-20	57850	RING/U-box	0.0018	57851	RING finger domain, C3HC4	1iym A:
at	AT4G10160.1	0050087	81-145	1.55e-21	57850	RING/U-box	0.0014	57851	RING finger domain, C3HC4	1iym A:
at	AT3G62690.1	0050087	98-163	5.74e-22	57850	RING/U-box	0.0014	57851	RING finger domain, C3HC4	1iym A:
at	AT1G53820.1	0050087	100-168	1.56e-22	57850	RING/U-box	0.00041	57851	RING finger domain, C3HC4	1iym A:
at	AT3G14320.1	0050087	71-136	5.65e-20	57850	RING/U-box	0.0013	57851	RING finger domain, C3HC4	1iym A:
at	AT3G19140.1	0050087	62-127	0.0000000000000158	57850	RING/U-box	0.0019	57851	RING finger domain, C3HC4	1iym A:
at	AT5G58580.1	0050087	117-186	2.1e-21	57850	RING/U-box	0.0012	57851	RING finger domain, C3HC4	1iym A:
at	AT2G47560.1	0050087	102-159	3.3e-22	57850	RING/U-box	0.0013	57851	RING finger domain, C3HC4	1iym A:
at	AT3G18930.1	0050087	155-202	3.28e-20	57850	RING/U-box	0.0019	57851	RING finger domain, C3HC4	1iym A:
at	AT3G18930.2	0050087	155-202	3.28e-20	57850	RING/U-box	0.0019	57851	RING finger domain, C3HC4	1iym A:
at	AT3G11110.1	0050087	86-154	8.67e-18	57850	RING/U-box	0.0016	57851	RING finger domain, C3HC4	1iym A:
at	AT2G46160.1	0050087	137-186	2.06e-20	57850	RING/U-box	0.0043	57851	RING finger domain, C3HC4	1iym A:
at	AT3G61550.1	0050087	135-184	1.86e-20	57850	RING/U-box	0.0043	57851	RING finger domain, C3HC4	1iym A:
at	AT5G07040.1	0050087	93-139	1.67e-18	57850	RING/U-box	0.0026	57851	RING finger domain, C3HC4	1iym A:
at	AT3G05200.1	0050087	116-176	2.36e-22	57850	RING/U-box	0.0016	57851	RING finger domain, C3HC4	1iym A:
at	AT2G35910.1	0050087	126-194	1.17e-19	57850	RING/U-box	0.0042	57851	RING finger domain, C3HC4	1iym A:
at	AT5G06490.1	0050087	128-179	2.5e-20	57850	RING/U-box	0.0027	57851	RING finger domain, C3HC4	1iym A:
at	AT3G10910.1	0050087	113-162	1.14e-21	57850	RING/U-box	0.0014	57851	RING finger domain, C3HC4	1iym A:
at	AT5G05280.1	0050087	96-161	1.14e-21	57850	RING/U-box	0.0013	57851	RING finger domain, C3HC4	1iym A:
at	AT5G01880.1	0050087	104-153	4.8e-22	57850	RING/U-box	0.0018	57851	RING finger domain, C3HC4	1iym A:
at	AT1G49200.1	0050087	118-183	5.81e-17	57850	RING/U-box	0.0021	57851	RING finger domain, C3HC4	1iym A:
at	AT1G49210.1	0050087	118-182	3.77e-18	57850	RING/U-box	0.0014	57851	RING finger domain, C3HC4	1iym A:
at	AT3G18773.1	0050087	110-176	1.77e-19	57850	RING/U-box	0.0015	57851	RING finger domain, C3HC4	1iym A:
at	AT1G49230.1	0050087	107-179	1.49e-20	57850	RING/U-box	0.0022	57851	RING finger domain, C3HC4	1iym A:
at	AT5G47610.1	0050087	106-159	4.54e-20	57850	RING/U-box	0.002	57851	RING finger domain, C3HC4	1iym A:
at	AT4G10150.1	0050087	94-159	9.84e-22	57850	RING/U-box	0.0014	57851	RING finger domain, C3HC4	1iym A:
at	AT1G20823.1	0050087	89-158	3.03e-21	57850	RING/U-box	0.001	57851	RING finger domain, C3HC4	1iym A:
at	AT1G32361.1	0050087	136-201	1.51e-18	57850	RING/U-box	0.0026	57851	RING finger domain, C3HC4	1iym A:
at	AT1G76410.1	0050087	85-151	1.69e-20	57850	RING/U-box	0.0011	57851	RING finger domain, C3HC4	1iym A:
at	AT2G35000.1	0050087	134-183	1.67e-20	57850	RING/U-box	0.001	57851	RING finger domain, C3HC4	1iym A:
at	AT4G21750.1	0046586	255-483	1.24e-35	55961	Bet v1-like	0.047	118101	oligoketide cyclase/dehydrase-like	1t17 A:
at	AT4G21750.1	0046586	501-682,715-754	3.98e-24	55961	Bet v1-like	0.064	160750	CoxG-like	2ns9 A:10-156
at	AT4G21750.1	0045889	52-120	1.59e-18	46689	Homeodomain-like	0.0043	46690	Homeodomain	1ftt A:
at	AT4G21750.2	0046586	255-483	1.24e-35	55961	Bet v1-like	0.047	118101	oligoketide cyclase/dehydrase-like	1t17 A:
at	AT4G21750.2	0046586	501-682,715-754	3.98e-24	55961	Bet v1-like	0.064	160750	CoxG-like	2ns9 A:10-156
at	AT4G21750.2	0045889	52-120	1.59e-18	46689	Homeodomain-like	0.0043	46690	Homeodomain	1ftt A:
at	AT5G47030.1	0036818	73-154	8.76e-19	51344	Epsilon subunit of F1F0-ATP synthase N-terminal domain	0.0007	51345	Epsilon subunit of F1F0-ATP synthase N-terminal domain	1e79 H:15-100
at	AT1G51650.1	0036819	7-53	5.1e-18	48690	Epsilon subunit of mitochondrial F1F0-ATP synthase	0.0016	48691	Epsilon subunit of mitochondrial F1F0-ATP synthase	1e79 I:
at	AT3G52300.1	0053779	15-132	2.75e-31	161065	ATP synthase D chain-like	0.0012	161066	ATP synthase D chain-like	2cly B:4-123
at	ATCG00120.1	0046478	97-371	4.78e-97	52540	P-loop containing nucleoside triphosphate hydrolases	0.000000000301	52670	RecA protein-like (ATPase-domain)	1fx0 A:97-372
at	ATCG00120.1	0036812	373-501	1.1e-44	47917	C-terminal domain of alpha and beta subunits of F1 ATP synthase	0.000000768	47918	C-terminal domain of alpha and beta subunits of F1 ATP synthase	1fx0 A:373-501
at	ATCG00120.1	0040863	11-95	7.32e-29	50615	N-terminal domain of alpha and beta subunits of F1 ATP synthase	0.0000189	50616	N-terminal domain of alpha and beta subunits of F1 ATP synthase	1fx0 A:25-96
at	AT5G08690.1	0046478	158-438	2.63e-90	52540	P-loop containing nucleoside triphosphate hydrolases	0.00000000128	52670	RecA protein-like (ATPase-domain)	1e79 D:82-357
at	AT5G08690.1	0036814	435-551	2.3e-51	47917	C-terminal domain of alpha and beta subunits of F1 ATP synthase	0.0000044	47918	C-terminal domain of alpha and beta subunits of F1 ATP synthase	1e79 D:358-475
at	AT5G08690.1	0048127	79-156	1.88e-22	50615	N-terminal domain of alpha and beta subunits of F1 ATP synthase	0.000068	50616	N-terminal domain of alpha and beta subunits of F1 ATP synthase	1mab B:1-81
at	AT5G08680.1	0046478	161-441	2.67e-90	52540	P-loop containing nucleoside triphosphate hydrolases	0.00000000128	52670	RecA protein-like (ATPase-domain)	1e79 D:82-357
at	AT5G08680.1	0036814	438-554	2.3e-51	47917	C-terminal domain of alpha and beta subunits of F1 ATP synthase	0.0000044	47918	C-terminal domain of alpha and beta subunits of F1 ATP synthase	1e79 D:358-475
at	AT5G08680.1	0048127	82-159	1.91e-22	50615	N-terminal domain of alpha and beta subunits of F1 ATP synthase	0.000068	50616	N-terminal domain of alpha and beta subunits of F1 ATP synthase	1mab B:1-81
at	ATCG00480.1	0046478	99-377	8.49e-91	52540	P-loop containing nucleoside triphosphate hydrolases	0.000000000347	52670	RecA protein-like (ATPase-domain)	1fx0 B:98-377
at	ATCG00480.1	0036814	375-490	8.37e-52	47917	C-terminal domain of alpha and beta subunits of F1 ATP synthase	0.00000153	47918	C-terminal domain of alpha and beta subunits of F1 ATP synthase	1fx0 B:378-485
at	ATCG00480.1	0037820	19-97	9.42e-28	50615	N-terminal domain of alpha and beta subunits of F1 ATP synthase	0.0000134	50616	N-terminal domain of alpha and beta subunits of F1 ATP synthase	1fx0 B:19-97
at	AT4G04640.1	0036816	51-249,289-371	2.88e-83	52943	ATP synthase (F1-ATPase), gamma subunit	0.0000405	52944	ATP synthase (F1-ATPase), gamma subunit	1fs0 G:
at	AT1G15700.1	0036816	61-260,300-383	1.07e-79	52943	ATP synthase (F1-ATPase), gamma subunit	0.0000448	52944	ATP synthase (F1-ATPase), gamma subunit	1fs0 G:
at	AT2G33040.1	0036816	45-321	2.62e-73	52943	ATP synthase (F1-ATPase), gamma subunit	0.00000351	52944	ATP synthase (F1-ATPase), gamma subunit	1e79 G:
at	ATCG00140.1	0035882	3-79	1.44e-22	81333	F1F0 ATP synthase subunit C	0.0018	81332	F1F0 ATP synthase subunit C	1c99 A:
at	ATCG00150.1	0035809	91-242	7.85e-36	81336	F1F0 ATP synthase subunit A	0.00045	81335	F1F0 ATP synthase subunit A	1c17 M:
at	AT5G13450.1	0034989	58-157	1.7e-18	47928	N-terminal domain of the delta subunit of the F1F0-ATP synthase	0.0067	47929	N-terminal domain of the delta subunit of the F1F0-ATP synthase	1abv A:
at	AT5G46760.1	0043065	414-480	2.88e-18	47459	HLH, helix-loop-helix DNA-binding domain	0.0019	47460	HLH, helix-loop-helix DNA-binding domain	1r05 A:
at	AT5G40820.1	0046494	2328-2469,2502-2640	1.22e-78	56112	Protein kinase-like (PK-like)	0.0051	56171	Phoshoinositide 3-kinase (PI3K), catalytic domain	1e8y A:726-1092
at	AT5G40820.1	0049802	329-373,638-702,745-833,868-1369,1488-1528	1.34e-23	48371	ARM repeat	0.049	101407	Mo25 protein	1upk A:
at	AT2G31650.1	0048183	891-1035	7.06e-43	82199	SET domain	0.0047	82200	Histone lysine methyltransferases	1mvh A:
at	AT2G31650.1	0047802	295-419	3.91e-22	63748	Tudor/PWWP/MBT	0.0054	69250	PWWP domain	1khc A:
at	AT2G31650.1	0050474	603-676	0.000000000421	57903	FYVE/PHD zinc finger	0.014	57911	PHD domain	1f62 A:
at	AT2G31650.1	0043739	205-250	0.00000431	63748	Tudor/PWWP/MBT	0.0054	63749	Tudor domain	2dig A:8-62
at	AT1G05830.1	0048183	917-1056	5.89e-44	82199	SET domain	0.0065	82200	Histone lysine methyltransferases	1mvh A:
at	AT1G05830.1	0047802	307-412	4.39e-20	63748	Tudor/PWWP/MBT	0.0066	69250	PWWP domain	1khc A:
at	AT1G05830.1	0050474	620-693	0.000000000267	57903	FYVE/PHD zinc finger	0.028	57911	PHD domain	1mm2 A:
at	AT1G05830.2	0048183	917-1056	5.89e-44	82199	SET domain	0.0065	82200	Histone lysine methyltransferases	1mvh A:
at	AT1G05830.2	0047802	307-412	4.39e-20	63748	Tudor/PWWP/MBT	0.0066	69250	PWWP domain	1khc A:
at	AT1G05830.2	0050474	620-693	0.000000000267	57903	FYVE/PHD zinc finger	0.028	57911	PHD domain	1mm2 A:
at	AT3G61740.1	0048183	868-1015	1.83e-43	82199	SET domain	0.0078	82200	Histone lysine methyltransferases	1mvh A:
at	AT3G61740.1	0047802	181-307	5.05e-22	63748	Tudor/PWWP/MBT	0.0021	69250	PWWP domain	1n27 A:
at	AT3G61740.1	0050470	361-420	0.0000000000864	57903	FYVE/PHD zinc finger	0.0022	57911	PHD domain	1we9 A:
at	AT3G61740.1	0050474	547-611	0.0000000000606	57903	FYVE/PHD zinc finger	0.01	57911	PHD domain	1f62 A:
at	AT4G27910.1	0041233	876-1027	1.44e-44	82199	SET domain	0.012	82200	Histone lysine methyltransferases	1ml9 A:
at	AT4G27910.1	0047802	199-308	1.5e-16	63748	Tudor/PWWP/MBT	0.003	69250	PWWP domain	2daq A:8-104
at	AT4G27910.1	0050474	593-657	0.000000000532	57903	FYVE/PHD zinc finger	0.0084	57911	PHD domain	1f62 A:
at	AT4G27910.1	0037717	397-460	0.0000000193	57903	FYVE/PHD zinc finger	0.0059	57911	PHD domain	1we9 A:
at	AT5G53430.1	0048183	895-1040	8.9e-42	82199	SET domain	0.0061	82200	Histone lysine methyltransferases	1mvh A:
at	AT5G53430.1	0047802	215-324	4.45e-17	63748	Tudor/PWWP/MBT	0.0033	69250	PWWP domain	2daq A:8-104
at	AT5G53430.1	0050474	607-672	0.000000000188	57903	FYVE/PHD zinc finger	0.0099	57911	PHD domain	1f62 A:
at	AT5G53430.1	0050470	414-470	0.00000000377	57903	FYVE/PHD zinc finger	0.0051	57911	PHD domain	1we9 A:
at	AT3G21820.1	0048273	41-87,384-464	1.2e-22	82199	SET domain	0.04	82200	Histone lysine methyltransferases	1ml9 A:
at	AT3G21820.1	0052402	178-204	0.000012	144232	HIT/MYND zinc finger-like	0.016	144233	MYND zinc finger	2dj8 A:8-54
at	AT4G15180.1	0048183	1778-1927	3.66e-28	82199	SET domain	0.016	82200	Histone lysine methyltransferases	1ml9 A:
at	AT4G15180.1	0050542	983-1032	0.0000196	55277	GYF domain	0.007	55278	GYF domain	1wh2 A:
at	AT5G06620.1	0048273	41-88,241-318	4.32e-23	82199	SET domain	0.081	82207	Viral histone H3 Lysine 27 Methyltransferase	1n3j A:
at	AT5G09790.1	0048228	210-340	4.71e-22	82199	SET domain	0.01	82200	Histone lysine methyltransferases	1mvh A:
at	AT5G09790.1	0050473	32-112	3.09e-17	57903	FYVE/PHD zinc finger	0.0036	57911	PHD domain	1f62 A:
at	AT5G24330.1	0048228	207-337	6.54e-21	82199	SET domain	0.0098	82200	Histone lysine methyltransferases	1mvh A:
at	AT5G24330.1	0050474	22-86	1.02e-16	57903	FYVE/PHD zinc finger	0.0022	57911	PHD domain	1f62 A:
at	AT5G23630.1	0049473	167-250,389-483,940-1156	1.57e-40	81665	Calcium ATPase, transmembrane domain M	0.035	81664	Calcium ATPase, transmembrane domain M	1su4 A:1-124,A:240-343,A:751-994
at	AT5G23630.1	0049197	484-500,626-715,750-832	2.89e-28	56784	HAD-like	0.013	81656	Meta-cation ATPase, catalytic domain P	1su4 A:344-360,A:600-750
at	AT5G23630.1	0042598	495-680	1.81e-24	81660	Metal cation-transporting ATPase, ATP-binding domain N	0.0076	81659	Metal cation-transporting ATPase, ATP-binding domain N	1su4 A:361-599
at	AT5G23630.1	0049471	255-388	1.96e-17	81653	Calcium ATPase, transduction domain A	0.0014	81652	Calcium ATPase, transduction domain A	1su4 A:125-239
at	AT4G32830.1	0035157	24-286	1.13e-88	56112	Protein kinase-like (PK-like)	0.0000000207	88854	Protein kinases, catalytic subunit	1muo A:
at	AT2G45490.1	0035157	15-278	8.09e-91	56112	Protein kinase-like (PK-like)	0.000000069	88854	Protein kinases, catalytic subunit	1muo A:
at	AT4G12780.1	0048279	750-902	1.44e-35	46565	Chaperone J-domain	0.0002	46566	Chaperone J-domain	1n4c A:
at	AT4G12770.1	0048279	735-889	4.71e-36	46565	Chaperone J-domain	0.00021	46566	Chaperone J-domain	1n4c A:
at	AT1G54990.1	0054676	105-163,221-415	4.02e-20	53474	alpha/beta-Hydrolases	0.071	75285	Ccg1/TafII250-interacting factor B (Cib)	1imj A:
at	AT1G26810.1	0035606	173-254,306-361	1.04e-22	49899	Concanavalin A-like lectins/glucanases	0.0079	49932	Galectin (animal S-lectin)	1bkz A:
at	AT3G06440.1	0053201	168-242,285-343	3.41e-25	49899	Concanavalin A-like lectins/glucanases	0.005	49932	Galectin (animal S-lectin)	2nmo A:114-250
at	AT1G27120.1	0053201	187-276,335-392	1.21e-23	49899	Concanavalin A-like lectins/glucanases	0.01	49932	Galectin (animal S-lectin)	2nmo A:114-250
at	AT1G74800.1	0053201	194-281,333-391	1.71e-25	49899	Concanavalin A-like lectins/glucanases	0.016	49932	Galectin (animal S-lectin)	2nmo A:114-250
at	AT5G62620.1	0053201	190-286,342-400	1.07e-23	49899	Concanavalin A-like lectins/glucanases	0.014	49932	Galectin (animal S-lectin)	2nmo A:114-250
at	AT4G21060.2	0053201	193-290,346-405	3.61e-23	49899	Concanavalin A-like lectins/glucanases	0.0091	49932	Galectin (animal S-lectin)	2nmo A:114-250
at	AT2G02850.1	0045210	34-128	1.37e-32	49503	Cupredoxins	0.0000191	49504	Plastocyanin/azurin-like	2cbp A:
at	AT1G74920.1	0044574	4-486	1.14e-171	53720	ALDH-like	0.0000000139	53721	ALDH-like	1cw3 A:
at	AT3G48170.1	0034877	4-490	3.01e-170	53720	ALDH-like	0.0000000131	53721	ALDH-like	1cw3 A:
at	AT1G02860.1	0052268	224-283	0.000000000000141	57850	RING/U-box	0.02	57851	RING finger domain, C3HC4	1jm7 A:
at	AT4G33430.1	0035371	268-564	2.19e-78	56112	Protein kinase-like (PK-like)	0.0002	88854	Protein kinases, catalytic subunit	1qpc A:
at	AT4G33430.1	0041848	28-202	5.27e-39	52058	L domain-like	0.0024	89569	Polygalacturonase inhibiting protein PGIP	1ogq A:
at	AT3G23920.1	0050447	104-547	4.38e-195	51445	(Trans)glycosidases	0.00000000092	51446	Amylase, catalytic domain	1b1y A:
at	AT4G00490.1	0050447	90-534	2.11e-190	51445	(Trans)glycosidases	0.000000000619	51446	Amylase, catalytic domain	1b1y A:
at	AT4G17090.1	0050447	84-513	1.48e-191	51445	(Trans)glycosidases	0.00000000116	51446	Amylase, catalytic domain	1wdp A:6-495
at	AT5G55700.1	0050447	89-530	1.81e-152	51445	(Trans)glycosidases	0.0000000187	51446	Amylase, catalytic domain	1b1y A:
at	AT4G15210.1	0035310	12-482	5.99e-195	51445	(Trans)glycosidases	0.00000000000339	51446	Amylase, catalytic domain	1wdp A:6-495
at	AT2G32290.1	0035310	73-559	6.9e-190	51445	(Trans)glycosidases	0.00000000000294	51446	Amylase, catalytic domain	1wdp A:6-495
at	AT2G45880.1	0050447	242-690	1.78e-174	51445	(Trans)glycosidases	0.00000000282	51446	Amylase, catalytic domain	1wdp A:6-495
at	AT5G45300.1	0050447	250-684	4.38e-161	51445	(Trans)glycosidases	0.000000014	51446	Amylase, catalytic domain	1wdp A:6-495
at	AT5G18670.1	0050447	86-518	6.03e-150	51445	(Trans)glycosidases	0.000000282	51446	Amylase, catalytic domain	1b1y A:
at	AT1G61720.1	0051183	9-331	6.14e-60	51735	NAD(P)-binding Rossmann-fold domains	0.00095	51751	Tyrosine-dependent oxidoreductases	1y1p A:2-343
at	AT4G15370.1	0050379	352-756	1.88e-95	48239	Terpenoid cyclases/Protein prenyltransferases	0.00000146	48243	Terpene synthases	1w6k A:6-99,A:379-732
at	AT4G15370.1	0050380	122-414	1.15e-94	48239	Terpenoid cyclases/Protein prenyltransferases	0.0000035	48243	Terpene synthases	1w6k A:100-378
at	AT5G44630.1	0053355	229-555	1.38e-85	48576	Terpenoid synthases	0.00000278	48583	Terpenoid cyclase C-terminal domain	5eau A:221-548
at	AT5G44630.1	0041184	23-228	4.87e-59	48239	Terpenoid cyclases/Protein prenyltransferases	0.0000228	48240	Terpenoid cyclase N-terminal domain	5eau A:21-220
at	AT3G11630.1	0050915	73-264	4.75e-68	52833	Thioredoxin-like	0.000000535	52901	Glutathione peroxidase-like	1qmv A:
at	AT5G17430.1	0038039	311-371	1.7e-17	54171	DNA-binding domain	0.0014	54175	GCC-box binding domain	1gcc A:
at	AT5G17430.1	0038039	209-278	3.01e-17	54171	DNA-binding domain	0.0011	54175	GCC-box binding domain	1gcc A:
at	AT3G19910.1	0050087	270-336	1.14e-19	57850	RING/U-box	0.0054	57851	RING finger domain, C3HC4	1iym A:
at	AT3G63530.1	0050087	196-242	3.95e-18	57850	RING/U-box	0.0096	57851	RING finger domain, C3HC4	1iym A:
at	AT3G63530.2	0050087	196-242	3.95e-18	57850	RING/U-box	0.0096	57851	RING finger domain, C3HC4	1iym A:
at	AT3G05190.1	0034852	263-541	5.36e-72	56752	D-aminoacid aminotransferase-like PLP-dependent enzymes	0.0000204	56753	D-aminoacid aminotransferase-like PLP-dependent enzymes	1a3g A:
at	AT3G05190.1	0048868	10-192	0.0000000000000491	52540	P-loop containing nucleoside triphosphate hydrolases	0.06	52575	PAPS sulfotransferase	1cjm A:
at	AT5G27410.1	0034852	260-538	6.93e-74	56752	D-aminoacid aminotransferase-like PLP-dependent enzymes	0.0000191	56753	D-aminoacid aminotransferase-like PLP-dependent enzymes	1a3g A:
at	AT5G27410.1	0048868	7-190	0.000000000000156	52540	P-loop containing nucleoside triphosphate hydrolases	0.064	52541	Nucleotide and nucleoside kinases	1e2k A:
at	AT5G57850.1	0034852	83-362	1.44e-62	56752	D-aminoacid aminotransferase-like PLP-dependent enzymes	0.00034	56753	D-aminoacid aminotransferase-like PLP-dependent enzymes	1daa A:
at	AT1G10060.2	0037053	46-380	1.96e-96	56752	D-aminoacid aminotransferase-like PLP-dependent enzymes	0.00000405	56753	D-aminoacid aminotransferase-like PLP-dependent enzymes	1ekf A:
at	AT1G10070.1	0037053	50-384	7.46e-101	56752	D-aminoacid aminotransferase-like PLP-dependent enzymes	0.00000522	56753	D-aminoacid aminotransferase-like PLP-dependent enzymes	1ekf A:
at	AT1G10070.2	0037053	50-384	7.46e-101	56752	D-aminoacid aminotransferase-like PLP-dependent enzymes	0.00000522	56753	D-aminoacid aminotransferase-like PLP-dependent enzymes	1ekf A:
at	AT3G49680.1	0037053	74-409	1.1e-107	56752	D-aminoacid aminotransferase-like PLP-dependent enzymes	0.00000211	56753	D-aminoacid aminotransferase-like PLP-dependent enzymes	1ekf A:
at	AT3G19710.1	0037053	11-347	2.75e-97	56752	D-aminoacid aminotransferase-like PLP-dependent enzymes	0.00000796	56753	D-aminoacid aminotransferase-like PLP-dependent enzymes	1ekf A:
at	AT5G65780.1	0037053	77-411	8.37e-108	56752	D-aminoacid aminotransferase-like PLP-dependent enzymes	0.00000191	56753	D-aminoacid aminotransferase-like PLP-dependent enzymes	1ekf A:
at	AT1G50110.1	0037053	8-348	2.35e-101	56752	D-aminoacid aminotransferase-like PLP-dependent enzymes	0.00000455	56753	D-aminoacid aminotransferase-like PLP-dependent enzymes	1ekf A:
at	AT1G50090.1	0037053	12-351	5.76e-100	56752	D-aminoacid aminotransferase-like PLP-dependent enzymes	0.00000587	56753	D-aminoacid aminotransferase-like PLP-dependent enzymes	1ekf A:
at	AT5G20230.1	0039509	21-125	1.1e-31	49503	Cupredoxins	0.00018	49504	Plastocyanin/azurin-like	1jer A:
at	AT2G44790.1	0050694	35-125	2.54e-26	49503	Cupredoxins	0.00046	49504	Plastocyanin/azurin-like	2cbp A:
at	AT5G16390.1	0035479	204-278	2.62e-22	51230	Single hybrid motif	0.00011	51231	Biotinyl/lipoyl-carrier proteins and domains	1bdo A:
at	AT5G15530.1	0035479	180-253	1.44e-23	51230	Single hybrid motif	0.00011	51231	Biotinyl/lipoyl-carrier proteins and domains	1bdo A:
at	AT1G18400.1	0035101	149-219	1.7e-16	47459	HLH, helix-loop-helix DNA-binding domain	0.0033	47460	HLH, helix-loop-helix DNA-binding domain	1am9 A:
at	AT4G36540.1	0035101	145-215	3.79e-16	47459	HLH, helix-loop-helix DNA-binding domain	0.0033	47460	HLH, helix-loop-helix DNA-binding domain	1am9 A:
at	AT1G73830.1	0035101	151-221	1.31e-16	47459	HLH, helix-loop-helix DNA-binding domain	0.0033	47460	HLH, helix-loop-helix DNA-binding domain	1am9 A:
at	AT5G41410.1	0047970	393-460	3.38e-17	46689	Homeodomain-like	0.0014	46690	Homeodomain	1x2n A:6-67
at	AT3G58170.1	0053513	29-94	4.12e-16	58038	SNARE fusion complex	0.0036	58039	SNARE fusion complex	1sfc H:
at	AT4G14455.1	0053471	32-95	0.000000000000131	58038	SNARE fusion complex	0.0041	58039	SNARE fusion complex	1sfc H:
at	AT4G14600.1	0053513	38-103	0.000000000138	58038	SNARE fusion complex	0.0066	58039	SNARE fusion complex	1gl2 D:
at	AT1G29060.1	0053471	31-100	0.000000000183	58038	SNARE fusion complex	0.0064	58039	SNARE fusion complex	1l4a D:
at	AT5G62040.1	0034862	5-169	1.3e-47	49777	PEBP-like	0.00000525	49778	Phosphatidylethanolamine binding protein	1qou A:
at	AT5G63810.1	0049622	32-347	2.87e-97	51445	(Trans)glycosidases	0.0003	117375	Glycosyl hydrolases family 35 catalytic domain	1tg7 A:41-394
at	AT5G63810.1	0049620	587-669,701-734	2.21e-20	49785	Galactose-binding domain-like	0.036	49803	beta-Galactosidase/glucuronidase, N-terminal domain	2vzs A:42-225
at	AT5G63810.1	0036533	406-569	4.25e-20	49785	Galactose-binding domain-like	0.021	49803	beta-Galactosidase/glucuronidase, N-terminal domain	1dp0 A:13-219
at	AT4G35010.1	0049622	38-357	3.42e-102	51445	(Trans)glycosidases	0.00038	117375	Glycosyl hydrolases family 35 catalytic domain	1tg7 A:41-394
at	AT4G35010.1	0049620	596-745	1.58e-26	49785	Galactose-binding domain-like	0.021	49803	beta-Galactosidase/glucuronidase, N-terminal domain	1yq2 A:4-219
at	AT4G35010.1	0036533	417-577	2.41e-20	49785	Galactose-binding domain-like	0.0084	49803	beta-Galactosidase/glucuronidase, N-terminal domain	1dp0 A:13-219
at	AT4G26140.1	0049622	28-344	5.28e-111	51445	(Trans)glycosidases	0.0000549	117375	Glycosyl hydrolases family 35 catalytic domain	1tg7 A:41-394
at	AT4G26140.1	0049620	582-663,690-722	1.17e-27	49785	Galactose-binding domain-like	0.038	49803	beta-Galactosidase/glucuronidase, N-terminal domain	2vzs A:42-225
at	AT4G26140.1	0036533	401-572	1.82e-27	49785	Galactose-binding domain-like	0.026	49803	beta-Galactosidase/glucuronidase, N-terminal domain	2vzs A:42-225
at	AT2G16730.1	0049622	42-360	7.6e-104	51445	(Trans)glycosidases	0.00029	117375	Glycosyl hydrolases family 35 catalytic domain	1tg7 A:41-394
at	AT2G16730.1	0049620	598-747	7.65e-28	49785	Galactose-binding domain-like	0.028	49803	beta-Galactosidase/glucuronidase, N-terminal domain	1yq2 A:4-219
at	AT2G16730.1	0036533	420-587	5.67e-22	49785	Galactose-binding domain-like	0.0039	49803	beta-Galactosidase/glucuronidase, N-terminal domain	1dp0 A:13-219
at	AT1G77410.1	0049622	25-342	2.01e-99	51445	(Trans)glycosidases	0.00037	117375	Glycosyl hydrolases family 35 catalytic domain	1tg7 A:41-394
at	AT1G77410.1	0049620	572-714	7.65e-26	49785	Galactose-binding domain-like	0.031	49803	beta-Galactosidase/glucuronidase, N-terminal domain	1yq2 A:4-219
at	AT1G77410.1	0036533	399-548	0.00000000000085	49785	Galactose-binding domain-like	0.044	49803	beta-Galactosidase/glucuronidase, N-terminal domain	1dp0 A:13-219
at	AT1G72990.1	0049622	66-389	9.85e-91	51445	(Trans)glycosidases	0.00018	117375	Glycosyl hydrolases family 35 catalytic domain	1tg7 A:41-394
at	AT1G72990.1	0049620	525-566,594-683	5.95e-33	49785	Galactose-binding domain-like	0.031	117111	Beta-galactosidase LacA, domains 4 and 5	1tg7 A:849-1011
at	AT3G13750.1	0049622	33-350	9.53e-107	51445	(Trans)glycosidases	0.00018	117375	Glycosyl hydrolases family 35 catalytic domain	1tg7 A:41-394
at	AT3G13750.1	0049620	588-670,697-756	4.62e-32	49785	Galactose-binding domain-like	0.034	49803	beta-Galactosidase/glucuronidase, N-terminal domain	2vzs A:42-225
at	AT3G13750.1	0036533	408-579	1.94e-27	49785	Galactose-binding domain-like	0.069	117111	Beta-galactosidase LacA, domains 4 and 5	1tg7 A:849-1011
at	AT4G36360.1	0049622	33-349	6.79e-110	51445	(Trans)glycosidases	0.0000894	117375	Glycosyl hydrolases family 35 catalytic domain	1tg7 A:41-394
at	AT4G36360.1	0036533	407-578	3.26e-28	49785	Galactose-binding domain-like	0.044	49803	beta-Galactosidase/glucuronidase, N-terminal domain	1dp0 A:13-219
at	AT4G36360.1	0049620	587-750	1.19e-27	49785	Galactose-binding domain-like	0.023	49803	beta-Galactosidase/glucuronidase, N-terminal domain	2vzs A:42-225
at	AT5G56870.1	0049622	28-343	1.14e-105	51445	(Trans)glycosidases	0.00012	117375	Glycosyl hydrolases family 35 catalytic domain	1tg7 A:41-394
at	AT5G56870.1	0036533	401-571	8.79e-25	49785	Galactose-binding domain-like	0.038	49803	beta-Galactosidase/glucuronidase, N-terminal domain	2vzs A:42-225
at	AT5G56870.1	0049620	581-662,689-720	2.79e-23	49785	Galactose-binding domain-like	0.049	49803	beta-Galactosidase/glucuronidase, N-terminal domain	2vzs A:42-225
at	AT1G45130.1	0049622	30-347	4.84e-105	51445	(Trans)glycosidases	0.0000911	117375	Glycosyl hydrolases family 35 catalytic domain	1tg7 A:41-394
at	AT1G45130.1	0036533	405-576	8.75e-28	49785	Galactose-binding domain-like	0.034	49803	beta-Galactosidase/glucuronidase, N-terminal domain	1yq2 A:4-219
at	AT1G45130.1	0049620	585-725	6.92e-25	49785	Galactose-binding domain-like	0.045	49803	beta-Galactosidase/glucuronidase, N-terminal domain	2vzs A:42-225
at	AT5G63800.1	0049622	32-346	3.59e-97	51445	(Trans)glycosidases	0.00029	117375	Glycosyl hydrolases family 35 catalytic domain	1tg7 A:41-394
at	AT5G63800.1	0049620	580-708	2.79e-25	49785	Galactose-binding domain-like	0.061	49803	beta-Galactosidase/glucuronidase, N-terminal domain	2vzs A:42-225
at	AT5G63800.1	0036533	408-558	0.0000000000583	49785	Galactose-binding domain-like	0.035	49803	beta-Galactosidase/glucuronidase, N-terminal domain	1dp0 A:13-219
at	AT5G20710.1	0049622	25-343	9.44e-105	51445	(Trans)glycosidases	0.0000549	117375	Glycosyl hydrolases family 35 catalytic domain	1tg7 A:41-394
at	AT5G20710.1	0049620	586-666,695-746	4.62e-22	49785	Galactose-binding domain-like	0.029	49803	beta-Galactosidase/glucuronidase, N-terminal domain	2vzs A:42-225
at	AT5G20710.1	0036533	402-572	0.0000000000051	49785	Galactose-binding domain-like	0.044	49803	beta-Galactosidase/glucuronidase, N-terminal domain	1dp0 A:13-219
at	AT2G28470.1	0049622	31-348	3.74e-106	51445	(Trans)glycosidases	0.00019	117375	Glycosyl hydrolases family 35 catalytic domain	1tg7 A:41-394
at	AT2G28470.1	0049620	593-673,700-760	4.5e-30	49785	Galactose-binding domain-like	0.022	49803	beta-Galactosidase/glucuronidase, N-terminal domain	2vzs A:42-225
at	AT2G28470.1	0036533	406-580	7.29e-17	49785	Galactose-binding domain-like	0.017	49803	beta-Galactosidase/glucuronidase, N-terminal domain	2vzs A:42-225
at	AT2G32810.1	0049622	35-354	1.67e-101	51445	(Trans)glycosidases	0.00013	117375	Glycosyl hydrolases family 35 catalytic domain	1tg7 A:41-394
at	AT2G32810.1	0049620	614-695,723-781	8.5e-31	49785	Galactose-binding domain-like	0.03	49803	beta-Galactosidase/glucuronidase, N-terminal domain	1yq2 A:4-219
at	AT2G32810.1	0036533	417-556	0.00000595	49785	Galactose-binding domain-like	0.071	49803	beta-Galactosidase/glucuronidase, N-terminal domain	1yq2 A:4-219
at	AT5G16580.1	0044581	25-299	4.66e-78	51445	(Trans)glycosidases	0.0000066	51521	Family 1 of glycosyl hydrolase	1e6q M:
at	AT4G22100.1	0044581	24-483	1.64e-163	51445	(Trans)glycosidases	0.00000000938	51521	Family 1 of glycosyl hydrolase	1cbg A:
at	AT1G60090.1	0044581	21-490	4.06e-156	51445	(Trans)glycosidases	0.00000000842	51521	Family 1 of glycosyl hydrolase	1cbg A:
at	AT1G60270.1	0044581	21-376	3.58e-123	51445	(Trans)glycosidases	0.0000000717	51521	Family 1 of glycosyl hydrolase	1cbg A:
at	AT3G62740.1	0044581	19-478	2.47e-151	51445	(Trans)glycosidases	0.000000026	51521	Family 1 of glycosyl hydrolase	1cbg A:
at	AT3G62750.1	0044581	19-473	6.26e-161	51445	(Trans)glycosidases	0.0000000203	51521	Family 1 of glycosyl hydrolase	1cbg A:
at	AT4G27820.1	0044581	19-482	7.15e-167	51445	(Trans)glycosidases	0.00000000806	51521	Family 1 of glycosyl hydrolase	1cbg A:
at	AT4G27830.1	0044581	20-484	3.93e-168	51445	(Trans)glycosidases	0.00000000775	51521	Family 1 of glycosyl hydrolase	1cbg A:
at	AT1G02850.4	0046471	15-510	9.83e-161	51445	(Trans)glycosidases	0.00000000549	51521	Family 1 of glycosyl hydrolase	1cbg A:
at	AT5G42260.1	0046102	28-502	2.55e-182	51445	(Trans)glycosidases	0.00000000013	51521	Family 1 of glycosyl hydrolase	1cbg A:
at	AT5G44640.1	0046102	28-501	7.33e-183	51445	(Trans)glycosidases	0.000000000129	51521	Family 1 of glycosyl hydrolase	1cbg A:
at	AT2G25630.1	0046102	27-483	1.85e-171	51445	(Trans)glycosidases	0.00000000051	51521	Family 1 of glycosyl hydrolase	1cbg A:
at	AT2G44450.1	0046102	29-501	7.24e-181	51445	(Trans)glycosidases	0.000000000136	51521	Family 1 of glycosyl hydrolase	1cbg A:
at	AT3G60130.1	0046102	29-501	7.41e-181	51445	(Trans)glycosidases	0.00000000019	51521	Family 1 of glycosyl hydrolase	1cbg A:
at	AT2G44480.1	0046102	33-509	1.83e-181	51445	(Trans)glycosidases	0.000000000184	51521	Family 1 of glycosyl hydrolase	1cbg A:
at	AT1G52400.1	0046471	37-516	9.47e-162	51445	(Trans)glycosidases	0.00000000232	51521	Family 1 of glycosyl hydrolase	1cbg A:
at	AT1G52400.3	0046471	37-516	9.47e-162	51445	(Trans)glycosidases	0.00000000232	51521	Family 1 of glycosyl hydrolase	1cbg A:
at	AT3G21370.1	0044581	29-512	1.67e-164	51445	(Trans)glycosidases	0.00000000174	51521	Family 1 of glycosyl hydrolase	1cbg A:
at	AT1G75940.1	0046471	34-517	2.26e-167	51445	(Trans)glycosidases	0.00000000213	51521	Family 1 of glycosyl hydrolase	1cbg A:
at	AT1G66270.1	0044581	32-510	1.47e-163	51445	(Trans)glycosidases	0.00000000282	51521	Family 1 of glycosyl hydrolase	1cbg A:
at	AT1G66280.1	0044581	31-510	3.79e-166	51445	(Trans)glycosidases	0.00000000277	51521	Family 1 of glycosyl hydrolase	1cbg A:
at	AT3G09260.1	0044581	31-510	4e-167	51445	(Trans)glycosidases	0.00000000203	51521	Family 1 of glycosyl hydrolase	1cbg A:
at	AT5G28510.1	0046471	34-519	1.7e-165	51445	(Trans)glycosidases	0.00000000348	51521	Family 1 of glycosyl hydrolase	1cbg A:
at	AT3G03640.1	0044581	31-512	8.94e-160	51445	(Trans)glycosidases	0.00000000155	51521	Family 1 of glycosyl hydrolase	1cbg A:
at	AT2G44490.1	0044581	16-492	2.09e-173	51445	(Trans)glycosidases	0.000000000497	51521	Family 1 of glycosyl hydrolase	1cbg A:
at	AT3G60120.1	0044581	12-490	1.25e-169	51445	(Trans)glycosidases	0.000000000398	51521	Family 1 of glycosyl hydrolase	1cbg A:
at	AT2G44460.1	0046471	24-504	4.17e-183	51445	(Trans)glycosidases	0.000000000496	51521	Family 1 of glycosyl hydrolase	1cbg A:
at	AT2G44470.3	0046102	24-506	4.6e-178	51445	(Trans)glycosidases	0.000000000414	51521	Family 1 of glycosyl hydrolase	1cbg A:
at	AT3G60140.1	0046471	17-503	2.79e-180	51445	(Trans)glycosidases	0.00000000061	51521	Family 1 of glycosyl hydrolase	1cbg A:
at	AT5G24540.1	0044581	29-509	3.48e-179	51445	(Trans)glycosidases	0.0000000003	51521	Family 1 of glycosyl hydrolase	1cbg A:
at	AT5G24550.1	0046102	27-510	7.05e-179	51445	(Trans)glycosidases	0.000000000306	51521	Family 1 of glycosyl hydrolase	1cbg A:
at	AT2G32860.2	0044581	95-571	3.84e-167	51445	(Trans)glycosidases	0.00000000105	51521	Family 1 of glycosyl hydrolase	1cbg A:
at	AT1G47600.1	0046471	37-510	2.6e-164	51445	(Trans)glycosidases	0.000000000731	51521	Family 1 of glycosyl hydrolase	1e6q M:
at	AT1G51470.1	0044581	40-509	2.02e-165	51445	(Trans)glycosidases	0.000000000611	51521	Family 1 of glycosyl hydrolase	1cbg A:
at	AT1G51490.1	0044581	27-482	4.29e-123	51445	(Trans)glycosidases	0.0000000107	51521	Family 1 of glycosyl hydrolase	1cbg A:
at	AT5G25980.2	0046471	36-523	3.95e-167	51445	(Trans)glycosidases	0.0000000000041	51521	Family 1 of glycosyl hydrolase	1e6q M:
at	AT5G26000.1	0046471	28-512	7.25e-164	51445	(Trans)glycosidases	0.00000000000377	51521	Family 1 of glycosyl hydrolase	1e6q M:
at	AT5G48375.1	0046471	26-416	4.81e-122	51445	(Trans)glycosidases	0.00000000067	51521	Family 1 of glycosyl hydrolase	1e6q M:
at	AT1G26560.1	0044581	32-506	4.08e-187	51445	(Trans)glycosidases	0.000000000506	51521	Family 1 of glycosyl hydrolase	1cbg A:
at	AT5G54570.1	0044581	29-505	1.23e-181	51445	(Trans)glycosidases	0.000000000436	51521	Family 1 of glycosyl hydrolase	1cbg A:
at	AT5G36890.1	0046102	15-480	5.87e-183	51445	(Trans)glycosidases	0.00000000103	51521	Family 1 of glycosyl hydrolase	1cbg A:
at	AT3G18070.1	0044581	29-497	2.06e-173	51445	(Trans)glycosidases	0.000000000753	51521	Family 1 of glycosyl hydrolase	1cbg A:
at	AT3G18080.1	0044581	37-508	7.05e-181	51445	(Trans)glycosidases	0.000000000478	51521	Family 1 of glycosyl hydrolase	1cbg A:
at	AT1G61810.1	0044581	36-508	1.35e-169	51445	(Trans)glycosidases	0.00000000498	51521	Family 1 of glycosyl hydrolase	1cbg A:
at	AT1G61820.1	0044581	32-505	1.59e-175	51445	(Trans)glycosidases	0.00000000202	51521	Family 1 of glycosyl hydrolase	1cbg A:
at	AT4G21760.1	0044581	54-511	8.71e-168	51445	(Trans)glycosidases	0.00000000939	51521	Family 1 of glycosyl hydrolase	1cbg A:
at	AT4G16430.1	0041437	316-382	1.7e-17	47459	HLH, helix-loop-helix DNA-binding domain	0.0019	47460	HLH, helix-loop-helix DNA-binding domain	1r05 A:
at	AT4G17880.1	0043065	415-482	1.44e-18	47459	HLH, helix-loop-helix DNA-binding domain	0.0016	47460	HLH, helix-loop-helix DNA-binding domain	1r05 A:
at	AT1G03040.1	0035101	148-209	0.0000000000000236	47459	HLH, helix-loop-helix DNA-binding domain	0.0019	47460	HLH, helix-loop-helix DNA-binding domain	1r05 A:
at	AT2G31220.1	0043065	242-310	0.000000000000025	47459	HLH, helix-loop-helix DNA-binding domain	0.0025	47460	HLH, helix-loop-helix DNA-binding domain	1am9 A:
at	AT4G36060.1	0035101	44-114	0.000000000000916	47459	HLH, helix-loop-helix DNA-binding domain	0.0057	47460	HLH, helix-loop-helix DNA-binding domain	1r05 A:
at	AT4G00480.1	0035101	346-397	0.00000000955	47459	HLH, helix-loop-helix DNA-binding domain	0.0053	47460	HLH, helix-loop-helix DNA-binding domain	1mdy A:
at	AT1G01260.1	0043065	432-498	9.81e-19	47459	HLH, helix-loop-helix DNA-binding domain	0.0024	47460	HLH, helix-loop-helix DNA-binding domain	1nkp A:
at	AT1G01260.2	0043065	432-498	9.81e-19	47459	HLH, helix-loop-helix DNA-binding domain	0.0024	47460	HLH, helix-loop-helix DNA-binding domain	1nkp A:
at	AT1G01260.3	0043065	432-498	9.81e-19	47459	HLH, helix-loop-helix DNA-binding domain	0.0024	47460	HLH, helix-loop-helix DNA-binding domain	1nkp A:
at	AT4G00870.1	0035101	244-309	1.24e-16	47459	HLH, helix-loop-helix DNA-binding domain	0.0021	47460	HLH, helix-loop-helix DNA-binding domain	1r05 A:
at	AT2G22750.2	0043065	127-190	6.15e-17	47459	HLH, helix-loop-helix DNA-binding domain	0.0028	47460	HLH, helix-loop-helix DNA-binding domain	1am9 A:
at	AT2G22760.1	0035101	119-181	6.28e-16	47459	HLH, helix-loop-helix DNA-binding domain	0.0026	47460	HLH, helix-loop-helix DNA-binding domain	1r05 A:
at	AT2G22770.1	0035101	129-192	0.00000000000000106	47459	HLH, helix-loop-helix DNA-binding domain	0.0024	47460	HLH, helix-loop-helix DNA-binding domain	1am9 A:
at	AT4G28790.1	0035101	274-344	2.09e-17	47459	HLH, helix-loop-helix DNA-binding domain	0.0036	47460	HLH, helix-loop-helix DNA-binding domain	1r05 A:
at	AT4G37850.1	0043065	153-217	7.98e-17	47459	HLH, helix-loop-helix DNA-binding domain	0.0025	47460	HLH, helix-loop-helix DNA-binding domain	1r05 A:
at	AT4G29930.3	0043065	54-121	3.01e-16	47459	HLH, helix-loop-helix DNA-binding domain	0.0023	47460	HLH, helix-loop-helix DNA-binding domain	1r05 A:
at	AT5G46830.1	0043065	339-408	3.14e-16	47459	HLH, helix-loop-helix DNA-binding domain	0.0027	47460	HLH, helix-loop-helix DNA-binding domain	1r05 A:
at	AT1G68810.1	0043065	177-231	0.000000000000017	47459	HLH, helix-loop-helix DNA-binding domain	0.0019	47460	HLH, helix-loop-helix DNA-binding domain	1an4 A:
at	AT3G25710.1	0043065	135-191	0.00000000000000955	47459	HLH, helix-loop-helix DNA-binding domain	0.0024	47460	HLH, helix-loop-helix DNA-binding domain	1an4 A:
at	AT3G23210.1	0038629	153-227	0.000000000000379	47459	HLH, helix-loop-helix DNA-binding domain	0.0044	47460	HLH, helix-loop-helix DNA-binding domain	1am9 A:
at	AT5G51780.1	0043065	3-68	0.0000000000000209	47459	HLH, helix-loop-helix DNA-binding domain	0.0027	47460	HLH, helix-loop-helix DNA-binding domain	1r05 A:
at	AT5G56960.1	0035101	283-350	0.00000000000000785	47459	HLH, helix-loop-helix DNA-binding domain	0.003	47460	HLH, helix-loop-helix DNA-binding domain	1nkp A:
at	AT3G47640.1	0035101	26-91	0.0000000000432	47459	HLH, helix-loop-helix DNA-binding domain	0.004	47460	HLH, helix-loop-helix DNA-binding domain	1r05 A:
at	AT3G47640.2	0035101	26-91	0.0000000000432	47459	HLH, helix-loop-helix DNA-binding domain	0.004	47460	HLH, helix-loop-helix DNA-binding domain	1r05 A:
at	AT3G47640.3	0035101	26-91	0.0000000000432	47459	HLH, helix-loop-helix DNA-binding domain	0.004	47460	HLH, helix-loop-helix DNA-binding domain	1r05 A:
at	AT2G42300.1	0035101	189-260	0.00000000000000209	47459	HLH, helix-loop-helix DNA-binding domain	0.0046	47460	HLH, helix-loop-helix DNA-binding domain	1r05 A:
at	AT1G68920.1	0035101	307-378	2.62e-17	47459	HLH, helix-loop-helix DNA-binding domain	0.003	47460	HLH, helix-loop-helix DNA-binding domain	1r05 A:
at	AT1G68920.2	0035101	307-378	2.62e-17	47459	HLH, helix-loop-helix DNA-binding domain	0.003	47460	HLH, helix-loop-helix DNA-binding domain	1r05 A:
at	AT2G40200.1	0035101	61-117	0.000000000000109	47459	HLH, helix-loop-helix DNA-binding domain	0.0028	47460	HLH, helix-loop-helix DNA-binding domain	1an4 A:
at	AT1G30670.1	0035101	132-197	0.0000000000667	47459	HLH, helix-loop-helix DNA-binding domain	0.0042	47460	HLH, helix-loop-helix DNA-binding domain	1r05 A:
at	AT2G34820.1	0035101	161-221	0.00000000017	47459	HLH, helix-loop-helix DNA-binding domain	0.004	47460	HLH, helix-loop-helix DNA-binding domain	1a0a A:
at	AT1G27740.1	0035101	175-237	0.0000000000000209	47459	HLH, helix-loop-helix DNA-binding domain	0.0037	47460	HLH, helix-loop-helix DNA-binding domain	1am9 A:
at	AT1G12540.1	0041437	71-150	0.0000000000000119	47459	HLH, helix-loop-helix DNA-binding domain	0.0023	47460	HLH, helix-loop-helix DNA-binding domain	1r05 A:
at	AT4G01460.1	0035112	111-180	1.44e-16	47459	HLH, helix-loop-helix DNA-binding domain	0.0034	47460	HLH, helix-loop-helix DNA-binding domain	1an4 A:
at	AT3G57800.1	0035101	208-240,288-326	0.00000000000999	47459	HLH, helix-loop-helix DNA-binding domain	0.0073	47460	HLH, helix-loop-helix DNA-binding domain	1a0a A:
at	AT5G10570.1	0043065	150-214	7.85e-16	47459	HLH, helix-loop-helix DNA-binding domain	0.0023	47460	HLH, helix-loop-helix DNA-binding domain	1r05 A:
at	AT3G07340.1	0035101	262-333	5.37e-17	47459	HLH, helix-loop-helix DNA-binding domain	0.0029	47460	HLH, helix-loop-helix DNA-binding domain	1am9 A:
at	AT4G34530.1	0035101	176-246	1.2e-16	47459	HLH, helix-loop-helix DNA-binding domain	0.0032	47460	HLH, helix-loop-helix DNA-binding domain	1am9 A:
at	AT2G18300.2	0035101	189-259	2.49e-16	47459	HLH, helix-loop-helix DNA-binding domain	0.0032	47460	HLH, helix-loop-helix DNA-binding domain	1r05 A:
at	AT2G24260.1	0035101	142-203	4.32e-17	47459	HLH, helix-loop-helix DNA-binding domain	0.0028	47460	HLH, helix-loop-helix DNA-binding domain	1am9 A:
at	AT3G61950.1	0035112	174-245	6.15e-17	47459	HLH, helix-loop-helix DNA-binding domain	0.0032	47460	HLH, helix-loop-helix DNA-binding domain	1r05 A:
at	AT4G29100.1	0035101	263-314	0.000000000602	47459	HLH, helix-loop-helix DNA-binding domain	0.0059	47460	HLH, helix-loop-helix DNA-binding domain	1am9 A:
at	AT4G30980.1	0035101	134-195	6.54e-17	47459	HLH, helix-loop-helix DNA-binding domain	0.0026	47460	HLH, helix-loop-helix DNA-binding domain	1r05 A:
at	AT2G46810.1	0035112	190-257	6.54e-16	47459	HLH, helix-loop-helix DNA-binding domain	0.0033	47460	HLH, helix-loop-helix DNA-binding domain	1r05 A:
at	AT5G46690.1	0043065	84-152	5.1e-16	47459	HLH, helix-loop-helix DNA-binding domain	0.0041	47460	HLH, helix-loop-helix DNA-binding domain	1r05 A:
at	AT1G10120.1	0035101	210-280	4.45e-17	47459	HLH, helix-loop-helix DNA-binding domain	0.0037	47460	HLH, helix-loop-helix DNA-binding domain	1am9 A:
at	AT1G25330.1	0035101	108-177	1.57e-16	47459	HLH, helix-loop-helix DNA-binding domain	0.0026	47460	HLH, helix-loop-helix DNA-binding domain	1am9 A:
at	AT1G26260.1	0035101	227-297	1.83e-16	47459	HLH, helix-loop-helix DNA-binding domain	0.0031	47460	HLH, helix-loop-helix DNA-binding domain	1am9 A:
at	AT1G26260.2	0035101	227-297	1.83e-16	47459	HLH, helix-loop-helix DNA-binding domain	0.0031	47460	HLH, helix-loop-helix DNA-binding domain	1am9 A:
at	AT3G23690.1	0035101	195-266	9.42e-17	47459	HLH, helix-loop-helix DNA-binding domain	0.003	47460	HLH, helix-loop-helix DNA-binding domain	1am9 A:
at	AT5G48560.1	0035101	305-370	3.14e-16	47459	HLH, helix-loop-helix DNA-binding domain	0.0033	47460	HLH, helix-loop-helix DNA-binding domain	1r05 A:
at	AT5G62610.1	0035101	157-224	6.41e-17	47459	HLH, helix-loop-helix DNA-binding domain	0.0026	47460	HLH, helix-loop-helix DNA-binding domain	1am9 A:
at	AT1G35460.1	0035101	190-253	1.31e-16	47459	HLH, helix-loop-helix DNA-binding domain	0.0032	47460	HLH, helix-loop-helix DNA-binding domain	1am9 A:
at	AT4G09180.1	0035101	193-254	1.83e-16	47459	HLH, helix-loop-helix DNA-binding domain	0.0025	47460	HLH, helix-loop-helix DNA-binding domain	1r05 A:
at	AT5G58010.1	0035101	103-164	7.59e-17	47459	HLH, helix-loop-helix DNA-binding domain	0.0022	47460	HLH, helix-loop-helix DNA-binding domain	1r05 A:
at	AT1G66470.1	0035101	202-261	0.000000000000144	47459	HLH, helix-loop-helix DNA-binding domain	0.0048	47460	HLH, helix-loop-helix DNA-binding domain	1am9 A:
at	AT2G14760.1	0035101	244-309	0.0000000000000445	47459	HLH, helix-loop-helix DNA-binding domain	0.0041	47460	HLH, helix-loop-helix DNA-binding domain	1r05 A:
at	AT4G33880.1	0035101	274-338	0.0000000000000589	47459	HLH, helix-loop-helix DNA-binding domain	0.004	47460	HLH, helix-loop-helix DNA-binding domain	1am9 A:
at	AT5G37800.1	0035101	209-267	0.000000000000366	47459	HLH, helix-loop-helix DNA-binding domain	0.0048	47460	HLH, helix-loop-helix DNA-binding domain	1am9 A:
at	AT3G21330.1	0035101	280-340	0.000000000000118	47459	HLH, helix-loop-helix DNA-binding domain	0.0035	47460	HLH, helix-loop-helix DNA-binding domain	1r05 A:
at	AT1G06170.1	0043065	211-277	0.00000000000322	47459	HLH, helix-loop-helix DNA-binding domain	0.0027	47460	HLH, helix-loop-helix DNA-binding domain	1r05 A:
at	AT1G06170.2	0043065	211-277	0.00000000000322	47459	HLH, helix-loop-helix DNA-binding domain	0.0027	47460	HLH, helix-loop-helix DNA-binding domain	1r05 A:
at	AT1G10610.1	0043065	259-322	0.0000000000000393	47459	HLH, helix-loop-helix DNA-binding domain	0.0032	47460	HLH, helix-loop-helix DNA-binding domain	1nkp A:
at	AT2G31210.1	0043065	209-278	0.000000000000122	47459	HLH, helix-loop-helix DNA-binding domain	0.0024	47460	HLH, helix-loop-helix DNA-binding domain	1r05 A:
at	AT5G43650.1	0038629	79-146	0.0000000000236	47459	HLH, helix-loop-helix DNA-binding domain	0.0039	47460	HLH, helix-loop-helix DNA-binding domain	1nkp A:
at	AT5G65640.1	0043065	177-242	2.62e-16	47459	HLH, helix-loop-helix DNA-binding domain	0.0023	47460	HLH, helix-loop-helix DNA-binding domain	1r05 A:
at	AT1G22490.1	0043065	112-178	1.83e-17	47459	HLH, helix-loop-helix DNA-binding domain	0.0038	47460	HLH, helix-loop-helix DNA-binding domain	1am9 A:
at	AT1G49770.1	0035101	69-131	0.0000000000000196	47459	HLH, helix-loop-helix DNA-binding domain	0.0039	47460	HLH, helix-loop-helix DNA-binding domain	1r05 A:
at	AT1G72210.1	0035112	121-186	3.66e-17	47459	HLH, helix-loop-helix DNA-binding domain	0.0042	47460	HLH, helix-loop-helix DNA-binding domain	1an4 A:
at	AT5G65320.1	0043065	98-170	3.66e-17	47459	HLH, helix-loop-helix DNA-binding domain	0.0041	47460	HLH, helix-loop-helix DNA-binding domain	1an4 A:
at	AT2G41240.1	0041437	62-131	3.01e-18	47459	HLH, helix-loop-helix DNA-binding domain	0.002	47460	HLH, helix-loop-helix DNA-binding domain	1r05 A:
at	AT5G04150.1	0041437	65-136	0.000000000000772	47459	HLH, helix-loop-helix DNA-binding domain	0.0035	47460	HLH, helix-loop-helix DNA-binding domain	1nkp A:
at	AT4G21340.1	0035101	190-237	0.0000000000327	47459	HLH, helix-loop-helix DNA-binding domain	0.0039	47460	HLH, helix-loop-helix DNA-binding domain	1ukl C:
at	AT4G14410.1	0043065	136-204	0.00000000000537	47459	HLH, helix-loop-helix DNA-binding domain	0.0062	47460	HLH, helix-loop-helix DNA-binding domain	1mdy A:
at	AT2G41130.1	0043065	69-128	0.00000000000222	47459	HLH, helix-loop-helix DNA-binding domain	0.003	47460	HLH, helix-loop-helix DNA-binding domain	1an4 A:
at	AT3G56770.1	0043065	48-100	0.0000000000196	47459	HLH, helix-loop-helix DNA-binding domain	0.0033	47460	HLH, helix-loop-helix DNA-binding domain	1an4 A:
at	AT3G56770.1	0044223	131-202	0.0000595	55021	ACT-like	0.09	143381	SP0238-like	1zpv A:1-83
at	AT1G68240.1	0035101	66-133	0.000000000000419	47459	HLH, helix-loop-helix DNA-binding domain	0.0053	47460	HLH, helix-loop-helix DNA-binding domain	1r05 A:
at	AT1G27660.1	0035101	332-385	0.0000000000707	47459	HLH, helix-loop-helix DNA-binding domain	0.0049	47460	HLH, helix-loop-helix DNA-binding domain	1ukl C:
at	AT1G61660.1	0035101	280-335	0.0000000000222	47459	HLH, helix-loop-helix DNA-binding domain	0.0047	47460	HLH, helix-loop-helix DNA-binding domain	1ukl C:
at	AT3G19500.1	0035101	143-205	0.00000000000981	47459	HLH, helix-loop-helix DNA-binding domain	0.0052	47460	HLH, helix-loop-helix DNA-binding domain	1am9 A:
at	AT1G51070.1	0035101	70-136	0.00000000000196	47459	HLH, helix-loop-helix DNA-binding domain	0.0032	47460	HLH, helix-loop-helix DNA-binding domain	1am9 A:
at	AT3G22100.1	0043065	142-188	0.000000183	47459	HLH, helix-loop-helix DNA-binding domain	0.005	47460	HLH, helix-loop-helix DNA-binding domain	1am9 A:
at	AT4G25400.1	0041437	3-65	0.0000000000017	47459	HLH, helix-loop-helix DNA-binding domain	0.0036	47460	HLH, helix-loop-helix DNA-binding domain	1a0a A:
at	AT4G28811.1	0043065	360-431	1.96e-19	47459	HLH, helix-loop-helix DNA-binding domain	0.0034	47460	HLH, helix-loop-helix DNA-binding domain	1am9 A:
at	AT5G51790.1	0041437	23-99	0.00000000000611	47459	HLH, helix-loop-helix DNA-binding domain	0.0036	47460	HLH, helix-loop-helix DNA-binding domain	1r05 A:
at	AT3G19860.2	0035101	58-124	0.000000000000484	47459	HLH, helix-loop-helix DNA-binding domain	0.0054	47460	HLH, helix-loop-helix DNA-binding domain	1am9 A:
at	AT1G51140.1	0035101	313-376	2.49e-16	47459	HLH, helix-loop-helix DNA-binding domain	0.0031	47460	HLH, helix-loop-helix DNA-binding domain	1r05 A:
at	AT3G20640.1	0035101	345-398	0.000000000072	47459	HLH, helix-loop-helix DNA-binding domain	0.0046	47460	HLH, helix-loop-helix DNA-binding domain	1ukl C:
at	AT1G62975.1	0043065	72-151	0.0000000000000034	47459	HLH, helix-loop-helix DNA-binding domain	0.0037	47460	HLH, helix-loop-helix DNA-binding domain	1an4 A:
at	AT4G28815.1	0043065	153-223	9.68e-18	47459	HLH, helix-loop-helix DNA-binding domain	0.0032	47460	HLH, helix-loop-helix DNA-binding domain	1r05 A:
at	AT1G05805.1	0035101	292-351	0.0000000000000851	47459	HLH, helix-loop-helix DNA-binding domain	0.0032	47460	HLH, helix-loop-helix DNA-binding domain	1am9 A:
at	AT2G43140.1	0035101	241-295	0.000000000000183	47459	HLH, helix-loop-helix DNA-binding domain	0.0041	47460	HLH, helix-loop-helix DNA-binding domain	1r05 A:
at	AT2G42280.1	0035101	288-347	0.00000000000000262	47459	HLH, helix-loop-helix DNA-binding domain	0.0041	47460	HLH, helix-loop-helix DNA-binding domain	1r05 A:
at	AT2G20100.1	0035101	219-276	0.00000000157	47459	HLH, helix-loop-helix DNA-binding domain	0.0067	47460	HLH, helix-loop-helix DNA-binding domain	1am9 A:
at	AT1G74500.1	0043065	20-79	0.000000000196	47459	HLH, helix-loop-helix DNA-binding domain	0.004	47460	HLH, helix-loop-helix DNA-binding domain	1r05 A:
at	AT5G50915.1	0035101	140-207	9.68e-17	47459	HLH, helix-loop-helix DNA-binding domain	0.0035	47460	HLH, helix-loop-helix DNA-binding domain	1am9 A:
at	AT5G50915.2	0035101	140-207	9.68e-17	47459	HLH, helix-loop-helix DNA-binding domain	0.0035	47460	HLH, helix-loop-helix DNA-binding domain	1am9 A:
at	AT5G43175.1	0035101	143-204	0.0000000000000196	47459	HLH, helix-loop-helix DNA-binding domain	0.0034	47460	HLH, helix-loop-helix DNA-binding domain	1am9 A:
at	AT5G01310.1	0044881	695-876	1.87e-41	54197	HIT-like	0.02	54198	HIT (HINT, histidine triad) family of protein kinase-interacting proteins	1xqu A:
at	AT5G01310.1	0048378	506-644	1.37e-18	52949	Macro domain-like	0.0012	89724	Macro domain	1spv A:
at	AT5G01310.1	0051325	226-370	0.0000000000000604	52540	P-loop containing nucleoside triphosphate hydrolases	0.012	52541	Nucleotide and nucleoside kinases	1yj5 A:351-522
at	AT5G01310.1	0035101	48-103	0.00000000000222	47459	HLH, helix-loop-helix DNA-binding domain	0.004	47460	HLH, helix-loop-helix DNA-binding domain	1hlo A:
at	AT5G09460.1	0043065	272-323	0.00000301	47459	HLH, helix-loop-helix DNA-binding domain	0.0047	47460	HLH, helix-loop-helix DNA-binding domain	1an4 A:
at	AT1G29950.1	0044409	199-245	0.000000275	47459	HLH, helix-loop-helix DNA-binding domain	0.0059	47460	HLH, helix-loop-helix DNA-binding domain	1am9 A:
at	AT1G29950.2	0044409	199-245	0.000000275	47459	HLH, helix-loop-helix DNA-binding domain	0.0059	47460	HLH, helix-loop-helix DNA-binding domain	1am9 A:
at	AT3G17100.1	0043065	166-219	0.0000683	47459	HLH, helix-loop-helix DNA-binding domain	0.0085	47460	HLH, helix-loop-helix DNA-binding domain	1r05 A:
at	AT3G17100.2	0043065	166-219	0.0000683	47459	HLH, helix-loop-helix DNA-binding domain	0.0085	47460	HLH, helix-loop-helix DNA-binding domain	1r05 A:
at	AT3G06590.1	0035101	145-213	0.00000000619	47459	HLH, helix-loop-helix DNA-binding domain	0.0059	47460	HLH, helix-loop-helix DNA-binding domain	1an4 A:
at	AT3G06590.2	0035101	145-213	0.00000000619	47459	HLH, helix-loop-helix DNA-binding domain	0.0059	47460	HLH, helix-loop-helix DNA-binding domain	1an4 A:
at	AT1G09250.1	0043065	145-199	0.000000249	47459	HLH, helix-loop-helix DNA-binding domain	0.0075	47460	HLH, helix-loop-helix DNA-binding domain	1r05 A:
at	AT3G05800.1	0043065	145-200	0.0000785	47459	HLH, helix-loop-helix DNA-binding domain	0.011	47460	HLH, helix-loop-helix DNA-binding domain	1r05 A:
at	AT2G39660.1	0038477	51-359	3.55e-81	56112	Protein kinase-like (PK-like)	0.00013	88854	Protein kinases, catalytic subunit	1r0p A:
at	AT5G08130.2	0035101	277-346	1.23e-18	47459	HLH, helix-loop-helix DNA-binding domain	0.0015	47460	HLH, helix-loop-helix DNA-binding domain	1am9 A:
at	AT5G08130.4	0035101	277-346	1.23e-18	47459	HLH, helix-loop-helix DNA-binding domain	0.0015	47460	HLH, helix-loop-helix DNA-binding domain	1am9 A:
at	AT1G69010.1	0035101	43-116	2.22e-18	47459	HLH, helix-loop-helix DNA-binding domain	0.0017	47460	HLH, helix-loop-helix DNA-binding domain	1am9 A:
at	AT5G38860.1	0041437	31-114	3.27e-20	47459	HLH, helix-loop-helix DNA-binding domain	0.0015	47460	HLH, helix-loop-helix DNA-binding domain	1r05 A:
at	AT2G43360.1	0043105	46-356	9.94e-85	102114	Radical SAM enzymes	0.0000000288	102115	Biotin synthase	1r30 A:
at	AT5G28540.1	0047192	36-219	6.22e-71	53067	Actin-like ATPase domain	0.000000278	53068	Actin/HSP70	1hjo A:3-188
at	AT5G28540.1	0038604	222-413	2.65e-66	53067	Actin-like ATPase domain	0.000000335	53068	Actin/HSP70	1bup A:189-381
at	AT5G28540.1	0036037	418-574	5.36e-65	100920	Heat shock protein 70kD (HSP70), peptide-binding domain	0.000000765	100921	Heat shock protein 70kD (HSP70), peptide-binding domain	1ckr A:
at	AT5G28540.1	0044279	568-651	3.92e-27	100934	Heat shock protein 70kD (HSP70), C-terminal subdomain	0.00013	100935	Heat shock protein 70kD (HSP70), C-terminal subdomain	1ud0 A:
at	AT5G42020.1	0047192	36-219	6.22e-71	53067	Actin-like ATPase domain	0.000000278	53068	Actin/HSP70	1hjo A:3-188
at	AT5G42020.1	0038604	222-413	1e-66	53067	Actin-like ATPase domain	0.000000362	53068	Actin/HSP70	1bup A:189-381
at	AT5G42020.1	0036037	418-574	1.57e-64	100920	Heat shock protein 70kD (HSP70), peptide-binding domain	0.000000725	100921	Heat shock protein 70kD (HSP70), peptide-binding domain	1ckr A:
at	AT5G42020.1	0044279	568-651	7.98e-27	100934	Heat shock protein 70kD (HSP70), C-terminal subdomain	0.00013	100935	Heat shock protein 70kD (HSP70), C-terminal subdomain	1ud0 A:
at	AT1G19700.1	0047970	353-419	1.75e-17	46689	Homeodomain-like	0.0011	46690	Homeodomain	1x2n A:6-67
at	AT1G19700.2	0047970	353-419	1.75e-17	46689	Homeodomain-like	0.0011	46690	Homeodomain	1x2n A:6-67
at	AT1G19700.3	0047970	353-419	1.75e-17	46689	Homeodomain-like	0.0011	46690	Homeodomain	1x2n A:6-67
at	AT1G75430.1	0047970	209-271	4.71e-18	46689	Homeodomain-like	0.0012	46690	Homeodomain	1x2n A:6-67
at	AT2G35940.1	0047970	387-453	5.56e-17	46689	Homeodomain-like	0.001	46690	Homeodomain	1x2n A:6-67
at	AT2G35940.2	0047970	387-453	5.56e-17	46689	Homeodomain-like	0.001	46690	Homeodomain	1x2n A:6-67
at	AT2G35940.3	0047970	387-453	5.56e-17	46689	Homeodomain-like	0.001	46690	Homeodomain	1x2n A:6-67
at	AT1G75410.1	0047970	348-414	3.38e-17	46689	Homeodomain-like	0.0012	46690	Homeodomain	1x2n A:6-67
at	AT1G75410.2	0047970	348-414	3.38e-17	46689	Homeodomain-like	0.0012	46690	Homeodomain	1x2n A:6-67
at	AT2G23760.1	0047970	426-492	1.21e-17	46689	Homeodomain-like	0.0015	46690	Homeodomain	1x2n A:6-67
at	AT2G23760.2	0047970	426-492	1.21e-17	46689	Homeodomain-like	0.0015	46690	Homeodomain	1x2n A:6-67
at	AT2G23760.3	0047970	426-492	1.21e-17	46689	Homeodomain-like	0.0015	46690	Homeodomain	1x2n A:6-67
at	AT4G34610.1	0047970	316-381	1.54e-16	46689	Homeodomain-like	0.0014	46690	Homeodomain	1x2n A:6-67
at	AT4G34610.2	0047970	316-381	1.54e-16	46689	Homeodomain-like	0.0014	46690	Homeodomain	1x2n A:6-67
at	AT2G16400.1	0047970	287-353	5.99e-17	46689	Homeodomain-like	0.0016	46690	Homeodomain	1x2n A:6-67
at	AT2G27990.1	0047970	427-491	6.42e-17	46689	Homeodomain-like	0.0011	46690	Homeodomain	1x2n A:6-67
at	AT5G02030.1	0047970	351-416	8.98e-17	46689	Homeodomain-like	0.0011	46690	Homeodomain	1x2n A:6-67
at	AT1G59640.2	0035101	140-211	9.42e-18	47459	HLH, helix-loop-helix DNA-binding domain	0.0026	47460	HLH, helix-loop-helix DNA-binding domain	1am9 A:
at	AT4G21070.1	0039668	733-836	3.66e-25	52113	BRCT domain	0.002	63955	BRCT domain	1jnx X:1649-1757
at	AT4G21070.1	0047624	5-76	2.16e-18	57850	RING/U-box	0.0044	57851	RING finger domain, C3HC4	1jm7 A:
at	AT4G21070.1	0040339	844-937	0.0000000000105	52113	BRCT domain	0.03	63955	BRCT domain	1l0b A:1705-1801
at	AT2G44950.1	0049212	817-873	0.00000000000353	57850	RING/U-box	0.011	57851	RING finger domain, C3HC4	1jm7 A:
at	AT1G55250.1	0050087	847-892	0.00000000000139	57850	RING/U-box	0.022	57851	RING finger domain, C3HC4	1jm7 A:
at	AT4G39400.1	0035371	865-1155	1.23e-75	56112	Protein kinase-like (PK-like)	0.00016	88854	Protein kinases, catalytic subunit	1uwh A:
at	AT4G39400.1	0052014	262-579	2.67e-61	52047	RNI-like	0.042	52055	Cyclin A/CDK2-associated p19, Skp2	1fqv A:146-431
at	AT4G39400.1	0048505	55-355	4.59e-44	52058	L domain-like	0.078	89569	Polygalacturonase inhibiting protein PGIP	1ogq A:
at	AT4G39400.1	0050397	644-766	3.13e-25	52058	L domain-like	0.0032	89569	Polygalacturonase inhibiting protein PGIP	1ogq A:
at	AT1G55610.1	0040727	845-1147	1.12e-74	56112	Protein kinase-like (PK-like)	0.00026	88854	Protein kinases, catalytic subunit	1uwh A:
at	AT1G55610.1	0041848	455-573,632-755	2.65e-56	52058	L domain-like	0.001	89569	Polygalacturonase inhibiting protein PGIP	1ogq A:
at	AT1G55610.1	0041848	201-468	1.87e-50	52058	L domain-like	0.007	89569	Polygalacturonase inhibiting protein PGIP	1ogq A:
at	AT1G55610.1	0041848	36-268	2.86e-32	52058	L domain-like	0.005	89569	Polygalacturonase inhibiting protein PGIP	1ogq A:
at	AT1G55610.2	0040727	845-1147	1.12e-74	56112	Protein kinase-like (PK-like)	0.00026	88854	Protein kinases, catalytic subunit	1uwh A:
at	AT1G55610.2	0041848	455-573,632-755	2.65e-56	52058	L domain-like	0.001	89569	Polygalacturonase inhibiting protein PGIP	1ogq A:
at	AT1G55610.2	0041848	201-468	1.87e-50	52058	L domain-like	0.007	89569	Polygalacturonase inhibiting protein PGIP	1ogq A:
at	AT1G55610.2	0041848	36-268	2.86e-32	52058	L domain-like	0.005	89569	Polygalacturonase inhibiting protein PGIP	1ogq A:
at	AT2G01950.1	0035371	819-1126	1.34e-72	56112	Protein kinase-like (PK-like)	0.00021	88854	Protein kinases, catalytic subunit	1luf A:
at	AT2G01950.1	0048505	58-391	1.02e-53	52058	L domain-like	0.016	89569	Polygalacturonase inhibiting protein PGIP	1ogq A:
at	AT2G01950.1	0041848	324-543	7.48e-51	52058	L domain-like	0.0011	89569	Polygalacturonase inhibiting protein PGIP	1ogq A:
at	AT2G01950.1	0050397	576-724	1.99e-29	52058	L domain-like	0.003	89569	Polygalacturonase inhibiting protein PGIP	1ogq A:
at	AT3G13380.1	0035371	839-1132	9.71e-76	56112	Protein kinase-like (PK-like)	0.00018	88854	Protein kinases, catalytic subunit	1uwh A:
at	AT3G13380.1	0052014	307-569,637-729	4.32e-59	52047	RNI-like	0.083	52055	Cyclin A/CDK2-associated p19, Skp2	1fqv A:146-431
at	AT3G13380.1	0052014	81-397	4.32e-51	52047	RNI-like	0.079	52052	Rna1p (RanGAP1), N-terminal domain	1yrg A:
at	AT2G46020.2	0051486	960-1211	6.31e-64	52540	P-loop containing nucleoside triphosphate hydrolases	0.0000758	81268	Tandem AAA-ATPase domain	1z63 A:432-661
at	AT2G46020.2	0051485	1215-1432,1465-1552	1.33e-54	52540	P-loop containing nucleoside triphosphate hydrolases	0.00013	81268	Tandem AAA-ATPase domain	1z3i X:390-735
at	AT2G46020.2	0046608	1947-2009	0.00000249	47370	Bromodomain	0.0098	47371	Bromodomain	1eqf A:1498-1625
at	AT1G33280.1	0044514	7-156	2.75e-59	101941	NAC domain	0.00000504	101942	NAC domain	1ut7 A:
at	AT4G10350.1	0044514	8-160	2.22e-60	101941	NAC domain	0.00000484	101942	NAC domain	1ut7 A:
at	AT3G18730.1	0045711	840-1164,1235-1273	5.1e-48	52047	RNI-like	0.0031	52048	28-residue LRR	2bnh A:
at	AT3G18730.1	0042932	10-200	0.00000000000000569	48452	TPR-like	0.04	48453	Tetratricopeptide repeat (TPR)	2c2l A:24-224
at	AT3G18730.1	0042932	157-285	0.0000000000000091	48452	TPR-like	0.036	48453	Tetratricopeptide repeat (TPR)	1e96 B:
at	AT3G18730.1	0042932	369-497	0.000000531	48452	TPR-like	0.037	48453	Tetratricopeptide repeat (TPR)	1w3b A:
at	AT1G08420.1	0045823	671-976	2.81e-94	56300	Metallo-dependent phosphatases	0.000000404	56310	Protein serine/threonine phosphatase	1s70 A:
at	AT1G08420.1	0052715	159-449	1.1e-39	117281	Kelch motif	0.0096	117282	Kelch motif	2flu X:325-609
at	AT2G27210.1	0045823	661-966	6.11e-95	56300	Metallo-dependent phosphatases	0.000000384	56310	Protein serine/threonine phosphatase	1s70 A:
at	AT2G27210.1	0052715	148-438	5.17e-40	117281	Kelch motif	0.01	117282	Kelch motif	2flu X:325-609
at	AT1G03445.1	0045823	459-762	3.45e-93	56300	Metallo-dependent phosphatases	0.00000058	56310	Protein serine/threonine phosphatase	1s70 A:
at	AT1G03445.1	0052715	70-351	7.32e-42	117281	Kelch motif	0.012	117282	Kelch motif	2flu X:325-609
at	AT5G49360.1	0046643	48-399	1.05e-87	51445	(Trans)glycosidases	0.0000378	51553	NagZ-like	1ex1 A:1-388
at	AT5G49360.1	0046644	400-631	2.35e-50	52279	Beta-D-glucan exohydrolase, C-terminal domain	0.0042	52280	Beta-D-glucan exohydrolase, C-terminal domain	1ex1 A:389-602
at	AT1G02640.1	0046643	43-395	2.42e-89	51445	(Trans)glycosidases	0.000059	51553	NagZ-like	1ex1 A:1-388
at	AT1G02640.1	0046644	396-629	2.35e-53	52279	Beta-D-glucan exohydrolase, C-terminal domain	0.0025	52280	Beta-D-glucan exohydrolase, C-terminal domain	1ex1 A:389-602
at	AT5G09730.1	0046643	48-403	4e-89	51445	(Trans)glycosidases	0.00002	51553	NagZ-like	1ex1 A:1-388
at	AT5G09730.1	0046644	404-635	1.96e-45	52279	Beta-D-glucan exohydrolase, C-terminal domain	0.0047	52280	Beta-D-glucan exohydrolase, C-terminal domain	1ex1 A:389-602
at	AT5G64570.1	0046643	59-413	6.53e-90	51445	(Trans)glycosidases	0.0000308	51553	NagZ-like	1ex1 A:1-388
at	AT5G64570.1	0046644	414-645	1.44e-46	52279	Beta-D-glucan exohydrolase, C-terminal domain	0.0042	52280	Beta-D-glucan exohydrolase, C-terminal domain	1ex1 A:389-602
at	AT3G19620.1	0046643	40-396	3.26e-87	51445	(Trans)glycosidases	0.0001	51553	NagZ-like	1ex1 A:1-388
at	AT3G19620.1	0046644	397-631	6.41e-51	52279	Beta-D-glucan exohydrolase, C-terminal domain	0.0025	52280	Beta-D-glucan exohydrolase, C-terminal domain	1ex1 A:389-602
at	AT5G10560.1	0046643	40-414	6.11e-84	51445	(Trans)glycosidases	0.0000719	51553	NagZ-like	1ex1 A:1-388
at	AT5G10560.1	0046644	415-648	8.11e-47	52279	Beta-D-glucan exohydrolase, C-terminal domain	0.0014	52280	Beta-D-glucan exohydrolase, C-terminal domain	1ex1 A:389-602
at	AT1G78060.1	0046643	36-396	3.37e-89	51445	(Trans)glycosidases	0.00013	51553	NagZ-like	1ex1 A:1-388
at	AT1G78060.1	0046644	398-628	9.15e-50	52279	Beta-D-glucan exohydrolase, C-terminal domain	0.002	52280	Beta-D-glucan exohydrolase, C-terminal domain	1ex1 A:389-602
at	AT1G42990.1	0053517	142-200	0.0000000000294	57959	Leucine zipper domain	0.0027	57960	Leucine zipper domain	1dh3 A:
at	AT1G03370.1	0052179	2-130	4.46e-35	49562	C2 domain (Calcium/lipid-binding domain, CaLB)	0.042	49563	PLC-like (P variant)	2ep6 A:92-217
at	AT1G03370.1	0052179	535-657	4.46e-22	49562	C2 domain (Calcium/lipid-binding domain, CaLB)	0.084	49575	Synaptotagmin-like (S variant)	1dqv A:425-569
at	AT5G50170.1	0052179	2-129	1.71e-19	49562	C2 domain (Calcium/lipid-binding domain, CaLB)	0.051	49575	Synaptotagmin-like (S variant)	1rsy A:
at	AT5G50170.1	0052179	539-667	1.08e-18	49562	C2 domain (Calcium/lipid-binding domain, CaLB)	0.023	49575	Synaptotagmin-like (S variant)	1dqv A:425-569
at	AT1G32360.1	0040854	257-291	0.00000000106	90229	CCCH zinc finger	0.0018	90230	CCCH zinc finger	1m9o A:
at	AT1G32360.1	0040854	89-122	0.000000183	90229	CCCH zinc finger	0.0024	90230	CCCH zinc finger	1rgo A:151-186
at	AT1G32360.1	0049158	172-199	0.000000929	90229	CCCH zinc finger	0.0037	90230	CCCH zinc finger	1rgo A:187-220
at	AT1G48195.1	0053908	53-80	0.00000131	90229	CCCH zinc finger	0.0054	90230	CCCH zinc finger	1m9o A:
at	AT1G48195.1	0040854	14-37	0.00000981	90229	CCCH zinc finger	0.0056	90230	CCCH zinc finger	2cqe A:429-457
at	AT1G66810.1	0040854	230-264	0.000000000089	90229	CCCH zinc finger	0.0011	90230	CCCH zinc finger	1rgo A:151-186
at	AT1G66810.1	0040854	266-301	0.00000000772	90229	CCCH zinc finger	0.001	90230	CCCH zinc finger	1rgo A:187-220
at	AT1G68200.1	0040854	219-254	0.0000000000392	90229	CCCH zinc finger	0.001	90230	CCCH zinc finger	1rgo A:151-186
at	AT1G68200.1	0040854	256-291	0.00000000563	90229	CCCH zinc finger	0.0012	90230	CCCH zinc finger	1rgo A:187-220
at	AT1G75340.1	0052242	2-25	0.00000471	90229	CCCH zinc finger	0.0024	90230	CCCH zinc finger	1rgo A:151-186
at	AT2G02160.1	0052242	116-139	0.0000183	90229	CCCH zinc finger	0.0064	90230	CCCH zinc finger	2cqe A:429-457
at	AT2G05160.1	0047108	328-415	0.00000000000124	54928	RNA-binding domain, RBD	0.0075	54929	Canonical RBD	1u6f A:1-139
at	AT2G05160.1	0052242	158-181	0.0000131	90229	CCCH zinc finger	0.0037	90230	CCCH zinc finger	2cqe A:429-457
at	AT1G01350.1	0050087	276-319	0.000000000000239	57850	RING/U-box	0.013	57851	RING finger domain, C3HC4	1jm7 A:
at	AT1G01350.1	0040854	199-232	0.00000000157	90229	CCCH zinc finger	0.0024	90230	CCCH zinc finger	1m9o A:
at	AT2G20280.1	0052242	88-113	0.00000602	90229	CCCH zinc finger	0.0044	90230	CCCH zinc finger	1m9o A:
at	AT2G28450.1	0044550	263-289,321-460,496-617,696-749,793-809	6.81e-48	53335	S-adenosyl-L-methionine-dependent methyltransferases	0.0069	102581	(Uracil-5-)-methyltransferase	1uwv A:75-432
at	AT2G28450.1	0040854	77-111	0.0000000445	90229	CCCH zinc finger	0.0023	90230	CCCH zinc finger	1rgo A:151-186
at	AT2G28450.1	0050512	176-243	0.000000715	54928	RNA-binding domain, RBD	0.0099	54929	Canonical RBD	1x5s A:8-97
at	AT2G29580.1	0049801	222-313	5.02e-20	54928	RNA-binding domain, RBD	0.0095	54929	Canonical RBD	1x4g A:8-103
at	AT2G29580.1	0052242	159-182	0.0000022	90229	CCCH zinc finger	0.0031	90230	CCCH zinc finger	2cqe A:429-457
at	AT2G32930.1	0040854	258-290	0.000000392	90229	CCCH zinc finger	0.003	90230	CCCH zinc finger	1rgo A:151-186
at	AT2G32930.1	0040854	129-157	0.00000262	90229	CCCH zinc finger	0.0047	90230	CCCH zinc finger	1m9o A:
at	AT2G32930.1	0040854	48-73	0.00000628	90229	CCCH zinc finger	0.0056	90230	CCCH zinc finger	1m9o A:
at	AT2G32930.1	0053908	304-333	0.0000131	90229	CCCH zinc finger	0.0043	90230	CCCH zinc finger	2fc6 A:8-44
at	AT2G33835.1	0052242	96-120	0.00000602	90229	CCCH zinc finger	0.0053	90230	CCCH zinc finger	2cqe A:429-457
at	AT2G35430.1	0040854	141-174	0.000000000196	90229	CCCH zinc finger	0.0015	90230	CCCH zinc finger	1rgo A:187-220
at	AT2G35430.1	0040854	70-103	0.00000314	90229	CCCH zinc finger	0.0021	90230	CCCH zinc finger	1rgo A:187-220
at	AT2G40140.1	0045715	27-157	0.0000000000000482	48403	Ankyrin repeat	0.002	48404	Ankyrin repeat	1n11 A:
at	AT2G40140.2	0045715	27-157	0.0000000000000482	48403	Ankyrin repeat	0.002	48404	Ankyrin repeat	1n11 A:
at	AT1G03790.1	0040854	122-152	0.00000379	90229	CCCH zinc finger	0.0027	90230	CCCH zinc finger	1rgo A:151-186
at	AT2G41900.1	0045715	40-183	6.68e-17	48403	Ankyrin repeat	0.0021	48404	Ankyrin repeat	1n11 A:
at	AT2G47680.1	0052004	35-182,237-394	2.01e-42	52540	P-loop containing nucleoside triphosphate hydrolases	0.066	81268	Tandem AAA-ATPase domain	2j0s A:22-243
at	AT2G47680.1	0052241	760-781	0.0000249	90229	CCCH zinc finger	0.0048	90230	CCCH zinc finger	2cqe A:458-513
at	AT2G47850.1	0040854	91-118	0.00000235	90229	CCCH zinc finger	0.0042	90230	CCCH zinc finger	1m9o A:
at	AT2G47850.1	0040854	337-366	0.00000249	90229	CCCH zinc finger	0.0036	90230	CCCH zinc finger	1m9o A:
at	AT2G47850.1	0040854	50-74	0.00000288	90229	CCCH zinc finger	0.0058	90230	CCCH zinc finger	1m9o A:
at	AT2G47850.1	0040854	294-318	0.00000419	90229	CCCH zinc finger	0.0048	90230	CCCH zinc finger	1m9o A:
at	AT2G47850.1	0040854	140-164	0.000017	90229	CCCH zinc finger	0.005	90230	CCCH zinc finger	1m9o A:
at	AT2G47850.3	0040854	91-118	0.00000235	90229	CCCH zinc finger	0.0042	90230	CCCH zinc finger	1m9o A:
at	AT2G47850.3	0040854	337-366	0.00000249	90229	CCCH zinc finger	0.0036	90230	CCCH zinc finger	1m9o A:
at	AT2G47850.3	0040854	50-74	0.00000288	90229	CCCH zinc finger	0.0058	90230	CCCH zinc finger	1m9o A:
at	AT2G47850.3	0040854	294-318	0.00000419	90229	CCCH zinc finger	0.0048	90230	CCCH zinc finger	1m9o A:
at	AT2G47850.3	0040854	140-164	0.000017	90229	CCCH zinc finger	0.005	90230	CCCH zinc finger	1m9o A:
at	AT3G02830.1	0040854	89-114	0.00000392	90229	CCCH zinc finger	0.0047	90230	CCCH zinc finger	1rgo A:151-186
at	AT3G02830.1	0040854	134-160	0.00000667	90229	CCCH zinc finger	0.0056	90230	CCCH zinc finger	1rgo A:151-186
at	AT3G02830.1	0040854	278-303	0.0000072	90229	CCCH zinc finger	0.005	90230	CCCH zinc finger	1m9o A:
at	AT3G02830.1	0040854	45-68	0.00000981	90229	CCCH zinc finger	0.0048	90230	CCCH zinc finger	1m9o A:
at	AT3G02830.1	0040854	323-347	0.000013	90229	CCCH zinc finger	0.0053	90230	CCCH zinc finger	1m9o A:
at	AT3G06410.1	0040854	101-127	0.00000235	90229	CCCH zinc finger	0.004	90230	CCCH zinc finger	1rgo A:151-186
at	AT3G06410.1	0040854	58-82	0.00000327	90229	CCCH zinc finger	0.0053	90230	CCCH zinc finger	1m9o A:
at	AT3G06410.1	0040854	310-336	0.00000366	90229	CCCH zinc finger	0.005	90230	CCCH zinc finger	1rgo A:151-186
at	AT3G06410.1	0040854	356-381	0.0000126	90229	CCCH zinc finger	0.0048	90230	CCCH zinc finger	1rgo A:151-186
at	AT3G06410.1	0040854	150-175	0.0000262	90229	CCCH zinc finger	0.0051	90230	CCCH zinc finger	1m9o A:
at	AT3G08505.1	0050087	158-234	0.000000000000589	57850	RING/U-box	0.021	57851	RING finger domain, C3HC4	1chc A:
at	AT3G08505.1	0052242	4-26	0.000000235	90229	CCCH zinc finger	0.0031	90230	CCCH zinc finger	2cqe A:429-457
at	AT3G08505.2	0050087	158-234	0.000000000000589	57850	RING/U-box	0.021	57851	RING finger domain, C3HC4	1chc A:
at	AT3G08505.2	0052242	4-26	0.000000235	90229	CCCH zinc finger	0.0031	90230	CCCH zinc finger	2cqe A:429-457
at	AT3G12130.1	0050461	102-183	0.00000000000000336	54791	Eukaryotic type KH-domain (KH-domain type I)	0.0013	54792	Eukaryotic type KH-domain (KH-domain type I)	1j4w A:104-174
at	AT3G12130.1	0040854	213-243	0.0000000275	90229	CCCH zinc finger	0.0018	90230	CCCH zinc finger	1rgo A:151-186
at	AT3G12130.1	0040854	37-63	0.00000262	90229	CCCH zinc finger	0.0036	90230	CCCH zinc finger	1rgo A:187-220
at	AT3G12680.1	0040854	421-451	0.000000693	90229	CCCH zinc finger	0.0043	90230	CCCH zinc finger	1rgo A:151-186
at	AT3G12680.1	0040854	230-255	0.0000034	90229	CCCH zinc finger	0.004	90230	CCCH zinc finger	1m9o A:
at	AT3G12680.1	0040854	271-296	0.00000432	90229	CCCH zinc finger	0.0043	90230	CCCH zinc finger	1m9o A:
at	AT3G12680.1	0040854	478-500	0.0000126	90229	CCCH zinc finger	0.004	90230	CCCH zinc finger	1m9o A:
at	AT3G12680.1	0040854	175-201	0.0000209	90229	CCCH zinc finger	0.0044	90230	CCCH zinc finger	1rgo A:151-186
at	AT3G12680.1	0040854	344-368	0.0000209	90229	CCCH zinc finger	0.0045	90230	CCCH zinc finger	1m9o A:
at	AT3G19360.1	0040854	265-300	0.00000000119	90229	CCCH zinc finger	0.0018	90230	CCCH zinc finger	1rgo A:151-186
at	AT3G19360.1	0040854	103-135	0.0000000772	90229	CCCH zinc finger	0.0016	90230	CCCH zinc finger	1rgo A:151-186
at	AT3G19360.1	0049158	183-209	0.00000131	90229	CCCH zinc finger	0.0034	90230	CCCH zinc finger	1rgo A:187-220
at	AT1G04990.1	0040854	134-164	0.000000733	90229	CCCH zinc finger	0.005	90230	CCCH zinc finger	1m9o A:
at	AT1G04990.1	0040854	266-287	0.00000235	90229	CCCH zinc finger	0.003	90230	CCCH zinc finger	1rgo A:151-186
at	AT1G04990.1	0040854	95-118	0.00000602	90229	CCCH zinc finger	0.0047	90230	CCCH zinc finger	1rgo A:151-186
at	AT1G04990.1	0040854	51-74	0.0000131	90229	CCCH zinc finger	0.0053	90230	CCCH zinc finger	1m9o A:
at	AT1G04990.1	0053908	303-333	0.0000196	90229	CCCH zinc finger	0.0038	90230	CCCH zinc finger	1rgo A:187-220
at	AT1G04990.2	0040854	134-164	0.000000733	90229	CCCH zinc finger	0.005	90230	CCCH zinc finger	1m9o A:
at	AT1G04990.2	0040854	266-287	0.00000235	90229	CCCH zinc finger	0.003	90230	CCCH zinc finger	1rgo A:151-186
at	AT1G04990.2	0040854	95-118	0.00000602	90229	CCCH zinc finger	0.0047	90230	CCCH zinc finger	1rgo A:151-186
at	AT1G04990.2	0040854	51-74	0.0000131	90229	CCCH zinc finger	0.0053	90230	CCCH zinc finger	1m9o A:
at	AT1G04990.2	0053908	303-333	0.0000196	90229	CCCH zinc finger	0.0038	90230	CCCH zinc finger	1rgo A:187-220
at	AT3G21810.1	0040854	4-36	0.00000602	90229	CCCH zinc finger	0.0022	90230	CCCH zinc finger	1m9o A:
at	AT3G27700.1	0049769	437-520,715-787	0.00000000000000134	54928	RNA-binding domain, RBD	0.021	54929	Canonical RBD	1wg5 A:
at	AT3G27700.2	0049769	437-520,715-787	0.00000000000000134	54928	RNA-binding domain, RBD	0.021	54929	Canonical RBD	1wg5 A:
at	AT3G47120.1	0047108	27-112	4.03e-27	54928	RNA-binding domain, RBD	0.00093	54929	Canonical RBD	1p1t A:
at	AT3G47120.1	0052242	132-155	0.00000497	90229	CCCH zinc finger	0.0045	90230	CCCH zinc finger	1rgo A:151-186
at	AT3G47120.1	0052242	182-205	0.00000523	90229	CCCH zinc finger	0.0045	90230	CCCH zinc finger	1rgo A:151-186
at	AT3G48440.1	0040854	112-137	0.00000497	90229	CCCH zinc finger	0.0044	90230	CCCH zinc finger	1m9o A:
at	AT3G48440.1	0053908	390-418	0.00000536	90229	CCCH zinc finger	0.005	90230	CCCH zinc finger	1m9o A:
at	AT3G48440.1	0040854	163-186	0.00000903	90229	CCCH zinc finger	0.004	90230	CCCH zinc finger	1rgo A:151-186
at	AT3G48440.1	0040854	208-231	0.0000105	90229	CCCH zinc finger	0.0039	90230	CCCH zinc finger	1m9o A:
at	AT3G48440.1	0040854	350-376	0.0000379	90229	CCCH zinc finger	0.0068	90230	CCCH zinc finger	2cqe A:429-457
at	AT3G51950.1	0049801	269-340	0.00000000000258	54928	RNA-binding domain, RBD	0.005	54929	Canonical RBD	1iqt A:
at	AT3G51950.1	0052242	152-173	0.0000262	90229	CCCH zinc finger	0.0055	90230	CCCH zinc finger	1rgo A:187-220
at	AT3G51950.2	0049801	269-340	0.00000000000258	54928	RNA-binding domain, RBD	0.005	54929	Canonical RBD	1iqt A:
at	AT3G51950.2	0052242	152-173	0.0000262	90229	CCCH zinc finger	0.0055	90230	CCCH zinc finger	1rgo A:187-220
at	AT3G55980.1	0049488	30-153	0.000000000000451	48403	Ankyrin repeat	0.003	48404	Ankyrin repeat	1myo A:
at	AT4G25440.1	0054424	133-424	2.01e-45	50978	WD40 repeat-like	0.00036	50979	WD40-repeat	2ovr B:2365-2706
at	AT4G25440.1	0052242	102-126	0.00000115	90229	CCCH zinc finger	0.0036	90230	CCCH zinc finger	2cqe A:429-457
at	AT1G07360.1	0049801	222-312	6.52e-21	54928	RNA-binding domain, RBD	0.0081	54929	Canonical RBD	1x4g A:8-103
at	AT1G07360.1	0052242	159-182	0.00001	90229	CCCH zinc finger	0.0035	90230	CCCH zinc finger	2cqe A:429-457
at	AT5G06420.1	0050087	311-354	0.000000000000462	57850	RING/U-box	0.013	57851	RING finger domain, C3HC4	1jm7 A:
at	AT5G06420.1	0040854	234-267	0.00000000183	90229	CCCH zinc finger	0.0024	90230	CCCH zinc finger	1m9o A:
at	AT5G06420.2	0050087	311-354	0.000000000000462	57850	RING/U-box	0.013	57851	RING finger domain, C3HC4	1jm7 A:
at	AT5G06420.2	0040854	234-267	0.00000000183	90229	CCCH zinc finger	0.0024	90230	CCCH zinc finger	1m9o A:
at	AT5G06770.1	0050461	104-183	0.000000000000012	54791	Eukaryotic type KH-domain (KH-domain type I)	0.0014	54792	Eukaryotic type KH-domain (KH-domain type I)	1j4w A:104-174
at	AT5G06770.1	0040854	204-235	0.0000000034	90229	CCCH zinc finger	0.0013	90230	CCCH zinc finger	1m9o A:
at	AT5G06770.1	0040854	37-63	0.00000144	90229	CCCH zinc finger	0.0036	90230	CCCH zinc finger	1rgo A:187-220
at	AT5G07060.1	0046785	218-262	0.0000000529	54928	RNA-binding domain, RBD	0.01	54929	Canonical RBD	1u1q A:
at	AT5G07060.1	0052242	156-179	0.0000157	90229	CCCH zinc finger	0.0047	90230	CCCH zinc finger	1m9o A:
at	AT5G12850.1	0049331	42-176	3.58e-16	48403	Ankyrin repeat	0.0022	48404	Ankyrin repeat	1n11 A:
at	AT5G16540.1	0040854	91-116	0.00000497	90229	CCCH zinc finger	0.0048	90230	CCCH zinc finger	1rgo A:151-186
at	AT5G16540.1	0040854	247-273	0.00000654	90229	CCCH zinc finger	0.005	90230	CCCH zinc finger	1m9o A:
at	AT5G16540.1	0040854	46-70	0.0000127	90229	CCCH zinc finger	0.0048	90230	CCCH zinc finger	1m9o A:
at	AT5G16540.1	0040854	292-316	0.0000144	90229	CCCH zinc finger	0.0048	90230	CCCH zinc finger	1m9o A:
at	AT5G16540.1	0040854	133-161	0.0000157	90229	CCCH zinc finger	0.006	90230	CCCH zinc finger	1rgo A:151-186
at	AT5G18550.1	0040854	55-80	0.00000262	90229	CCCH zinc finger	0.0053	90230	CCCH zinc finger	1m9o A:
at	AT5G18550.1	0040854	99-124	0.00000288	90229	CCCH zinc finger	0.004	90230	CCCH zinc finger	1rgo A:151-186
at	AT5G18550.1	0040854	301-328	0.00000301	90229	CCCH zinc finger	0.0047	90230	CCCH zinc finger	1rgo A:151-186
at	AT5G18550.1	0040854	148-172	0.00000379	90229	CCCH zinc finger	0.0054	90230	CCCH zinc finger	1rgo A:151-186
at	AT5G18550.1	0040854	348-373	0.0000131	90229	CCCH zinc finger	0.0044	90230	CCCH zinc finger	1m9o A:
at	AT5G40880.1	0054424	171-224,262-470	5.43e-44	50978	WD40 repeat-like	0.0012	50979	WD40-repeat	2ovr B:2365-2706
at	AT5G40880.1	0052242	147-170	0.00000131	90229	CCCH zinc finger	0.0036	90230	CCCH zinc finger	1rgo A:151-186
at	AT1G10320.1	0052442	301-372	3.63e-17	54928	RNA-binding domain, RBD	0.039	64276	Splicing factor U2AF subunits	1jmt A:
at	AT5G44260.1	0040854	99-130	0.0000183	90229	CCCH zinc finger	0.003	90230	CCCH zinc finger	1rgo A:151-186
at	AT5G49200.1	0054424	115-171,211-416	1.65e-47	50978	WD40 repeat-like	0.00044	50979	WD40-repeat	2ovr B:2365-2706
at	AT5G49200.1	0052242	91-114	0.000000419	90229	CCCH zinc finger	0.0043	90230	CCCH zinc finger	1rgo A:151-186
at	AT5G51980.2	0054424	140-436	6.5e-45	50978	WD40 repeat-like	0.00021	50979	WD40-repeat	2ovr B:2365-2706
at	AT5G51980.2	0052242	109-133	0.00000262	90229	CCCH zinc finger	0.0044	90230	CCCH zinc finger	2cqe A:429-457
at	AT5G56900.2	0051525	378-483	0.000000013	54197	HIT-like	0.06	54198	HIT (HINT, histidine triad) family of protein kinase-interacting proteins	1xqu A:
at	AT5G56900.2	0049158	306-330	0.0000641	90229	CCCH zinc finger	0.0037	90230	CCCH zinc finger	1rgo A:187-220
at	AT5G56930.1	0052242	350-375	0.00000222	90229	CCCH zinc finger	0.0042	90230	CCCH zinc finger	1m9o A:
at	AT5G56930.1	0052241	408-433	0.00000353	90229	CCCH zinc finger	0.0038	90230	CCCH zinc finger	2cqe A:458-513
at	AT5G58620.1	0049488	54-132	0.000000000000373	48403	Ankyrin repeat	0.0016	48404	Ankyrin repeat	1uoh A:
at	AT5G63260.1	0040854	98-129	0.00000089	90229	CCCH zinc finger	0.0039	90230	CCCH zinc finger	1m9o A:
at	AT5G63260.1	0040854	148-176	0.00000222	90229	CCCH zinc finger	0.0036	90230	CCCH zinc finger	1rgo A:151-186
at	AT5G63260.1	0040854	196-221	0.00000471	90229	CCCH zinc finger	0.0051	90230	CCCH zinc finger	1m9o A:
at	AT5G63260.1	0040854	381-408	0.00000654	90229	CCCH zinc finger	0.0046	90230	CCCH zinc finger	2fc6 A:8-44
at	AT5G63260.1	0040854	338-364	0.000068	90229	CCCH zinc finger	0.0065	90230	CCCH zinc finger	1m9o A:
at	AT1G29570.1	0040854	57-83	0.000017	90229	CCCH zinc finger	0.0048	90230	CCCH zinc finger	1m9o A:
at	AT5G24960.1	0044092	27-494	3.54e-113	48264	Cytochrome P450	0.0000126	48265	Cytochrome P450	1og2 A:
at	AT5G24950.1	0054912	33-491	7.6e-109	48264	Cytochrome P450	0.0000198	48265	Cytochrome P450	1og2 A:
at	AT5G42590.1	0054912	33-492	8.91e-113	48264	Cytochrome P450	0.0000101	48265	Cytochrome P450	1og2 A:
at	AT1G11610.1	0054912	34-490	2.62e-119	48264	Cytochrome P450	0.0000097	48265	Cytochrome P450	1og2 A:
at	AT4G13290.1	0054912	34-485	2.49e-112	48264	Cytochrome P450	0.0000111	48265	Cytochrome P450	1dt6 A:
at	AT4G13310.1	0054912	33-492	1.96e-118	48264	Cytochrome P450	0.0000057	48265	Cytochrome P450	1dt6 A:
at	AT3G48320.1	0054912	34-484	6.16e-119	48264	Cytochrome P450	0.000018	48265	Cytochrome P450	3czh A:40-502
at	AT3G48310.1	0042400	32-485	3.01e-122	48264	Cytochrome P450	0.00000976	48265	Cytochrome P450	1og2 A:
at	AT3G48300.1	0054912	30-479	3.8e-123	48264	Cytochrome P450	0.00000437	48265	Cytochrome P450	1dt6 A:
at	AT3G48290.1	0054912	34-484	4.71e-118	48264	Cytochrome P450	0.0000138	48265	Cytochrome P450	1dt6 A:
at	AT3G48280.1	0054912	31-486	1.96e-122	48264	Cytochrome P450	0.00000705	48265	Cytochrome P450	1dt6 A:
at	AT3G48270.1	0054912	33-482	2.23e-122	48264	Cytochrome P450	0.00000652	48265	Cytochrome P450	1dt6 A:
at	AT1G13080.1	0054912	32-501	6.68e-123	48264	Cytochrome P450	0.00000702	48265	Cytochrome P450	1po5 A:
at	AT3G26220.1	0054912	30-496	3.14e-119	48264	Cytochrome P450	0.00000835	48265	Cytochrome P450	1og2 A:
at	AT3G26280.1	0054912	33-501	4.19e-122	48264	Cytochrome P450	0.0000042	48265	Cytochrome P450	1og2 A:
at	AT3G53280.1	0042400	27-492	2.1e-118	48264	Cytochrome P450	0.000011	48265	Cytochrome P450	1og2 A:
at	AT2G24180.1	0054912	37-495	2.36e-124	48264	Cytochrome P450	0.0000122	48265	Cytochrome P450	3czh A:40-502
at	AT1G13110.1	0054912	33-493	7.73e-117	48264	Cytochrome P450	0.00000766	48265	Cytochrome P450	1og2 A:
at	AT2G02580.1	0054912	32-494	1.18e-121	48264	Cytochrome P450	0.0000202	48265	Cytochrome P450	1og2 A:
at	AT5G57260.1	0042400	29-498	1.7e-124	48264	Cytochrome P450	0.0000131	48265	Cytochrome P450	1po5 A:
at	AT5G25120.1	0054912	30-490	4.19e-123	48264	Cytochrome P450	0.0000113	48265	Cytochrome P450	1og2 A:
at	AT5G25130.1	0054912	30-490	5.5e-122	48264	Cytochrome P450	0.0000102	48265	Cytochrome P450	1dt6 A:
at	AT5G25140.1	0054912	30-490	2.62e-123	48264	Cytochrome P450	0.000012	48265	Cytochrome P450	1og2 A:
at	AT5G25180.1	0054912	30-490	3.8e-123	48264	Cytochrome P450	0.0000155	48265	Cytochrome P450	1og2 A:
at	AT3G26830.1	0054912	29-470	4.32e-106	48264	Cytochrome P450	0.000021	48265	Cytochrome P450	1po5 A:
at	AT3G26150.1	0054912	31-499	1.05e-115	48264	Cytochrome P450	0.0000198	48265	Cytochrome P450	1og2 A:
at	AT3G26160.1	0054912	31-498	1.11e-119	48264	Cytochrome P450	0.00000976	48265	Cytochrome P450	1og2 A:
at	AT3G26170.1	0054912	31-499	7.47e-117	48264	Cytochrome P450	0.00000537	48265	Cytochrome P450	1og2 A:
at	AT3G26180.1	0054912	31-499	9.69e-118	48264	Cytochrome P450	0.00000521	48265	Cytochrome P450	1og2 A:
at	AT3G26190.1	0054912	29-495	2.36e-122	48264	Cytochrome P450	0.00000635	48265	Cytochrome P450	1po5 A:
at	AT3G26200.1	0054912	29-497	1.27e-124	48264	Cytochrome P450	0.0000034	48265	Cytochrome P450	1po5 A:
at	AT3G26210.1	0054912	32-500	3.93e-120	48264	Cytochrome P450	0.0000119	48265	Cytochrome P450	1og2 A:
at	AT3G26230.1	0054912	27-494	1.18e-118	48264	Cytochrome P450	0.00000506	48265	Cytochrome P450	1og2 A:
at	AT3G26270.1	0054912	33-496	1.15e-120	48264	Cytochrome P450	0.00000559	48265	Cytochrome P450	1og2 A:
at	AT3G26290.1	0054912	32-494	1.2e-122	48264	Cytochrome P450	0.0000299	48265	Cytochrome P450	1po5 A:
at	AT1G13090.1	0054912	29-471	1.19e-115	48264	Cytochrome P450	0.0000224	48265	Cytochrome P450	1og2 A:
at	AT1G13100.1	0054912	29-472	3.54e-111	48264	Cytochrome P450	0.0000206	48265	Cytochrome P450	1og2 A:
at	AT3G53300.1	0054912	29-495	4.32e-118	48264	Cytochrome P450	0.0000129	48265	Cytochrome P450	1dt6 A:
at	AT3G26300.1	0054912	32-495	1.7e-126	48264	Cytochrome P450	0.0000193	48265	Cytochrome P450	3czh A:40-502
at	AT3G26310.1	0054912	31-496	1.18e-126	48264	Cytochrome P450	0.0000203	48265	Cytochrome P450	3czh A:40-502
at	AT3G26320.1	0042400	30-493	4.85e-122	48264	Cytochrome P450	0.0000145	48265	Cytochrome P450	1po5 A:
at	AT3G26330.1	0054912	32-494	1.26e-124	48264	Cytochrome P450	0.0000157	48265	Cytochrome P450	1po5 A:
at	AT3G20110.1	0042400	42-497	7.73e-112	48264	Cytochrome P450	0.0000687	48265	Cytochrome P450	3czh A:40-502
at	AT2G45560.1	0044092	36-506	1.7e-123	48264	Cytochrome P450	0.00000759	48265	Cytochrome P450	1og2 A:
at	AT2G45570.1	0044092	33-507	5.5e-123	48264	Cytochrome P450	0.00000862	48265	Cytochrome P450	1og2 A:
at	AT2G45580.1	0054912	39-504	7.07e-118	48264	Cytochrome P450	0.0000172	48265	Cytochrome P450	1og2 A:
at	AT2G45550.1	0044092	37-506	4.98e-122	48264	Cytochrome P450	0.00000686	48265	Cytochrome P450	1og2 A:
at	AT4G39950.1	0054912	57-514	1.44e-98	48264	Cytochrome P450	0.0000559	48265	Cytochrome P450	1dt6 A:
at	AT2G22330.1	0054912	59-527	1.57e-98	48264	Cytochrome P450	0.0000477	48265	Cytochrome P450	1dt6 A:
at	AT1G16410.1	0044092	42-527	1.28e-96	48264	Cytochrome P450	0.000072	48265	Cytochrome P450	3czh A:40-502
at	AT1G16400.1	0044092	42-526	1.07e-93	48264	Cytochrome P450	0.00012	48265	Cytochrome P450	3czh A:40-502
at	AT5G36220.1	0054912	34-494	2.49e-111	48264	Cytochrome P450	0.0000211	48265	Cytochrome P450	3czh A:40-502
at	AT4G37430.1	0054912	29-492	2.36e-120	48264	Cytochrome P450	0.0000386	48265	Cytochrome P450	3czh A:40-502
at	AT4G13770.1	0042400	29-495	3.67e-124	48264	Cytochrome P450	0.00000416	48265	Cytochrome P450	1pq2 A:
at	AT4G31500.1	0042400	27-494	9.82e-124	48264	Cytochrome P450	0.0000087	48265	Cytochrome P450	1po5 A:
at	AT4G36220.1	0044092	32-515	2.1e-122	48264	Cytochrome P450	0.000027	48265	Cytochrome P450	3czh A:40-502
at	AT5G38970.1	0044092	28-462	5.76e-88	48264	Cytochrome P450	0.0002	48265	Cytochrome P450	1bu7 A:
at	AT3G30180.1	0044092	28-462	2.1e-88	48264	Cytochrome P450	0.0002	48265	Cytochrome P450	1bu7 A:
at	AT5G58860.1	0042400	30-508	4.19e-97	48264	Cytochrome P450	0.0001	48265	Cytochrome P450	1bu7 A:
at	AT4G00360.1	0044092	17-511	2.88e-98	48264	Cytochrome P450	0.00014	48265	Cytochrome P450	1tqn A:
at	AT5G23190.1	0042400	61-540	9.56e-103	48264	Cytochrome P450	0.0000217	48265	Cytochrome P450	1bu7 A:
at	AT1G64900.1	0054912	32-503	1.13e-112	48264	Cytochrome P450	0.0000249	48265	Cytochrome P450	1dt6 A:
at	AT5G05690.1	0044092	23-468	4.32e-95	48264	Cytochrome P450	0.0000969	48265	Cytochrome P450	3czh A:40-502
at	AT4G36380.1	0044092	69-509	8.25e-83	48264	Cytochrome P450	0.00016	48265	Cytochrome P450	1pq2 A:
at	AT3G13730.1	0044092	47-490	2.62e-79	48264	Cytochrome P450	0.00027	48265	Cytochrome P450	3czh A:40-502
at	AT4G15110.1	0044092	94-578	2.49e-98	48264	Cytochrome P450	0.00000338	48265	Cytochrome P450	1bu7 A:
at	AT2G40890.1	0054912	28-495	1.44e-124	48264	Cytochrome P450	0.00000857	48265	Cytochrome P450	1pq2 A:
at	AT3G47470.1	0043399	54-250	2.22e-61	103511	Chlorophyll a-b binding protein	0.000044	103512	Chlorophyll a-b binding protein	1rwt A:
at	AT1G72680.1	0050001	15-183	1.15e-45	50129	GroES-like	0.0000942	50136	Alcohol dehydrogenase-like, N-terminal domain	1uuf A:3-144,A:313-349
at	AT1G72680.1	0048863	155-318	2.24e-33	51735	NAD(P)-binding Rossmann-fold domains	0.0000471	51736	Alcohol dehydrogenase-like, C-terminal domain	1uuf A:145-312
at	AT2G21730.1	0050001	15-177	1.83e-50	50129	GroES-like	0.0000237	50136	Alcohol dehydrogenase-like, N-terminal domain	1uuf A:3-144,A:313-349
at	AT2G21730.1	0048863	151-317	2.82e-35	51735	NAD(P)-binding Rossmann-fold domains	0.0000667	51736	Alcohol dehydrogenase-like, C-terminal domain	1uuf A:145-312
at	AT2G21890.1	0050001	15-176	2.89e-50	50129	GroES-like	0.0000374	50136	Alcohol dehydrogenase-like, N-terminal domain	1uuf A:3-144,A:313-349
at	AT2G21890.1	0048863	150-316	9.09e-35	51735	NAD(P)-binding Rossmann-fold domains	0.000086	51736	Alcohol dehydrogenase-like, C-terminal domain	1uuf A:145-312
at	AT3G19450.1	0050001	17-182	7.46e-50	50129	GroES-like	0.0001	50136	Alcohol dehydrogenase-like, N-terminal domain	1uuf A:3-144,A:313-349
at	AT3G19450.1	0048863	156-319	1.21e-34	51735	NAD(P)-binding Rossmann-fold domains	0.0000413	51736	Alcohol dehydrogenase-like, C-terminal domain	1uuf A:145-312
at	AT4G34230.1	0050001	16-181	8.67e-51	50129	GroES-like	0.000058	50136	Alcohol dehydrogenase-like, N-terminal domain	1uuf A:3-144,A:313-349
at	AT4G34230.1	0048863	155-318	2.27e-37	51735	NAD(P)-binding Rossmann-fold domains	0.0000392	51736	Alcohol dehydrogenase-like, C-terminal domain	1uuf A:145-312
at	AT4G37970.1	0050001	22-185	4.72e-49	50129	GroES-like	0.0000258	50136	Alcohol dehydrogenase-like, N-terminal domain	1uuf A:3-144,A:313-349
at	AT4G37970.1	0048863	157-323	1.1e-35	51735	NAD(P)-binding Rossmann-fold domains	0.0000364	51736	Alcohol dehydrogenase-like, C-terminal domain	1uuf A:145-312
at	AT4G37980.1	0050001	18-180	1.89e-48	50129	GroES-like	0.0000477	50136	Alcohol dehydrogenase-like, N-terminal domain	1uuf A:3-144,A:313-349
at	AT4G37980.1	0048863	152-317	1.63e-38	51735	NAD(P)-binding Rossmann-fold domains	0.0000337	51736	Alcohol dehydrogenase-like, C-terminal domain	1uuf A:145-312
at	AT4G37990.1	0050001	16-180	8.67e-52	50129	GroES-like	0.0000262	50136	Alcohol dehydrogenase-like, N-terminal domain	1uuf A:3-144,A:313-349
at	AT4G37990.1	0048863	152-317	3.3e-38	51735	NAD(P)-binding Rossmann-fold domains	0.0000335	51736	Alcohol dehydrogenase-like, C-terminal domain	1uuf A:145-312
at	AT4G39330.1	0050001	21-185	1.45e-49	50129	GroES-like	0.0000321	50136	Alcohol dehydrogenase-like, N-terminal domain	1uuf A:3-144,A:313-349
at	AT4G39330.1	0048863	156-321	8.77e-35	51735	NAD(P)-binding Rossmann-fold domains	0.000074	51736	Alcohol dehydrogenase-like, C-terminal domain	1uuf A:145-312
at	AT4G34215.1	0051808	18-257	2.66e-64	52266	SGNH hydrolase	0.000000000442	142058	Putative acetylxylan esterase-like	2apj A:17-260
at	AT4G34215.2	0051808	18-257	2.66e-64	52266	SGNH hydrolase	0.000000000442	142058	Putative acetylxylan esterase-like	2apj A:17-260
at	AT1G06450.1	0049961	4-255	8.76e-64	53098	Ribonuclease H-like	0.0000218	102492	CAF1-like ribonuclease	2d5r A:11-262
at	AT1G15920.1	0049961	12-275	1.68e-83	53098	Ribonuclease H-like	0.000000333	102492	CAF1-like ribonuclease	2d5r A:11-262
at	AT1G15920.2	0049961	12-275	1.68e-83	53098	Ribonuclease H-like	0.000000333	102492	CAF1-like ribonuclease	2d5r A:11-262
at	AT1G27820.1	0049961	8-244	1.45e-58	53098	Ribonuclease H-like	0.0000364	102492	CAF1-like ribonuclease	2d5r A:11-262
at	AT1G27890.1	0049961	3-236	1.01e-56	53098	Ribonuclease H-like	0.000029	102492	CAF1-like ribonuclease	2d5r A:11-262
at	AT1G61470.1	0049961	4-230	8.22e-59	53098	Ribonuclease H-like	0.0000366	102492	CAF1-like ribonuclease	2d5r A:11-262
at	AT1G80780.1	0053802	12-265	8.86e-90	53098	Ribonuclease H-like	0.000000104	102492	CAF1-like ribonuclease	2d5r A:11-262
at	AT1G80780.2	0053802	12-265	8.86e-90	53098	Ribonuclease H-like	0.000000104	102492	CAF1-like ribonuclease	2d5r A:11-262
at	AT2G32070.1	0053802	12-266	3.04e-90	53098	Ribonuclease H-like	0.000000145	102492	CAF1-like ribonuclease	2d5r A:11-262
at	AT3G44240.1	0049961	2-217	2.34e-54	53098	Ribonuclease H-like	0.0000525	102492	CAF1-like ribonuclease	2d5r A:11-262
at	AT3G44260.1	0053802	20-277	1.26e-77	53098	Ribonuclease H-like	0.000000953	102492	CAF1-like ribonuclease	2d5r A:11-262
at	AT5G10960.1	0049961	8-267	6.33e-87	53098	Ribonuclease H-like	0.000000219	102492	CAF1-like ribonuclease	2d5r A:11-262
at	AT5G22250.1	0053802	13-275	9.11e-80	53098	Ribonuclease H-like	0.000000608	102492	CAF1-like ribonuclease	2d5r A:11-262
at	AT4G31010.1	0048002	158-254	1.02e-22	75471	YhbY-like	0.0032	75472	YhbY-like	1jo0 A:
at	AT4G31010.1	0049232	279-369	1.22e-19	75471	YhbY-like	0.0077	75472	YhbY-like	1rq8 A:
at	AT2G20020.1	0047641	242-335	1.96e-24	75471	YhbY-like	0.0055	75472	YhbY-like	1rq8 A:
at	AT2G20020.1	0049232	361-451	4.84e-22	75471	YhbY-like	0.0033	75472	YhbY-like	1rq8 A:
at	AT5G54890.1	0048002	142-237	1.7e-22	75471	YhbY-like	0.0047	75472	YhbY-like	1rq8 A:
at	AT5G54890.1	0049232	263-350	7.06e-18	75471	YhbY-like	0.0075	75472	YhbY-like	1rq8 A:
at	AT1G23400.1	0048002	202-296	3.53e-23	75471	YhbY-like	0.0042	75472	YhbY-like	1rq8 A:
at	AT1G23400.1	0049232	321-412	1.01e-20	75471	YhbY-like	0.0037	75472	YhbY-like	1rq8 A:
at	AT5G14740.2	0037055	51-253	2.49e-67	53056	beta-carbonic anhydrase, cab	0.000000024	53057	beta-carbonic anhydrase, cab	1ekj A:
at	AT3G01500.2	0037055	128-331	4.06e-67	53056	beta-carbonic anhydrase, cab	0.0000000177	53057	beta-carbonic anhydrase, cab	1ekj A:
at	AT1G66410.1	0037066	2-147	4.12e-57	47473	EF-hand	0.000000771	47502	Calmodulin-like	1rfj A:
at	AT5G37780.1	0037066	2-147	4.12e-57	47473	EF-hand	0.000000771	47502	Calmodulin-like	1rfj A:
at	AT3G43810.1	0037066	2-147	5.68e-57	47473	EF-hand	0.00000064	47502	Calmodulin-like	1rfj A:
at	AT2G27030.1	0037066	2-147	6.04e-57	47473	EF-hand	0.000000666	47502	Calmodulin-like	1rfj A:
at	AT2G41110.1	0037066	2-147	6.04e-57	47473	EF-hand	0.000000666	47502	Calmodulin-like	1rfj A:
at	AT3G56800.1	0037066	2-147	6.04e-57	47473	EF-hand	0.000000666	47502	Calmodulin-like	1rfj A:
at	AT5G21274.1	0037066	2-147	5.13e-57	47473	EF-hand	0.000000684	47502	Calmodulin-like	1rfj A:
at	AT1G56340.1	0039549	19-221	8.55e-73	49899	Concanavalin A-like lectins/glucanases	0.0000982	69236	Calnexin/calreticulin	1jhn A:61-262,A:412-458
at	AT1G56340.1	0047588	204-319	4.84e-43	63887	P-domain of calnexin/calreticulin	0.0000103	63888	P-domain of calnexin/calreticulin	1hhn A:
at	AT1G09210.1	0039549	18-220	2.22e-74	49899	Concanavalin A-like lectins/glucanases	0.0001	69236	Calnexin/calreticulin	1jhn A:61-262,A:412-458
at	AT1G09210.1	0047588	204-319	3.27e-43	63887	P-domain of calnexin/calreticulin	0.00000971	63888	P-domain of calnexin/calreticulin	1hhn A:
at	AT1G08450.1	0039549	28-226	1.22e-64	49899	Concanavalin A-like lectins/glucanases	0.0000469	69236	Calnexin/calreticulin	1jhn A:61-262,A:412-458
at	AT1G08450.1	0047588	210-325	3.66e-37	63887	P-domain of calnexin/calreticulin	0.000018	63888	P-domain of calnexin/calreticulin	1hhn A:
at	AT5G61790.1	0047588	217-356	1.24e-55	63887	P-domain of calnexin/calreticulin	0.000000357	63888	P-domain of calnexin/calreticulin	1jhn A:270-411
at	AT5G61790.1	0039549	24-244	2.22e-47	49899	Concanavalin A-like lectins/glucanases	0.0000445	69236	Calnexin/calreticulin	1jhn A:61-262,A:412-458
at	AT5G07340.1	0047588	218-358	2.03e-54	63887	P-domain of calnexin/calreticulin	0.000000327	63888	P-domain of calnexin/calreticulin	1jhn A:270-411
at	AT5G07340.1	0039549	24-217,245-254	3.32e-41	49899	Concanavalin A-like lectins/glucanases	0.0000444	69236	Calnexin/calreticulin	1jhn A:61-262,A:412-458
at	AT1G26310.1	0041235	2-85	9.68e-34	55455	SRF-like	0.00019	55456	SRF-like	1n6j A:
at	AT1G67980.1	0052182	12-230	6.37e-41	53335	S-adenosyl-L-methionine-dependent methyltransferases	0.00000109	53336	COMT-like	1sui A:21-247
at	AT1G67990.1	0052182	12-231	5.12e-40	53335	S-adenosyl-L-methionine-dependent methyltransferases	0.00000105	53336	COMT-like	1sui A:21-247
at	AT4G26220.1	0052182	11-230	1.46e-40	53335	S-adenosyl-L-methionine-dependent methyltransferases	0.000000483	53336	COMT-like	1sui A:21-247
at	AT4G34050.1	0052182	38-257	2.92e-46	53335	S-adenosyl-L-methionine-dependent methyltransferases	0.00000001	53336	COMT-like	1sui A:21-247
at	AT2G02560.1	0049802	9-1210	2.36e-183	48371	ARM repeat	0.0000000000000227	48385	HEAT repeat	1u6g C:
at	AT1G44446.1	0050685	217-326	7.33e-34	50022	ISP domain	0.0045	50033	Ring hydroxylating alpha subunit ISP domain	2de6 A:1-142
at	AT1G44446.1	0051454	317-523	2.59e-23	55961	Bet v1-like	0.04	55969	Ring hydroxylating alpha subunit catalytic domain	2b1x A:163-441
at	AT5G35200.1	0047255	171-302	2.47e-43	89009	GAT-like domain	0.00025	100929	Phosphoinositide-binding clathrin adaptor, domain 2	1hf8 A:150-281
at	AT5G35200.1	0038769	35-166	1.74e-31	48464	ENTH/VHS domain	0.0041	100911	Phosphoinositide-binding clathrin adaptor, N-terminal domain	1hf8 A:19-149
at	AT1G33340.1	0038571	172-302	1.84e-31	89009	GAT-like domain	0.015	100929	Phosphoinositide-binding clathrin adaptor, domain 2	1hf8 A:150-281
at	AT1G33340.1	0038769	37-153	1.13e-21	48464	ENTH/VHS domain	0.04	100911	Phosphoinositide-binding clathrin adaptor, N-terminal domain	1hf8 A:19-149
at	AT1G68110.1	0047255	172-294	1.57e-24	89009	GAT-like domain	0.0055	100929	Phosphoinositide-binding clathrin adaptor, domain 2	1hx8 A:167-299
at	AT1G68110.1	0038769	33-151	7.27e-25	48464	ENTH/VHS domain	0.0088	100911	Phosphoinositide-binding clathrin adaptor, N-terminal domain	1hf8 A:19-149
at	AT1G25240.1	0047255	164-290	3.92e-24	89009	GAT-like domain	0.0053	100929	Phosphoinositide-binding clathrin adaptor, domain 2	1hx8 A:167-299
at	AT1G25240.1	0038769	32-149	4.8e-22	48464	ENTH/VHS domain	0.0078	100911	Phosphoinositide-binding clathrin adaptor, N-terminal domain	1hf8 A:19-149
at	AT2G01920.1	0038769	28-145	5.96e-21	48464	ENTH/VHS domain	0.023	100911	Phosphoinositide-binding clathrin adaptor, N-terminal domain	1hx8 A:22-161
at	AT2G01920.1	0047255	153-272	0.000000122	89009	GAT-like domain	0.015	100929	Phosphoinositide-binding clathrin adaptor, domain 2	1hx8 A:167-299
at	AT1G14686.1	0038769	24-141	3.18e-18	48464	ENTH/VHS domain	0.021	100911	Phosphoinositide-binding clathrin adaptor, N-terminal domain	1hf8 A:19-149
at	AT1G14686.1	0047255	162-280	0.0000000000000102	89009	GAT-like domain	0.0067	100929	Phosphoinositide-binding clathrin adaptor, domain 2	1hx8 A:167-299
at	AT4G40080.1	0038572	37-165	1.48e-22	48464	ENTH/VHS domain	0.0043	100911	Phosphoinositide-binding clathrin adaptor, N-terminal domain	1hf8 A:19-149
at	AT5G10410.1	0038572	40-151	1.34e-18	48464	ENTH/VHS domain	0.01	100911	Phosphoinositide-binding clathrin adaptor, N-terminal domain	1hf8 A:19-149
at	AT5G65370.1	0038769	33-165	0.0000000000000576	48464	ENTH/VHS domain	0.017	100911	Phosphoinositide-binding clathrin adaptor, N-terminal domain	1hf8 A:19-149
at	AT2G25430.1	0047255	245-375	8.24e-40	89009	GAT-like domain	0.001	100929	Phosphoinositide-binding clathrin adaptor, domain 2	1hf8 A:150-281
at	AT2G25430.1	0038572	29-150	4.07e-31	48464	ENTH/VHS domain	0.005	100911	Phosphoinositide-binding clathrin adaptor, N-terminal domain	1hf8 A:19-149
at	AT4G02650.1	0047255	198-329	5.89e-40	89009	GAT-like domain	0.0024	100929	Phosphoinositide-binding clathrin adaptor, domain 2	1hf8 A:150-281
at	AT4G02650.1	0038572	33-153	6.25e-32	48464	ENTH/VHS domain	0.013	100911	Phosphoinositide-binding clathrin adaptor, N-terminal domain	1hf8 A:19-149
at	AT1G03050.1	0047255	194-324	6.67e-39	89009	GAT-like domain	0.0024	100929	Phosphoinositide-binding clathrin adaptor, domain 2	1hf8 A:150-281
at	AT1G03050.1	0038572	32-155	3.74e-32	48464	ENTH/VHS domain	0.0068	100911	Phosphoinositide-binding clathrin adaptor, N-terminal domain	1hf8 A:19-149
at	AT1G05020.1	0038571	194-325	1.18e-34	89009	GAT-like domain	0.0036	100929	Phosphoinositide-binding clathrin adaptor, domain 2	1hx8 A:167-299
at	AT1G05020.1	0038572	36-158	6.25e-24	48464	ENTH/VHS domain	0.0087	100911	Phosphoinositide-binding clathrin adaptor, N-terminal domain	1hf8 A:19-149
at	AT4G25940.1	0047255	186-316	1.49e-46	89009	GAT-like domain	0.00041	100929	Phosphoinositide-binding clathrin adaptor, domain 2	1hf8 A:150-281
at	AT4G25940.1	0038769	30-162	1.64e-35	48464	ENTH/VHS domain	0.0012	100911	Phosphoinositide-binding clathrin adaptor, N-terminal domain	1hf8 A:19-149
at	AT5G57200.1	0047255	178-308	3.37e-47	89009	GAT-like domain	0.00043	100929	Phosphoinositide-binding clathrin adaptor, domain 2	1hx8 A:167-299
at	AT5G57200.1	0038769	30-162	4.97e-37	48464	ENTH/VHS domain	0.0012	100911	Phosphoinositide-binding clathrin adaptor, N-terminal domain	1hf8 A:19-149
at	AT2G01600.1	0047255	178-309	7.46e-45	89009	GAT-like domain	0.00037	100929	Phosphoinositide-binding clathrin adaptor, domain 2	1hf8 A:150-281
at	AT2G01600.1	0038769	31-161	3.78e-37	48464	ENTH/VHS domain	0.0013	100911	Phosphoinositide-binding clathrin adaptor, N-terminal domain	1hf8 A:19-149
at	AT1G14910.1	0047255	179-309	1.06e-45	89009	GAT-like domain	0.00029	100929	Phosphoinositide-binding clathrin adaptor, domain 2	1hf8 A:150-281
at	AT1G14910.1	0038769	32-162	2.76e-35	48464	ENTH/VHS domain	0.0024	100911	Phosphoinositide-binding clathrin adaptor, N-terminal domain	1hf8 A:19-149
at	AT1G53310.1	0047659	28-912,939-967	0	51621	Phosphoenolpyruvate/pyruvate domain	5.91e-18	51632	Phosphoenolpyruvate carboxylase	1jqo A:
at	AT1G53310.2	0047659	28-912,939-967	0	51621	Phosphoenolpyruvate/pyruvate domain	5.91e-18	51632	Phosphoenolpyruvate carboxylase	1jqo A:
at	AT1G53310.3	0047659	28-912,939-967	0	51621	Phosphoenolpyruvate/pyruvate domain	5.91e-18	51632	Phosphoenolpyruvate carboxylase	1jqo A:
[truncated: 205,050 more rows]
